# Supplementary material for: Genetic toxicology and toxicogenomic analysis of three cigarette smoke condensates in vitro reveals few differences among full-flavor, blonde, and light products
Source: Environ Mol Mutagen. 2012 Mar 19;53(4):281–96. doi: 10.1002/em.21689 (PMC3350776; doi:10.1002/em.21689)
Supplement: Supplementary file 2 [file em0053-0281-SD2.xlsx]

## Sheet: Sup Table 1
Supplementary Table 1. MAANOVA analysis to identify differentially expressed genes. The fold changes and FDR-adjusted p-values for exposed versus solvent control contrasts are shown within time point and dose groups. The fold rank column indicates the absolute value of the largest fold change for CSC exposed versus control cultures within any of the contrasts. Statistically significant upregulate…
				6 hours												10 hours
				Brand 1 at dose 45 vs DMSO		Brand 1 at dose 90 vs DMSO		Brand 3 at dose 45 vs DMSO		Brand 3 at dose 90 vs DMSO		Brand 5 at dose 45 vs DMSO		Brand 5 at dose 90 vs DMSO		Brand 1 at dose 45 vs DMSO		Brand 1 at dose 90 vs DMSO		Brand 3 at dose 45 vs DMSO		Brand 3 at dose 90 vs DMSO		Brand 5 at dose 45 vs DMSO		Brand 5 at dose 90 vs DMSO
GenBank Number	Gene Symbol	Description	Overall Fold Rank	Adjusted p-value	Fold change	Adjusted p-value	Fold change	Adjusted p-value	Fold change	Adjusted p-value	Fold change	Adjusted p-value	Fold change	Adjusted p-value	Fold change	Adjusted p-value	Fold change	Adjusted p-value	Fold change	Adjusted p-value	Fold change	Adjusted p-value	Fold change	Adjusted p-value	Fold change	Adjusted p-value	Fold change
NM_178892	Tiparp	TCDD-inducible poly(ADP-ribose) polymerase	11.9731	0	7.39637	0	8.18112	0	5.48541	0	8.94927	0	5.02905	0	6.07554	0	6.98916	0	7.09212	0	6.43392	0	11.9731	0	8.09754	0	9.13088
NM_177303	Lrrn4	leucine rich repeat neuronal 4	5.20594	0.0841625	-2.84381	0	-3.03526	0.168325	-2.69262	0	-3.34042	0.0517923	-3.00011	0.0210406	-2.85609	0	-3.47482	0	-3.82476	0	-3.72768	0	-5.20594	0	-3.74043	0	-4.52768
NM_007570	Btg2	B-cell translocation gene 2, anti-proliferative	10.4242	0.296252	3.44692	0	6.20295	0.999948	1.73725	0	7.01701	0.100995	4.15837	0	7.88167	0	3.54714	0	8.27447	0.200809	2.80008	0	8.811	0	4.59308	0	10.4242
NM_025274	Dppa5	developmental pluripotency associated 5	3.86221	0	2.71811	0.0240464	2.54298	0.224433	2.00463	0	2.72727	0.0517923	2.09944	0	2.8027	0	3.02395	0	3.4845	0	2.71843	0	3.82349	0.0420813	2.27248	0	3.86221
XM_620310	Wipf3	WAS/WASL interacting protein family, member 3	3.55309	0.460679	-1.86437	0.159766	-2.08607	0.948741	-1.78683	0.143812	-1.92403	0.447027	-1.76376	0.213212	-1.79731	0	-2.62582	0	-2.90868	0	-2.79735	0	-3.55309	0.0420813	-2.38584	0	-2.82878
NM_011716	Wfs1	Wolfram syndrome 1 homolog (human)	4.17338	0.212621	3.04801	0.159144	2.85632	0.26932	2.88304	0.0274816	3.29838	0.368712	2.43087	0.225573	2.33276	0	3.68188	0	3.82583	0.0897733	2.82741	0	4.17338	0.168325	3.16565	0	4.09042
NM_010495	Id1	inhibitor of DNA binding 1	5.5791	0.168325	-3.69573	0.0240464	-4.70983	0.224433	-3.94865	0.0360696	-3.81588	0.0517923	-4.27772	0	-4.71241	0	-3.92321	0	-5.5791	0.0374056	-3.61429	0.0137408	-4.2854	0.0420813	-4.78935	0.00909865	-4.72562
NM_007436	Aldh3a1	aldehyde dehydrogenase family 3, subfamily A1	5.29745	0.815047	2.4876	0.709232	1.65098	0.999948	1.99952	0.953041	1.41212	0.568255	1.98719	0.796104	1.20106	0	5.29745	0.263961	1.90119	0	3.91301	0.387511	2.27861	0.0420813	3.5726	0.400907	1.86454
NM_009897	Ckmt1	creatine kinase, mitochondrial 1, ubiquitous	3.16177	0.0841625	3.16177	0.958385	1.09747	0.192371	2.6879	0.940801	1.31811	0.189366	2.34302	0.816794	1.12359	0	2.95979	0.928429	1.04524	0	3.00551	0.999967	1.0468	0.188524	2.37163	0.783459	-1.19135
NM_011248	Robo3	roundabout homolog 3 (Drosophila)	3.08626	0.952648	1.99571	0.916472	1.17948	0.999948	1.26342	0.999786	1.1644	0.555983	1.83219	0.537386	1.39673	0	3.08626	0.759128	-1.1614	0.610264	1.60244	0.885546	1.47413	0.0420813	2.96602	0.786312	-1.2122
NM_178917	Arrdc3	arrestin domain containing 3	9.2801	0.684522	2.96429	0.0765114	4.35086	0.999948	1.92649	0	5.16142	0.490483	2.70046	0.0420813	4.86827	0.0374056	4.47426	0	5.22371	0.270784	2.88892	0	9.2801	0	5.44855	0	7.49128
NM_029007	Fam84a	Family with sequence similarity 84, member A	3.62951	0	-2.93105	0	-3.02649	0.370315	-2.30321	0	-2.88087	0	-2.86022	0	-2.76876	0.0374056	-2.6694	0.00885921	-2.54729	0.0612091	-2.32406	0	-3.62951	0.0420813	-2.98951	0	-2.92404
NM_133738	Antxr2	anthrax toxin receptor 2	3.86637	0.224433	3.51147	0.309718	2.88282	0.904146	2.71699	0.154919	2.86755	0.556262	2.03775	0.300216	2.23366	0.0374056	3.86637	0.0143255	3.28427	0.0897733	3.17228	0	3.75372	0.117096	3.50596	0	3.52757
NM_008005	Fgf18	fibroblast growth factor 18	3.43097	0.280542	-2.26774	0.0240464	-3.13108	0.318932	-2.32802	0	-2.74327	0.0517923	-2.61608	0	-3.43097	0.0374056	-2.7457	0	-2.78903	0.0612091	-2.64196	0.0137408	-3.01761	0	-3.12492	0.00909865	-2.99011
NM_007757	Cpox	coproporphyrinogen oxidase	3.80171	0.396059	3.38411	0.533181	2.42296	0.999948	2.71579	0.158424	3.23491	0.51849	2.46227	0.302769	2.44234	0.0374056	3.80171	0.132977	2.56816	0.125265	3.43324	0.20199	2.95301	0.250083	3.268	0.0723007	3.07483
NM_153408	Lincr	lung-inducible neuralized-related C3HC4 RING domain protein	3.08112	0.999554	1.38251	0.815488	1.2904	0.999948	1.29352	0.999786	1.17733	0.666735	1.38356	0.66729	1.23559	0.0374056	2.77637	0.092869	1.99485	0	3.08112	0.487688	1.74388	0.438847	1.95627	0.184786	1.84297
AK076360		10 days neonate skin cDNA, RIKEN full-length enriched library, clone:4732466E16 product:hypothetical p	5.80586	0.999554	2.14642	0.717002	2.12106	0.999948	1.69674	0.999786	1.17362	0.694017	1.88309	0.816173	1.28734	0.0374056	5.80586	0.162521	3.36969	0.572678	2.72757	0.559839	3.00305	0.846889	2.21921	0.365292	2.75721
X67083	Ddit3	DNA-damage inducible transcript 3	9.60777	0.301824	4.61743	0.0240464	6.32679	0.192371	5.22286	0.0274816	6.66413	0.100995	5.20376	0	9.60777	0.0585478	4.39101	0	6.31652	0.486272	2.54216	0.0137408	7.78087	0.288557	3.88359	0	8.42983
NM_008181	Gsta1	glutathione S-transferase, alpha 1 (Ya)	3.17109	0.999554	1.42942	0.822504	1.3955	0.999948	1.04513	0.999786	1.24897	0.890505	1.18277	0.520816	1.54616	0.0585478	3.17109	0.14807	2.21317	0.615942	1.78469	0.199496	2.6467	0.597517	2.2009	0.0806347	2.55318
BC066148		RIKEN cDNA 4632434I11 gene, mRNA (cDNA clone MGC:76476 IMAGE:30086532), complete cds. [BC066148]	3.57706	0.999554	1.80679	0.841469	1.43574	0.999948	1.42894	0.919883	1.64125	0.7358	1.48502	0.780828	1.2465	0.0585478	3.57706	0.635349	1.364	0.957721	1.36137	0.777819	1.93552	0.86234	1.71828	0.607059	1.60075
NM_008871	Serpine1	serine (or cysteine) proteinase inhibitor, clade E, member 1	8.73067	0	6.96699	0	8.73067	0	6.48219	0	7.01057	0	6.16851	0	7.87665	0.0776885	3.297	0	5.64663	0	3.66243	0	5.78264	0	4.71246	0	7.09783
NM_172659	Slc2a6	solute carrier family 2 (facilitated glucose transporter), member 6	2.72213	0.299244	2.72213	0.751662	1.45921	0.948741	2.30805	0.620344	1.82285	0.54767	1.94819	0.669313	1.28501	0.0776885	2.68759	0.341174	1.60867	0.251365	2.28626	0.370693	2.07834	0.427744	2.31977	0.487041	1.58282
NM_009992	Cyp1a1	cytochrome P450, family 1, subfamily a, polypeptide 1	7.43667	0.999554	2.35206	0.727922	2.30712	0.999948	2.83084	0.972623	1.73051	0.654425	2.3653	0.545594	2.07144	0.0776885	7.35164	0.493313	1.99848	0.304999	4.78439	0.44127	4.03967	0.256495	7.43667	0.500821	2.51516
NM_016696	Gpc1	glypican 1	5.41314	0.430164	3.87185	0.316847	3.6059	0.439109	3.93882	0	5.41314	0.286152	3.85532	0.0961857	4.08351	0.0897733	4.43231	0.0720274	3.21832	0	4.75383	0.0137408	5.26083	0.427744	3.24992	0.0153023	4.54333
NM_019511	Ramp3	receptor (calcitonin) activity modifying protein 3	2.3659	0.999554	1.44586	0.710776	1.32737	0.999948	1.23018	0.704112	1.44981	0.744522	1.21683	0.361409	1.4841	0.0897733	1.97838	0	1.95788	0	2.12276	0	2.3659	0.848505	1.3276	0.020403	1.85399
NM_198037	Cachd1	cache domain containing 1	2.30254	0.212621	2.30254	0.59204	1.6041	0.948741	1.85438	0.20601	1.9301	0.603669	1.46387	0.398256	1.48053	0.0897733	2.10778	0.0306046	2.04417	0.43421	1.66101	0.0641238	2.16052	0.515953	1.7334	0.0345282	2.03152
AB093245	Atrn	Attractin	2.82275	0.999554	1.94395	0.850583	1.34009	0.999948	1.53922	0.941529	1.43716	0.870404	1.20003	0.800592	1.18324	0.0897733	2.82275	0.310153	1.73207	0.371603	2.18251	0.440477	2.12278	0.693161	1.98613	0.461326	1.67144
AK009928	Klf9	Kruppel-like factor 9	2.50094	0.627393	1.96529	0.472004	1.84982	0.999948	1.42844	0.580921	1.65679	0.859247	1.14941	0.310851	1.67536	0.0990147	2.13955	0.0398664	2.04173	0.430912	1.71022	0.0589138	2.38075	0.696213	1.62608	0	2.50094
NM_008706	Nqo1	NAD(P)H dehydrogenase, quinone 1	5.04244	0.830695	3.25634	0.625358	2.2939	0.999948	2.26107	0.999786	1.18412	0.586423	2.26719	0.51829	1.80265	0.0990147	4.47427	0.0881702	3.55559	0	5.04244	0.0971106	4.46281	0.383263	3.69001	0.10459	3.30276
NM_013562	Ifrd1	interferon-related developmental regulator 1	6.28549	0	3.80658	0	4.577	0.904146	2.39224	0	4.73521	0.14637	2.95271	0	5.72597	0.103585	2.6896	0	4.70178	0.304999	2.17493	0	5.4271	0.309718	2.51343	0	6.28549
NM_145942	Hmgcs1	3-hydroxy-3-methylglutaryl-Coenzyme A synthase 1	4.17703	0.999554	-1.78431	0.0765114	-2.8842	0.999948	-1.97673	0.0360696	-2.80555	0.179547	-2.67189	0.0830096	-2.84878	0.103585	-2.50291	0	-4.17703	0.0374056	-2.655	0.0495073	-2.76105	0.0420813	-3.43942	0.0153023	-2.78777
NM_178640	B3galnt2	UDP-GalNAc:betaGlcNAc beta 1,3-galactosaminyltransferase, polypeptide 2	2.8029	0.725902	2.42066	0.623153	1.80227	0.999948	1.73837	0.774295	1.70272	0.725979	1.40708	0.610311	1.36171	0.103585	2.8029	0.248433	1.84204	0.599813	1.74814	0.129274	2.67093	0.482228	2.23762	0.0806347	2.43047
NM_153412	Phldb2	pleckstrin homology-like domain, family B, member 2	2.46193	0.999554	-1.50664	0.510291	-1.86458	0.999948	-1.32005	0.890521	-1.42652	0.804494	-1.21811	0.260309	-1.93298	0.103585	-2.28233	0.024937	-2.3642	0.0897733	-2.46193	0.313631	-1.91311	0.515953	-1.90124	0.161055	-1.90606
NM_138684	Wfdc12	WAP four-disulfide core domain 12	2.02743	0.999554	-1.14959	0.648467	-1.47679	0.999948	-1.49816	0.843769	-1.39511	0.658186	-1.35451	0.466065	-1.40496	0.114954	-2.02743	0.0776885	-1.83265	0.371603	-1.69395	0.105386	-1.98334	0.256495	-2.01287	0.282042	-1.58175
NM_027950	Osgin1	oxidative stress induced growth inhibitor 1	4.92342	0.212621	3.10319	0	4.76432	0.999948	2.15579	0	4.56947	0.189366	3.02273	0	4.84356	0.122418	2.84297	0	4.92342	0.200809	2.57744	0	4.22911	0.288557	2.79236	0	4.91725
BC023373	Angptl7	angiopoietin-like 7	3.30239	0.659273	-2.76042	0.618298	-2.01429	0.999948	-2.083	0.704112	-1.98484	0.625239	-1.75412	0.430085	-1.79255	0.122418	-3.08343	0.0143255	-3.30239	0.286511	-2.54521	0.557529	-2.10966	0.787859	-1.81825	0.380694	-1.92243
NM_134066	Akr1c18	aldo-keto reductase family 1, member C18	2.35604	0.684522	1.84857	0.342169	1.92488	0.999948	1.67754	0.016422	2.35604	0.448867	1.78579	0.0570593	2.23994	0.13466	2.03405	0.0660098	1.88991	0.579692	1.50796	0.4412	1.66754	0.750691	1.4842	0.207031	1.69306
AB028857	Dnajb9	DnaJ (Hsp40) homolog, subfamily B, member 9	3.68612	0.725902	2.77424	0.400675	2.72792	0.999948	1.90349	0.158079	3.068	0.60851	1.81074	0.127038	3.16866	0.143255	3.1467	0.113522	2.55212	0.480221	2.17417	0.0240464	3.54298	0.693161	2.13709	0.0153023	3.68612
NM_153504	Rnf183	ring finger protein 183	3.50879	0.999554	1.46237	0.817934	1.42677	0.999948	1.43413	0.930869	1.51356	0.78444	1.34609	0.693715	1.31544	0.175058	2.87679	0.0431603	2.99185	0.331908	2.49178	0.149088	3.02468	0.40596	2.83896	0.00909865	3.50879
NM_008055	Fzd4	frizzled homolog 4 (Drosophila)	2.8557	0.999554	-1.43802	0.0765114	-2.8557	0.999948	-1.80944	0.393283	-2.0399	0.306045	-2.52413	0.236655	-2.18235	0.181273	-2.26561	0	-2.79117	0	-2.57364	0.103118	-2.50819	0.383263	-2.18536	0.020403	-2.51938
AK053890	Ccno	Cyclin O	4.38192	0.212621	2.7067	0.0765114	2.96129	0.999948	1.9052	0.016422	3.00548	0.512557	1.93792	0	3.15139	0.208111	2.22167	0	3.52399	0.331908	1.97586	0	3.1351	0.693161	1.7941	0	4.38192
NM_019568	Cxcl14	chemokine (C-X-C motif) ligand 14	1.8795	0.999554	-1.36251	0.79241	-1.23167	0.999948	-1.2502	0.748514	-1.40296	0.687037	-1.25769	0.988571	1.00709	0.212621	-1.68251	0.024937	-1.8795	0.198029	-1.7271	0.153234	-1.7215	0.438847	-1.64709	0.145841	-1.6072
NM_028392	Ppp2r2b	protein phosphatase 2 (formerly 2A), regulatory subunit B (PR 52), beta isoform	4.42353	0.999554	-1.84261	0.491178	-2.39021	0.318932	-3.11544	0.185555	-2.67188	0.373242	-2.51927	0.0517923	-3.56513	0.235655	-2.55827	0	-4.42353	0.106311	-2.80897	0.0137408	-3.64649	0.275441	-2.88108	0	-4.16047
NM_133859	Olfml3	olfactomedin-like 3	2.84123	0.999554	-1.30055	0.564831	-1.81836	0.999948	-1.50134	0.792355	-1.57419	0.586447	-1.64739	0.405318	-1.61384	0.238913	-2.22245	0.0143255	-2.55836	0.179547	-2.34928	0.0137408	-2.84123	0.284282	-2.3598	0.00909865	-2.82796
NM_011990	Slc7a11	solute carrier family 7 (cationic amino acid transporter, y+ system), member 11	5.81691	0.999554	2.23757	0.210913	2.94146	0.999948	2.16818	0.0830096	2.98287	0.556262	1.99884	0.120485	3.08033	0.241967	2.60058	0.00885921	3.40295	0.641274	1.73965	0	5.81691	0.0420813	4.47586	0	4.37411
NM_010442	Hmox1	heme oxygenase (decycling) 1	7.86717	0.192371	4.63471	0.0396059	6.11684	0.26932	4.82718	0.0714106	4.49329	0.0841625	5.21103	0.0210406	5.74071	0.261839	3.18748	0	6.61643	0.200809	3.58401	0.0137408	6.13636	0.117096	5.32822	0	7.86717
NM_134038	Slc16a6	solute carrier family 16 (monocarboxylic acid transporters), member 6	4.00586	0.999554	1.84899	0.541313	2.39511	0.999948	1.4242	0.372603	2.60129	0.638232	1.75461	0.259737	2.69468	0.261839	2.9513	0.0676521	3.02805	0.870847	1.48363	0.0850484	3.61688	0.585741	2.44324	0.020403	4.00586
NM_013531	Gnb4	guanine nucleotide binding protein, beta 4	5.11768	0.725902	3.19267	0.616712	2.37915	0.244836	5.11768	0.262063	3.15737	0.472315	3.05391	0.225573	3.16228	0.261839	3.17481	0.0564021	3.46073	0.106311	3.57101	0.094262	3.99087	0.696213	2.43628	0.12216	2.9884
XM_144142	A_51_P477830	PREDICTED: similar to kelch-like 21 [Mus musculus], mRNA sequence [XM_144142]	2.54399	0.684522	2.04383	0.497657	1.91831	0.999948	1.36785	0.214459	2.16353	0.633785	1.49424	0.236655	2.08789	0.265995	2.06434	0.020403	2.54399	0.621508	1.57714	0.0495073	2.53717	0.77398	1.57928	0.0153023	2.50213
NM_008116	Ggt1	gamma-glutamyltransferase 1	3.15896	0.999554	2.19059	0.504975	2.39369	0.999948	1.45608	0.262063	2.66055	0.633785	1.69039	0.267872	2.43025	0.265995	2.67426	0.020403	3.15896	0.545781	1.99062	0.0902361	3.08437	0.746546	1.92582	0.0956975	2.56933
NM_133234	Bbc3	Bcl-2 binding component 3	2.11159	0.999554	1.70511	0.745161	1.42647	0.999948	1.18518	0.746821	1.64728	0.60851	1.5821	0.471718	1.50185	0.265995	2.10276	0.0933038	2.11159	0.770944	1.43087	0.27501	2.04786	0.746546	1.70834	0.198586	1.9302
NM_146136	Slc16a4	solute carrier family 16 (monocarboxylic acid transporters), member 4	2.93265	0.999554	-1.3928	0.713015	-1.4397	0.999948	-1.8563	0.857614	-1.45448	0.372295	-2.04964	0.534498	-1.36457	0.283092	-1.96665	0	-2.93265	0.231447	-2.06207	0.236565	-1.99989	0.216418	-2.4034	0.0748111	-2.1678
NM_008129	Gclm	glutamate-cysteine ligase , modifier subunit	3.71842	0.234191	2.83074	0.159766	2.89086	0.318932	2.61187	0.0360696	2.81458	0.329487	2.53423	0.125419	2.6221	0.315609	2.16947	0	3.45045	0.0897733	2.92197	0	3.71842	0.216418	2.84581	0	3.60107
NM_013930	Aass	aminoadipate-semialdehyde synthase	4.03749	0.967869	-2.2748	0.180887	-3.15174	0.999948	-2.25177	0.143812	-2.80616	0.33665	-2.77608	0.0780638	-3.13599	0.319647	-2.32542	0	-4.03749	0.102015	-2.87375	0.0589138	-3.39589	0.438847	-2.53272	0	-3.61961
NM_146173	Tspan33	tetraspanin 33	9.79472	0.122418	7.20822	0.159766	6.57347	0.548615	5.37768	0	9.79472	0.368712	5.03545	0.0345282	6.80288	0.326651	4.18846	0.110511	4.01778	0.593776	2.62866	0.142821	5.18846	0.589512	3.60954	0.00909865	8.68833
M18373	App	amyloid beta (A4) precursor protein	3.86951	0.999554	-1.24446	0.697055	-1.57951	0.999948	-1.46758	0.662194	-1.8318	0.556262	-1.86674	0.618668	-1.33898	0.330416	-2.15706	0.00885921	-3.86951	0	-3.74278	0.0137408	-3.33241	0.117096	-3.15727	0	-3.54704
NM_138304	Calml14	calmodulin-like 4	2.68643	0.999554	-1.31073	0.623153	-1.805	0.999948	-1.48199	0.957842	-1.36103	0.58949	-1.73265	0.449912	-1.62991	0.351814	-2.17542	0.0398664	-2.68643	0.587392	-1.7863	0.616108	-1.90404	0.696213	-1.9351	0.1252	-2.31398
NM_053272	Dhcr24	24-dehydrocholesterol reductase	4.13204	0.999554	-1.92838	0.429847	-2.65188	0.999948	-1.91462	0.479579	-2.28175	0.611864	-1.7853	0.262389	-2.55003	0.354368	-2.44095	0.0143255	-3.43838	0.599813	-1.87776	0.208955	-2.78511	0.0420813	-4.13204	0.030058	-3.1289
NM_010934	Npy1r	neuropeptide Y receptor Y1	2.06574	0.999554	-1.80639	0.648467	-1.58779	0.999948	-1.8257	0.792355	-1.53354	0.51849	-1.84937	0.305414	-1.82957	0.359474	-1.97159	0.24154	-1.67128	0.440755	-1.79239	0.93608	-1.39779	0.746546	-1.62903	0.0836645	-2.06574
NM_172563	Hlf	hepatic leukemia factor	2.16879	0.74261	1.8305	0.491178	1.78405	0.999948	1.37136	0.131884	2.11643	0.666231	1.34423	0.240019	1.82067	0.38632	1.77909	0.175539	1.66744	0.908334	1.23853	0.0589138	2.16879	0.45993	1.81764	0.472411	1.42697
AK031793		11 days embryo head cDNA, RIKEN full-length enriched library, clone:6230427H18 product:hypothetical pr	4.33663	0.999554	1.10383	0.98507	-1.07745	0.999948	1.14977	0.999786	1.03431	0.974603	-1.06674	0.99273	1.01019	0.390087	-3.06132	0.0545919	-3.79263	0.106311	-4.33663	0.215456	-3.57718	0.589882	-2.86525	0.0534365	-3.91387
NM_007669	Cdkn1a	cyclin-dependent kinase inhibitor 1A (P21)	3.27812	0.993608	2.16118	0.13202	3.27052	0.999948	1.49654	0.0360696	3.22294	0.368712	2.54432	0.0517923	3.27812	0.40292	2.14185	0.0143255	3.03211	0.610264	1.7556	0.0641238	3.05966	0.569956	2.12242	0.0153023	3.27201
NM_054087	Slc19a2	solute carrier family 19 (thiamine transporter), member 2	3.32074	0.74261	2.28646	0.196024	2.75148	0.999948	1.32989	0.108597	2.67855	0.60851	1.65274	0.295274	2.09935	0.407112	2.10198	0.0306046	2.71447	0.644091	1.66716	0.0240464	3.32074	0.746546	1.82726	0.0256495	2.65705
NM_009643	Ahhak	AHNAK nucleoprotein (desmoyokin)	2.15503	0.999554	-1.41514	0.845739	-1.30639	0.999948	-1.00557	0.999786	-1.05017	0.945057	-1.08009	0.992266	1.00724	0.414338	-1.98377	0.090483	-2.15503	0.74918	-1.46294	0.721851	-1.66573	0.795891	-1.59183	0.601031	-1.41934	*Ahnak - same GenBank but 2 different probe sequences
NM_009802	Car6	carbonic anhydrase 6	3.09287	0.999554	2.12842	0.761527	1.49567	0.999948	1.92503	0.746698	1.82721	0.658186	1.58879	0.612316	1.3875	0.428464	2.27823	0.219136	2.01028	0.231447	2.52935	0.0813879	3.09287	0.256495	2.94197	0.190108	2.21934
NM_018861	Slc1a4	solute carrier family 1 (glutamate/neutral amino acid transporter), member 4	2.53692	0.999554	2.21095	0.623153	1.89428	0.999948	1.76313	0.54983	2.05843	0.625239	1.69229	0.40647	1.79019	0.432118	2.27463	0.222869	1.97204	0.52981	1.98754	0.266036	2.41026	0.771523	1.76439	0.0794578	2.53692
NM_011819	Gdf15	growth differentiation factor 15	4.39001	0.999554	1.76153	0.36432	2.294	0.999948	1.31763	0.151021	2.51358	0.314207	2.53338	0.0985317	2.66907	0.433904	2.01187	0	2.84765	0.972036	1.24908	0.0902361	2.67211	0.40197	2.32746	0	4.39001
NM_029688	Srxn1	sulfiredoxin 1 homolog (S. cerevisiae)	5.30318	0.560986	3.64658	0.280117	3.99818	0.65944	3.26229	0.293007	3.6991	0.328628	3.34446	0.185655	4.05757	0.43917	2.78083	0.0248662	4.53658	0.21842	3.32461	0.0745439	4.70727	0.27242	4.15659	0.0361503	4.79837
NM_008360	Il18	interleukin 18	1.98501	0.999554	-1.25141	0.682985	-1.45846	0.999948	-1.59127	0.809585	-1.45312	0.555983	-1.65293	0.498645	-1.37511	0.44736	-1.75318	0.146745	-1.74994	0.297044	-1.85261	0.313433	-1.81814	0.438847	-1.8821	0.0496697	-1.98501
NM_008538	Marcks	myristoylated alanine rich protein kinase C substrate	3.39149	0.725902	-2.16941	0.180887	-2.7047	0.457844	-2.47515	0.0274816	-2.98548	0	-3.39149	0.0345282	-3.01689	0.44736	-2.00185	0.0282899	-2.77518	0.352681	-2.03049	0.117828	-2.47771	0.33665	-2.43449	0.0534365	-2.49736
NM_011066	Per2	period homolog 2 (Drosophila)	2.60101	0.999554	-1.38692	0.710776	-1.46455	0.999948	-1.58	0.924747	-1.38557	0.556262	-1.72257	0.673385	-1.24271	0.44736	-1.89686	0.0143255	-2.47589	0.57167	-1.64379	0.0331131	-2.60101	0.746546	-1.61093	0.1935	-1.86607
NM_008905	Ppfibp2	protein tyrosine phosphatase, receptor-type, F interacting protein, binding protein 2	3.52899	0.627393	-2.13964	0.0577114	-2.87992	0.244836	-2.69383	0.0274816	-3.00198	0.0517923	-3.18851	0.0210406	-3.19098	0.465491	-1.8216	0	-3.40611	0.410392	-1.81578	0	-2.99011	0.217832	-2.36337	0	-3.52899
NM_011118	Plf2	proliferin 2	5.55065	0.999554	1.06999	0.912448	1.28443	0.999948	1.08667	0.981371	1.41031	0.92695	1.15438	0.872983	1.15231	0.465491	2.57882	0.0306046	3.2647	0.353696	2.64531	0.0240464	4.40693	0.358369	3.31627	0	5.55065
NM_030127	Htra3	serine protease HTRA3	3.49098	0.999554	-1.89762	0.491178	-2.09073	0.999948	-1.83359	0.227594	-2.28832	0.555983	-1.84104	0.213212	-2.19946	0.465491	-1.94874	0	-3.49098	0.52981	-1.77755	0.0427492	-2.98593	0.515953	-2.05174	0	-3.01564
NM_145450		cDNA sequence BC022687 (BC022687), mRNA [NM_145450]	3.09327	0.999554	1.92121	0.36432	2.21113	0.999948	1.70948	0.141393	2.41414	0.527031	1.90707	0.186322	2.28523	0.465491	1.92029	0.0545919	2.25999	0.506558	1.80186	0.0561083	2.68981	0.619549	1.90207	0.00909865	3.09327
NM_146006	Lss	lanosterol synthase	3.57966	0.999554	-1.73559	0.535782	-2.29589	0.999948	-1.557	0.809585	-1.77663	0.654425	-1.66294	0.295274	-2.39033	0.465491	-2.32501	0.024937	-3.54814	0.297044	-2.60368	0.230633	-2.72193	0.558904	-2.36683	0.0256495	-3.57966
NM_177960	Idi1	isopentenyl-diphosphate delta isomerase	3.61967	0.999554	-1.86284	0.623153	-2.05684	0.999948	-2.59618	0.887708	-1.71579	0.261839	-3.6035	0.241094	-2.77318	0.465491	-2.45122	0.0454374	-3.28518	0.297044	-2.72221	0.802435	-1.89019	0.216418	-3.61967	0.194334	-2.53391
NM_025760	Ptplad2	protein tyrosine phosphatase-like A domain containing 2	3.73267	0.999554	-1.43477	0.410354	-2.36601	0.999948	-1.60099	0.571395	-1.96714	0.51849	-2.06252	0.149622	-2.58464	0.483808	-2.06629	0	-3.73267	0.545781	-1.86191	0.094262	-2.77474	0.438847	-2.31059	0.00909865	-3.2681
AK036335	Atf6	activating transcription factor 6	2.42224	0.768131	1.98311	0.524778	1.84446	0.999948	1.46175	0.0950541	2.32023	0.686166	1.38066	0.295394	1.85858	0.500053	1.83298	0.100085	2.04855	0.636716	1.55239	0.10163	2.42224	0.933023	1.35659	0.179691	1.92311
NM_148927	Plekha4	pleckstrin homology domain containing, family A (phosphoinositide binding specific) member 4	2.52555	0.999554	-1.19908	0.697055	-1.62345	0.999948	-1.25665	0.981004	-1.30982	0.795808	-1.29436	0.580396	-1.40371	0.504013	-2.05825	0.0737863	-2.38251	0.188524	-2.52555	0.266036	-2.33394	0.746546	-1.83892	0.244308	-2.0141
NM_028454	Tm7sf2	transmembrane 7 superfamily member 2	2.4825	0.999554	-1.56407	0.561555	-1.90457	0.999948	-1.89915	0.779765	-1.64099	0.556262	-1.85111	0.241094	-2.20041	0.548615	-1.91385	0.0454374	-2.4825	0.771416	-1.45777	0.243534	-2.23886	0.347872	-2.41556	0.0723007	-2.31749
NM_021451	Pmaip1	phorbol-12-myristate-13-acetate-induced protein 1	4.19448	0.999554	2.28886	0.242085	2.96451	0.999948	1.18029	0.0274816	3.52665	0.57677	1.86453	0.270206	2.40191	0.558176	2.15206	0.0143255	3.07156	0.943464	1.33401	0	4.19448	0.217832	3.14821	0.030058	2.96528
NM_008102	Gch1	GTP cyclohydrolase 1	3.40286	0.396059	2.38381	0.0396059	3.13618	0.999948	2.04559	0	3.30493	0.306045	2.45372	0.0210406	3.33215	0.558424	1.80725	0.00885921	2.7414	0.938689	1.26428	0.0137408	3.40286	0.427744	2.20698	0	2.83466
NM_008127	Gjb4	gap junction membrane channel protein beta 4	2.21749	0.999554	-1.52564	0.68261	-1.54945	0.999948	-1.32672	0.924747	-1.40712	0.614516	-1.5602	0.463506	-1.52574	0.558424	-1.82356	0.0800234	-2.10129	0.417695	-1.88038	0.296864	-1.99666	0.347872	-2.21749	0.120849	-2.06044
NM_011415	Snai2	snail homolog 2 (Drosophila)+C345	3.35708	0.999554	-1.43847	0.626794	-1.8502	0.999948	-1.60631	0.843769	-1.66048	0.512557	-2.27882	0.403152	-1.7939	0.565825	-2.04955	0.0143255	-3.35708	0.0897733	-3.28283	0.264511	-2.48354	0.499812	-2.28412	0.030058	-3.068
NM_145713	Hist1h1d	histone 1, H1d	2.73882	0.87529	2.14554	0.754918	1.44532	0.999948	1.10963	0.248534	2.29736	0.477518	2.16716	0.354714	1.83661	0.571557	1.92927	0.130872	2.03897	0.999136	1.14176	0.20199	2.42556	0.217832	2.73882	0.0153023	2.6935
NM_130450	Elovl6	ELOVL family member 6, elongation of long chain fatty acids (yeast)	2.18823	0.999554	-1.43406	0.628322	-1.60809	0.999948	-1.57699	0.774295	-1.55863	0.390514	-2.06754	0.189366	-2.06973	0.571557	-1.78552	0.0523678	-2.18823	0.610264	-1.58845	0.751021	-1.57681	0.427744	-2.06065	0.306641	-1.72223
NM_013559	Hsp105	heat shock protein 105	4.0668	0.999554	1.8175	0.626937	2.4303	0.999948	1.48436	0.747904	2.40485	0.941376	1.15513	0.672275	1.49434	0.582155	2.85079	0.0800234	4.0171	0.733285	1.95595	0.193574	3.90343	0.863676	1.97533	0.0887868	4.0668
NM_175460	Nmnat2	nicotinamide nucleotide adenylyltransferase 2	3.85685	0.122418	2.80709	0.162895	2.56339	0.26932	2.69005	0	3.53345	0.286152	2.37634	0.120485	2.43532	0.599436	1.77676	0	3.85685	0.0612091	2.44737	0.0137408	3.2735	0.569956	1.87657	0.00909865	2.65029
NM_011606	Clec3b	C-type lectin domain family 3, member b	3.03198	0.999554	-1.22945	0.623153	-1.7293	0.999948	-1.96524	0.532519	-1.91125	0.411461	-2.24828	0.241094	-2.18007	0.60126	-1.86255	0	-3.03198	0.357691	-2.01533	0.0240464	-2.9425	0.744413	-1.7785	0.00909865	-2.87361
NM_027460	Slc25a33	solute carrier family 25, member 33	2.70022	0.999554	1.75955	0.359431	2.10303	0.999948	1.40848	0.0950541	2.29526	0.572794	1.6198	0.28916	1.87102	0.60126	1.72382	0.00885921	2.62697	0.752597	1.39921	0.0137408	2.70022	0.746546	1.62367	0.0153023	2.54007
NM_008135	Slc6a9	solute carrier family 6 (neurotransmitter transporter, glycine), member 9	2.56318	0.999554	1.68666	0.754918	1.44613	0.999948	1.8829	0.620344	1.84035	0.57677	1.73502	0.625741	1.33004	0.611603	1.89611	0.105405	2.20461	0.331908	2.14305	0.144635	2.56318	0.576248	2.0125	0.0683058	2.40906
NM_010291	Gjb5	gap junction membrane channel protein beta 5	3.00254	0.999554	-1.5446	0.504975	-1.96285	0.999948	-1.72489	0.466501	-1.89196	0.700601	-1.37101	0.544163	-1.38461	0.611848	-1.75789	0.0398664	-2.29794	0.264781	-2.13266	0	-3.00254	0.446981	-2.03883	0.0643596	-2.22508
NM_009142	Cx3cl1	chemokine (C-X3-C motif) ligand 1	2.98705	0.999554	-1.49758	0.37981	-2.40929	0.999948	-1.67395	0.453337	-2.13875	0.616487	-1.67191	0.215754	-2.42265	0.613277	-1.94138	0.060597	-2.53352	0.0878217	-2.98705	0.10163	-2.76739	0.716895	-1.89496	0.0887868	-2.5507
NM_145826	Il17re	interleukin 17 receptor E	2.68362	0.999554	-1.01913	0.985614	1.03252	0.999948	-1.18787	0.977138	-1.2032	0.890505	-1.10754	0.735808	-1.15108	0.630107	-1.52802	0.0306046	-1.83916	0.496231	-1.53811	0.0240464	-2.23791	0.675522	-1.57068	0	-2.68362
NM_019738	Nupr1	nuclear protein 1	2.83818	0.659273	2.52792	0.491178	2.31484	0.999948	1.81097	0.504412	2.04554	0.556262	1.94286	0.241094	2.41397	0.637987	1.93165	0.184248	2.0617	0.69487	1.61671	0.161592	2.53199	0.570435	2.14599	0.030058	2.83818
NM_008185	Gstt1	glutathione S-transferase, theta 1	2.40124	0.999554	-1.37285	0.576046	-1.79237	0.999948	-1.65665	0.717889	-1.68812	0.596744	-1.61702	0.343441	-1.78638	0.637987	-1.76198	0.0454374	-2.40124	0.400696	-1.86235	0.266036	-2.11181	0.696213	-1.75833	0.157335	-1.99005
NM_138310	Apob48r	apolipoprotein B48 receptor	3.48828	0.92178	2.17356	0.330744	2.46123	0.999948	1.70563	0.148903	2.55854	0.649785	1.56479	0.0517923	2.90686	0.640683	1.87983	0.0306046	2.7947	0.645965	1.65852	0.0331131	3.48828	0.760625	1.70465	0.00909865	3.08249
AK010350	Palld	palladin, cytoskeletal associated protein	2.28172	0.999554	-1.62831	0.588116	-1.91301	0.999948	-1.8939	0.805591	-1.65897	0.477518	-2.24094	0.300216	-2.06911	0.641238	-1.88783	0.0978498	-2.28172	0.546102	-1.84493	0.40444	-2.08993	0.522078	-2.13616	0.20199	-2.09201
NM_011339	Cxcl15	chemokine (C-X-C motif) ligand 15	3.77361	0.999554	-1.31512	0.623153	-1.84339	0.999948	-1.62831	0.930869	-1.47755	0.70811	-1.45476	0.442864	-1.68068	0.644221	-1.94751	0.0282899	-2.82601	0.551465	-1.89998	0.0137408	-3.77361	0.447071	-2.39449	0.0345282	-2.82573
NM_052976	Ophn1	oligophrenin 1	2.88337	0.999554	-1.22876	0.491178	-1.82125	0.999948	-1.38362	0.54983	-1.66533	0.572794	-1.57946	0.357916	-1.60073	0.654063	-1.58692	0	-2.41623	0.231447	-1.92505	0	-2.71789	0.746546	-1.57903	0	-2.88337
NM_007498	Atf3	activating transcription factor 3	3.07063	0.999554	1.92432	0.286511	2.35383	0.999948	1.08012	0.0830096	2.6723	0.51849	1.91634	0.0420813	3.07063	0.659018	1.73557	0	2.92183	0.999136	1.01084	0.0561083	2.58036	0.86234	1.48612	0.0153023	2.81299
NM_016872	Vamp5	vesicle-associated membrane protein 5	3.36252	0.999554	-1.66175	0.642351	-1.98173	0.999948	-1.54293	0.780334	-1.90939	0.698001	-1.57328	0.347023	-2.24564	0.659018	-2.16192	0.0306046	-3.36252	0.251365	-2.78687	0.150669	-3.18113	0.750691	-1.94944	0.0806347	-3.03854
NM_145379	Mrgprf	MAS-related GPR, member F	2.02599	0.999554	-1.23509	0.747561	-1.3521	0.999948	-1.37673	0.999786	-1.19441	0.94281	-1.06928	0.843656	-1.1055	0.659018	-1.60347	0.0785517	-1.93562	0.878334	-1.27313	0.159226	-2.02599	0.787859	-1.47807	0.107475	-1.91291
XM_283936	Sfrs18	splicing factor, arginine/serine-rich 18	2.54633	0.768131	-2.39118	0.491178	-2.28097	0.999948	-2.06116	0.657708	-1.92901	0.512557	-2.23198	0.300216	-2.14265	0.679022	-1.90541	0.139085	-2.18889	0.264781	-2.46476	0.821362	-1.7197	0.693161	-2.04219	0.0836645	-2.54633
NM_028156	A_51_P236991	RIKEN cDNA 1700001P01 gene (1700001P01Rik), mRNA [NM_028156]	2.0768	0.999554	1.07377	0.975984	1.04729	0.999948	-1.012	0.68446	1.46187	0.744522	1.21501	0.703915	1.15809	0.682651	1.4658	0.0978498	1.66249	0.999136	-1.02096	0.0137408	2.0768	0.387658	1.74249	0.0496697	1.83456
NM_026756	Nfic	nuclear factor I/C	3.44472	0.999554	-1.8215	0.298473	-3.06202	0.999948	-2.17486	0.244417	-2.76642	0.373242	-2.83354	0.0612091	-3.44472	0.684338	-2.00583	0.0306046	-3.10676	0.875621	-1.44576	0.425473	-2.33519	0.528282	-2.39416	0.210515	-2.2998
NM_144552	Stxbp6	syntaxin binding protein 6 (amisyn)	2.65438	0.999554	-1.97581	0.588116	-2.08034	0.999948	-1.90728	0.782465	-1.79659	0.437357	-2.5336	0.464548	-1.70548	0.684338	-1.9784	0.0800234	-2.65438	0.331908	-2.42411	0.624934	-2.01954	0.438847	-2.60109	0.320093	-2.03817
NM_026167	Klhl13	kelch-like 13 (Drosophila)	2.27207	0.999554	-1.6912	0.617192	-1.69963	0.999948	-1.61881	0.364567	-2.02837	0.368712	-2.15	0.376891	-1.66412	0.684338	-1.68874	0.0398664	-2.27207	0.522151	-1.73154	0.347337	-1.9681	0.743056	-1.71256	0.470432	-1.53713
TC1519646	A_51_P350375	Unknown	2.41189	0.999554	1.22643	0.979149	1.0638	0.999948	1.04807	0.999786	-1.08934	0.988387	1.02419	0.771095	-1.21277	0.687475	-1.84437	0.0965305	-2.41189	0.299925	-2.30701	0.597588	-1.92992	0.696213	-1.96675	0.235048	-2.09443
NM_009505	Vegfa	vascular endothelial growth factor A	5.81046	0.192371	2.75259	0	4.44504	0.999948	1.77821	0	4.50573	0.295595	2.53196	0	4.99866	0.701844	1.78298	0	4.38515	0.947948	1.27997	0	4.92842	0.266188	2.62054	0	5.81046
NM_172693	Galnt12	UDP-N-acetyl-alpha-D-galactosamine:polypeptide N-acetylgalactosaminyltransferase 12	2.0535	0.999554	-1.23843	0.402338	-2.01419	0.999948	-1.38079	0.558206	-1.73373	0.654425	-1.41698	0.354714	-1.66062	0.701844	-1.60074	0.0475271	-2.0535	0.707536	-1.43499	0.439017	-1.75281	0.943093	-1.3152	0.190108	-1.76971
AK007819		10 day old male pancreas cDNA, RIKEN full-length enriched library, clone:1810047P18 product:hypothetic	2.38923	0.999554	-1.23941	0.887045	-1.22795	0.999948	-1.22411	0.748514	-1.62109	0.687037	-1.39522	0.445552	-1.52737	0.715585	-1.65828	0.024937	-2.38923	0.359651	-1.90371	0.280017	-2.01071	0.576248	-1.87952	0.0887868	-2.1137
NM_020581	Angptl4	angiopoietin-like 4	4.08059	0.381537	2.77513	0.159144	3.16023	0.999948	2.19282	0	3.67132	0.51849	2.10936	0.186322	2.49898	0.71669	1.83366	0.00885921	2.95308	0.62098	1.73031	0	4.08059	0.45993	2.27751	0	3.38708
XM_140952	Crb2	similar to Crb2 protein	7.67211	0.659273	-3.68095	0.0240464	-6.37754	0.999948	-3.08775	0.0863205	-4.61545	0.306045	-4.37583	0	-7.67211	0.71669	-2.33777	0	-7.16215	0.539695	-2.50529	0.0331131	-5.81562	0.696213	-2.59644	0	-6.72136
AK049810	Synpo	Synaptopodin	3.29955	0.999554	-2.09751	0.142429	-2.9409	0.999948	-2.23477	0.0863205	-2.65916	0.368712	-2.40234	0.0612091	-2.87553	0.71669	-1.77854	0.00885921	-3.29955	0.396059	-2.03754	0.0589138	-3.14579	0.427744	-2.40774	0.0153023	-2.70008
NM_025699	A_51_P451808	RIKEN cDNA 3230401D17 gene (3230401D17Rik), mRNA [NM_025699]	2.51251	0.999554	1.5426	0.511892	1.89423	0.999948	1.05596	0.469413	1.84332	0.85057	1.1856	0.310938	1.79767	0.71669	1.64249	0.0143255	2.45265	0.878334	1.30788	0.0813879	2.51251	0.846889	1.48168	0.0643596	2.24074
NM_025359	Tspan13	tetraspanin 13	3.29343	0.999554	-2.15618	0.561555	-2.71556	0.999948	-2.20673	0.774295	-2.17134	0.60851	-2.13361	0.919697	-1.11674	0.71669	-2.35771	0.0861824	-3.29343	0.69704	-1.96508	0.45541	-2.82501	0.750691	-2.22755	0.276732	-2.67596
NM_194344	Sh3tc1	SH3 domain and tetratricopeptide repeats 1	2.6504	0.999554	-1.7965	0.556552	-1.91163	0.999948	-1.52698	0.466501	-1.9768	0.555983	-1.87395	0.241094	-2.14065	0.724329	-1.70286	0.0676521	-2.27472	0.316847	-2.08854	0.0971106	-2.6504	0.598168	-1.9464	0.120023	-2.15672
NM_025705	Dcbld1	discoidin, CUB and LCCL domain containing 1	1.9261	0.999554	1.37894	0.512577	1.70163	0.999948	1.12159	0.585702	1.58207	0.638232	1.38593	0.39511	1.4875	0.724329	1.49666	0.0698707	1.9261	0.785657	1.30735	0.166139	1.88533	0.997685	-1.02207	0.370838	1.50521
NM_144554	Trib3	tribbles homolog 3 (Drosophila)	2.74671	0.396059	2.43299	0.309168	2.3327	0.548615	2.29386	0.154427	2.30412	0.368712	2.19	0.15461	2.25638	0.739181	1.63606	0.0785517	2.1832	0.299925	2.0481	0.0589138	2.74671	0.693161	1.79072	0.0256495	2.35345
NM_009367	Tgfb2	transforming growth factor, beta 2	3.60342	0.999554	-2.69677	0.512577	-3.06694	0.999948	-2.08815	0.774295	-2.17248	0.572794	-2.45987	0.457044	-2.04817	0.739181	-2.30812	0.0776885	-3.60342	0.304999	-3.42528	0.556472	-2.61301	0.553897	-3.03099	0.162751	-3.05928
NM_008687	Nfib	nuclear factor I/B	3.10446	0.999554	-1.69087	0.486272	-2.03041	0.553068	-2.37485	0.33665	-2.04512	0.0517923	-3.10446	0.0345282	-2.86844	0.739181	-1.63659	0.112889	-2.01889	0.491327	-1.79082	0.58966	-1.73154	0.256495	-2.2862	0.252316	-1.81809
NM_133662	Ier3	immediate early response 3	5.47308	0.999554	2.97816	0.196024	4.9939	0.999948	2.74904	0.254075	3.96394	0.477518	3.71544	0.0830096	5.47308	0.744242	2.43187	0.0633302	4.38305	0.813782	1.79204	0.409934	3.25908	0.693161	2.91067	0.107475	3.86021
NM_010255	Gamt	guanidinoacetate methyltransferase	2.59449	0.999554	-1.51543	0.586668	-1.98658	0.999948	-1.69658	0.633135	-1.94008	0.59343	-1.8295	0.345174	-1.98553	0.745658	-1.78963	0.0716813	-2.54907	0.496425	-1.99804	0.253413	-2.43323	0.590399	-2.15286	0.12148	-2.43231
NM_020589	Zfp467	zinc finger protein 467	3.40725	0.999554	-2.05098	0.576046	-1.93648	0.999948	-1.9382	0.219554	-2.46423	0.512557	-2.0942	0.238597	-2.31561	0.757783	-1.73526	0	-3.40725	0.57297	-1.78323	0.0850484	-2.78412	0.746546	-1.8322	0	-3.26133
NM_181988	Rerg	RAS-like, estrogen-regulated, growth-inhibitor	5.17861	0.999554	-2.26042	0.290582	-3.20846	0.951402	-2.88618	0.016422	-4.43262	0.381768	-2.9371	0.131085	-3.41932	0.759849	-1.98298	0	-4.35679	0.251365	-2.89161	0.0137408	-4.04241	0.746546	-2.1308	0	-5.17861
NM_010786	Mdm2	transformed mouse 3T3 cell double minute 2	3.72109	0.999554	1.88136	0.0240464	3.55083	0.999948	1.21702	0.0448867	3.07798	0.368712	2.3556	0	3.72109	0.769642	1.65986	0.00885921	2.8285	0.997269	1.15219	0.0331131	2.92495	0.793532	1.60366	0	3.05285
NM_025622	Lgals2	lectin, galactose-binding, soluble 2	2.00564	0.999554	-1.26202	0.872086	-1.20059	0.999948	-1.43174	0.782465	-1.45198	0.619842	-1.4288	0.307756	-1.64966	0.769642	-1.48197	0.0497324	-1.9373	0.304999	-1.78684	0.56009	-1.60541	0.904906	-1.32829	0.030058	-2.00564
NM_007984	Fscn1	fascin homolog 1, actin bundling protein (Strongylocentrotus) purpuratus)	3.77372	0.999554	-2.2386	0.488142	-2.88081	0.999948	-2.02651	0.695176	-2.19513	0.633785	-1.85607	0.295394	-2.59536	0.769642	-2.01477	0.0282899	-3.77372	0.621508	-1.97684	0.367255	-2.68523	0.746546	-2.07427	0.0723007	-3.10992
NM_010757	Mafk	v-maf musculoaponeurotic fibrosarcoma oncogene family, protein K (avian)	2.95121	0.999554	1.67946	0.465317	2.06662	0.999948	1.65786	0.0360696	2.95121	0.512557	1.92924	0.0570593	2.76006	0.769642	1.60045	0.153393	1.88149	0.989119	1.18899	0.20747	2.16284	0.968737	1.25324	0.0794578	2.24041
NM_030082	Hist3h2ba	histone 3, H2ba	1.93619	0.0841625	-1.93619	0.517143	-1.48557	0.999948	-1.37234	0.103585	-1.70607	0.478992	-1.54085	0.270206	-1.52824	0.769642	-1.34191	0.219136	-1.41491	0.785235	-1.23017	0.717871	-1.35852	0.867506	-1.2637	0.112739	-1.57182
AK016444		adult male testis cDNA, RIKEN full-length enriched library, clone:4931408D14 product:weakly similar to	2.32994	0.999554	1.58034	0.731617	1.46432	0.999948	1.64714	0.749506	1.64213	0.7358	1.33538	0.456263	1.53876	0.769642	1.61426	0.0282899	2.32994	0.693577	1.5261	0.266036	2.08737	0.786613	1.58599	0.306246	1.76719
NM_022427	Gpr88	G-protein coupled receptor 88	2.5778	0.768131	-1.72742	0.368495	-1.82014	0.192371	-2.1914	0.016422	-2.5778	0.368712	-1.84578	0.131085	-1.8753	0.769642	-1.42885	0.0475271	-1.87238	0.114954	-1.82121	0.0137408	-2.19524	0.45993	-1.70643	0.316357	-1.50479
NM_175274	Ttyh3	tweety homolog 3 (Drosophila)	1.97253	0.999554	-1.35607	0.998462	-1.00557	0.999948	-1.44882	0.995627	-1.19771	0.696037	-1.31079	0.542548	-1.31507	0.769642	-1.48906	0.0564021	-1.97253	0.610264	-1.48193	0.414681	-1.71302	0.86234	-1.38503	0.449533	-1.46386
NM_009689	Birc5	baculoviral IAP repeat-containing 5	2.57537	0.999554	-1.69129	0.342169	-1.98813	0.999948	-1.60723	0.516921	-1.69373	0	-2.57537	0.348323	-1.64577	0.769642	-1.49972	0.204757	-1.641	0.999136	-1.08066	0.718432	-1.52108	0.45993	-1.82325	0.643947	-1.29896
NM_007856	Dhcr7	7-dehydrocholesterol reductase	6.32222	0.999554	-1.44555	0.695155	-2.55174	0.999948	-2.08023	0.894492	-2.29336	0.616487	-2.60213	0.300216	-3.9756	0.772374	-2.73504	0.194531	-3.64977	0.566303	-3.11426	0.20199	-5.28951	0.746546	-3.11027	0.0496697	-6.32222
NM_011141	Pou3f1	POU domain, class 3, transcription factor 1	2.24911	0.999554	1.2006	0.809488	1.32465	0.999948	-1.00326	0.999786	-1.0647	0.995474	-1.00738	0.612433	1.30498	0.772374	1.58802	0.109128	2.01633	0.878334	1.31488	0.651115	1.68432	0.997685	1.12661	0.0683058	2.24911
NM_009721	Atp1b1	ATPase, Na+/K+ transporting, beta 1 polypeptide	4.60015	0.999554	-2.08581	0.623153	-2.63775	0.999948	-2.28159	0.924747	-1.87561	0.60851	-2.33161	0.39511	-2.55369	0.772374	-2.39232	0.0545919	-4.60015	0.326292	-3.79275	0.367255	-3.654	0.746546	-2.63196	0.0916534	-4.31764
NM_176922	Itga11	integrin, alpha 11	2.44655	0.999554	-1.33787	0.689652	-1.45517	0.999948	-1.48014	0.805939	-1.47639	0.58949	-1.52632	0.419202	-1.4979	0.773972	-1.48798	0.00885921	-2.30649	0.580431	-1.55066	0.243534	-1.88652	0.675522	-1.69101	0	-2.44655
NM_080560	Ube2n	ubiquitin-conjugating enzyme E2N	2.32319	0.999554	-1.68237	0.517143	-1.9094	0.999948	-1.69839	0.748514	-1.62345	0.512557	-1.92487	0.295394	-1.93122	0.773972	-1.57291	0.024937	-2.32319	0.599813	-1.6254	0.504138	-1.80143	0.427744	-2.14376	0.20199	-1.85913
NM_010501	Ifit3	interferon-induced protein with tetratricopeptide repeats 3	2.31338	0.999554	-1.42	0.58328	-1.898	0.999948	-1.63446	0.817709	-1.63671	0.768378	-1.31818	0.412735	-1.68728	0.773972	-1.68269	0.092869	-2.31338	0.599813	-1.71905	0.802435	-1.65604	0.943093	-1.39157	0.474123	-1.62401
NM_178357	Tieg3	TGFB inducible early growth response 3	2.03984	0.999554	1.09192	0.79119	1.33198	0.999948	1.13475	0.999786	1.20864	0.666231	1.39143	0.498986	1.42001	0.78231	1.52824	0.716676	1.18002	0.733285	1.4245	0.999967	1.1244	0.891496	1.40193	0.0956975	2.03984
NM_010258	Gata6	GATA binding protein 6	2.50798	0.999554	-1.45969	0.628322	-1.8272	0.999948	-1.93732	0.8867	-1.6013	0.556262	-1.98809	0.341735	-2.03243	0.787885	-1.72516	0.0841625	-2.50798	0.496231	-2.00692	0.522609	-2.02732	0.461422	-2.39586	0.306834	-1.97168
NM_011945	Map3k1	mitogen activated protein kinase kinase kinase 1	2.30381	0.999554	-1.15765	0.785661	-1.37067	0.999948	-1.17124	0.945357	-1.35492	0.657371	-1.46913	0.392092	-1.67145	0.7899	-1.58444	0.0398664	-2.30381	0.774678	-1.42165	0.93608	-1.41098	0.750691	-1.64271	0.522099	-1.50216
NM_008110	Gdf9	growth differentiation factor 9	2.26584	0.999554	1.53364	0.504975	1.79252	0.999948	-1.02557	0.0780638	2.26584	0.633785	1.4302	0.204746	1.92498	0.791363	1.46752	0.146745	1.77821	0.999136	-1.04447	0.103118	2.18447	0.943093	1.28903	0.158019	1.79524
NM_010637	Klf4	Kruppel-like factor 4 (gut)	2.19235	0.684522	1.98464	0.541313	1.76852	0.999948	1.64484	0.17634	2.0796	0.638232	1.45041	0.349598	1.68421	0.795263	1.49383	0.0282899	2.19235	0.559157	1.62221	0.132539	2.17858	0.746546	1.56192	0.0626326	2.14262
AK081803	A_51_P387450	16 days embryo head cDNA, RIKEN full-length enriched library, clone:C130078H13 product:SIMILAR TO SPEC	1.83223	0.999554	-1.33067	0.916258	-1.1465	0.999948	1.04383	0.999786	1.08882	0.915292	-1.09338	0.789216	-1.13325	0.795263	-1.4493	0.0991503	-1.83223	0.545781	-1.58784	0.826601	-1.43168	0.693161	-1.6304	0.208402	-1.70732
NM_028862	Rnf145	ring finger protein 145	2.61441	0.999554	-1.44284	0.333723	-2.61441	0.999948	-1.79003	0.657708	-1.92125	0.534614	-2.08343	0.252831	-2.35719	0.795491	-1.68495	0.0978498	-2.33677	0.916242	-1.35044	0.802435	-1.70568	0.635894	-2.08966	0.316431	-1.89724
AK003303	Ptprd	protein tyrosine phosphatase, receptor type, D	1.80488	0.999554	-1.3503	0.398993	-1.75301	0.999948	-1.63952	0.701649	-1.47165	0.60851	-1.39699	0.186322	-1.80488	0.795568	-1.37601	0.060597	-1.77911	0.275112	-1.70287	0.699382	-1.44875	0.863676	-1.32292	0.107475	-1.69881
NM_011366	Sh3d4	SH3 domain protein 4	3.17202	0.999554	-1.77468	0.519002	-2.25495	0.999948	-1.82856	0.469413	-2.19705	0.570093	-1.99087	0.15461	-2.83495	0.798175	-1.70656	0.0339072	-2.7721	0.664816	-1.71472	0.167253	-2.73475	0.45993	-2.43966	0.00909865	-3.17202
NM_008597	Mgp	matrix Gla protein	3.87904	0.999554	-1.15217	0.648467	-1.86648	0.999948	-1.57669	0.907876	-1.61985	0.642891	-1.68849	0.419627	-1.82514	0.798175	-1.74763	0.0282899	-3.19959	0.576463	-1.92396	0.129274	-3.04992	0.746546	-1.98585	0.00909865	-3.87904
NM_023799	Mgea5	meningioma expressed antigen 5 (hyaluronidase)	2.13642	0.999554	1.22418	0.785661	1.32577	0.999948	1.11475	0.562954	1.71374	0.890505	1.13015	0.408048	1.53536	0.798175	1.48561	0.0776885	2.0182	0.990024	1.16464	0.142821	2.13642	0.943093	1.30265	0.0904973	2.01314
NM_008321	Id3	inhibitor of DNA binding 3	4.46258	0.999554	-2.6784	0.533181	-2.84038	0.999948	-2.73955	0.432631	-2.86126	0.414801	-3.3669	0.371662	-2.34162	0.798175	-2.03394	0.024937	-4.46258	0.489884	-2.57715	0.103118	-4.04395	0.43878	-3.46266	0.0941922	-3.30661
X82786	Ki-67	Ki-67	2.82952	0.999554	-1.81616	0.643785	-1.79294	0.999948	-1.36855	0.961441	-1.36986	0.633785	-1.65194	0.48219	-1.59883	0.798175	-1.67578	0.020403	-2.82952	0.999136	-1.12951	0.651115	-1.89455	0.795891	-1.71619	0.408717	-1.80586
NM_207654	Efna5	ephrin A5	2.35604	0.999554	-1.2105	0.606773	-1.84596	0.999948	-1.38652	0.7502	-1.69227	0.556262	-1.88814	0.300216	-2.00164	0.798352	-1.59903	0.060597	-2.35604	0.613057	-1.68023	0.488685	-1.93623	0.746546	-1.74579	0.22337	-1.99018
NM_029720	Creld2	cysteine-rich with EGF-like domains 2	2.12816	0.999554	1.34183	0.845739	1.24268	0.999948	1.09029	0.843275	1.42923	0.941376	1.07036	0.929317	1.05118	0.799675	1.43685	0.0523678	2.03706	0.353696	1.78125	0.0971106	2.10865	0.746546	1.52223	0.0256495	2.12816
NM_009622	Adcy1	adenylate cyclase 1	4.09364	0.999554	1.20848	0.91223	1.31957	0.999948	1.41261	0.999786	1.19996	0.955707	1.11126	0.90779	1.12772	0.805883	1.92808	0.736308	1.29799	0.613057	2.13645	0.89222	1.85691	0.904906	1.76061	0.00909865	4.09364
AK015886		adult male testis cDNA, RIKEN full-length enriched library, clone:4930524J08 product:hypothetical prot	2.38715	0.999554	-1.25064	0.697055	-1.49136	0.999948	-1.47926	0.865944	-1.46646	0.57677	-1.62451	0.413415	-1.55652	0.805883	-1.48502	0.0454374	-2.17345	0.486272	-1.76096	0.504154	-1.76029	0.515953	-1.90881	0.0153023	-2.38715
NM_198419	Phactr1	phosphatase and actin regulator 1	3.7315	0.659273	-2.50956	0	-3.7315	0.948741	-2.4284	0.016422	-3.33483	0.368409	-2.68285	0.0210406	-3.70391	0.805883	-1.61222	0.00885921	-3.18555	0.738548	-1.54663	0.0765114	-2.78257	0.515953	-2.19183	0.0723007	-2.49258
NM_008688	Nfic	nuclear factor I/C	3.04417	0.999554	-1.76833	0.504975	-2.70203	0.999948	-1.58146	0.698459	-2.1307	0.702801	-1.58849	0.213212	-3.04417	0.805883	-1.80938	0.0800234	-2.99754	0.610264	-1.99766	0.550458	-2.32264	0.738159	-2.21858	0.0916534	-2.9053
BC024833	Spnb2	spectrin beta 2, mRNA (cDNA clone IMAGE:5361724), partial cds. [BC024833]	2.70033	0.999554	-1.46882	0.491178	-2.20906	0.999948	-1.64574	0.307376	-2.26028	0.555983	-1.94173	0.186322	-2.45572	0.805883	-1.61586	0.0282899	-2.70033	0.297044	-2.30022	0.475051	-1.98508	0.746546	-1.77549	0.188852	-2.13521
NM_023465	Ctnnbip1	catenin beta interacting protein 1	2.44966	0.999554	-1.45123	0.491178	-2.37649	0.999948	-1.7621	0.657708	-1.96954	0.624979	-1.69155	0.354714	-1.98099	0.805883	-1.64617	0.0937194	-2.44966	0.57262	-1.86045	0.67225	-1.87897	0.951038	-1.4109	0.195159	-2.19119
NM_026065		DNA segment, Chr 10, ERATO Doi 322, expressed (D10Ertd322e), mRNA [NM_026065]	2.31078	0.999554	-1.31133	0.664616	-1.60659	0.999948	-1.29045	0.906982	-1.45536	0.616487	-1.56673	0.39511	-1.64776	0.805883	-1.52352	0.0339072	-2.31078	0.802146	-1.38536	0.651115	-1.68616	0.716895	-1.7348	0.306246	-1.75944
NM_029019	Stard6	StAR-related lipid transfer (START) domain containing 6	2.32115	0.999554	-1.30337	0.8299	-1.32734	0.999948	-1.27803	0.999786	-1.00839	0.737166	-1.35348	0.944058	1.05	0.805883	-1.55621	0.060597	-2.32115	0.584909	-1.69109	0.718432	-1.69346	0.760625	-1.66148	0.392392	-1.70697
NM_133762	Luzp5	leucine zipper protein 5	2.15049	0.999554	-1.35078	0.734604	-1.46956	0.999948	-1.25875	0.999786	-1.01619	0.704015	-1.39429	0.706144	-1.23963	0.805883	-1.54351	0.0933038	-2.15049	0.777516	-1.4319	0.688672	-1.69391	0.868426	-1.48391	0.420426	-1.64535
NM_009643	Ahnak	AHNAK nucleoprotein (desmoyokin)	3.0637	0.999554	-1.53046	0.558193	-2.21365	0.999948	-1.29778	0.884695	-1.66938	0.727344	-1.46258	0.383749	-1.95999	0.805883	-1.72464	0.0306046	-3.0637	0.81102	-1.51317	0.819332	-1.78012	0.746546	-1.9427	0.443573	-1.80861
NM_010721	Lmnb1	lamin B1	3.34498	0.815047	-2.42589	0.435227	-2.5481	0.948741	-2.58869	0.250329	-2.61014	0.162521	-3.33368	0.0985317	-3.10583	0.806533	-1.66445	0.124685	-2.41371	0.752083	-1.57558	0.226955	-2.57306	0.112217	-3.34498	0.102315	-2.55857
AK046032	Mblac2	metallo-beta-lactamase domain containing 2	2.74595	0.999554	-1.21637	0.504975	-1.83501	0.999948	-1.4412	0.659273	-1.65255	0.555983	-1.69804	0.295394	-1.82062	0.810756	-1.45282	0	-2.74595	0.566303	-1.60554	0.434662	-1.78426	0.71107	-1.6576	0.154836	-1.8468
NM_172612	Rnd1	Rho family GTPase 1	3.4189	0.488142	2.25691	0.0396059	3.18619	0.999948	1.54226	0	3.4189	0.54128	1.86097	0.0517923	2.70564	0.810756	1.49352	0	2.76039	0.999136	-1.0094	0.166139	2.20726	0.997685	1.02252	0.187946	1.95672
NM_026282	Spbc24	spindle pole body component 24 homolog (S. cerevisiae)	2.46678	0.999554	-1.39144	0.626842	-1.71318	0.999948	-1.34527	0.620344	-1.82302	0.687512	-1.42315	0.498069	-1.48682	0.815929	-1.53496	0.190516	-1.89225	0.371476	-1.97002	0.121415	-2.46678	0.347872	-2.43679	0.0706259	-2.3728
NM_198247	Sertad4	SERTA domain containing 4	4.24845	0.993608	-2.52972	0.0981896	-3.87376	0.999948	-2.18369	0.0448867	-4.12909	0.555983	-2.25164	0.0420813	-4.24845	0.819271	-1.73706	0	-3.80527	0.264781	-2.72832	0.094262	-3.29976	0.498741	-2.6102	0.020403	-3.48716
NM_029309	Morn5	MORN repeat containing 5	2.17173	0.999554	-1.01947	0.664616	-1.4239	0.999948	-1.23416	0.678602	-1.5062	0.992668	-1.01015	0.395477	-1.45266	0.819271	-1.35141	0.0698707	-1.79614	0.546231	-1.50308	0.0240464	-2.17173	0.45993	-1.73073	0.174883	-1.67305
NM_030686	Dhrs4	dehydrogenase/reductase (SDR family) member 4	2.09004	0.999554	-1.14306	0.504975	-1.80035	0.999948	-1.29263	0.916696	-1.37532	0.654425	-1.40373	0.449912	-1.45669	0.820916	-1.41831	0.0339072	-2.09004	0.675612	-1.45079	0.400718	-1.774	0.746546	-1.59449	0.156094	-1.84164
NM_198885	Scx	scleraxis	3.82901	0.999554	-2.46186	0.631969	-2.05695	0.168325	-3.82901	0.532091	-2.4406	0.54767	-2.38372	0.371143	-2.17714	0.826299	-1.75654	0.139624	-2.64019	0.74918	-1.7046	0.392958	-2.58954	0.750691	-2.02228	0.0916534	-3.09031
NM_008767	Slc22a18	solute carrier family 22 (organic cation transporter), member 18	2.13817	0.999554	-1.00981	0.873278	-1.20651	0.999948	-1.0922	0.959312	-1.25341	0.76934	-1.23297	0.985432	1.01088	0.834498	-1.38796	0.113522	-1.80139	0.613057	-1.49891	0.0850484	-2.13817	0.79375	-1.46363	0.020403	-2.11993
NM_145459	Zfp503	zinc finger protein 503	4.37775	0.999554	-2.20251	0.242085	-3.48777	0.999948	-2.23868	0.0950541	-3.5683	0.414801	-2.86853	0.0612091	-4.03255	0.836994	-1.74263	0.0497324	-3.23758	0.299925	-2.75657	0.0641238	-4.34026	0.256495	-3.94949	0.00909865	-4.37775
NM_010232	Fmo5	flavin containing monooxygenase 5	2.0755	0.999554	-1.18866	0.561555	-1.64043	0.999948	-1.39219	0.686915	-1.54366	0.520718	-1.67255	0.420471	-1.44982	0.836994	-1.36592	0.111206	-1.76308	0.677774	-1.40689	0.335276	-1.7389	0.834696	-1.40337	0.020403	-2.0755
NM_175445	Rassf2	Ras association (RalGDS/AF-6) domain family 2	3.29047	0.684522	-2.41019	0.485323	-2.30514	0.999948	-2.24329	0.307999	-2.33181	0.512557	-2.23569	0.376891	-1.8514	0.836994	-1.57009	0	-3.29047	0.771416	-1.50601	0.398819	-2.14192	0.445063	-2.3159	0.0916534	-2.47776
NM_172477	Dennd2a	DENN/MADD domain containing 2A	2.62348	0.999554	-1.61361	0.196024	-2.34725	0.999948	-1.99972	0.172365	-2.19626	0.33665	-2.26041	0.0420813	-2.62348	0.841131	-1.44039	0.0978498	-1.97257	0.629734	-1.54196	0.266036	-2.0061	0.494045	-1.92952	0.0723007	-2.10963
NM_177282	Mical2	microtubule associated monoxygenase, calponin and LIM domain containing 2	4.19728	0.999554	-2.61565	0.623153	-2.58969	0.999948	-2.36971	0.957934	-1.60794	0.658186	-1.95138	0.499215	-1.95338	0.843969	-1.96024	0.0564021	-4.19728	0.384743	-3.12962	0.600729	-2.67721	0.750691	-2.36131	0.328486	-2.65712
NM_010655	Kpna2	karyopherin (importin) alpha 2	5.54615	0.999554	-1.66954	0	-4.32778	0.999948	-1.41376	0	-3.43234	0	-3.27987	0	-5.54615	0.84767	-1.3962	0	-3.64768	0.999136	1.03455	0.0137408	-2.50617	0.358369	-2.02474	0	-3.46326
NM_016662	Mxd3	Max dimerization protein 3	2.6273	0.871837	-1.93017	0.318287	-2.0789	0.999948	-1.72263	0.151021	-2.16011	0.572794	-1.60769	0.295394	-1.81543	0.849672	-1.39948	0	-2.6273	0.556738	-1.63015	0.0495073	-2.41735	0.316847	-2.15612	0.107475	-1.95493
NM_031392	Wdr6	WD repeat domain 6	3.54138	0.999554	-2.46756	0.239911	-3.45816	0.951402	-2.82219	0.244417	-2.9241	0.393314	-2.92302	0.122418	-3.54138	0.849672	-1.68282	0.0785517	-2.87717	0.799176	-1.57207	0.177853	-2.87124	0.746546	-2.08138	0.144981	-2.68822
NM_153068	Ehd2	EH-domain containing 2	2.71852	0.999554	-1.82828	0.342169	-2.42001	0.999948	-2.09213	0.270914	-2.30314	0.512557	-2.15787	0.0985317	-2.71852	0.852645	-1.49726	0.0633302	-2.3226	0.688809	-1.57909	0.301928	-2.18675	0.515953	-2.04218	0.0879881	-2.37403
NM_025415	Cks2	CDC28 protein kinase regulatory subunit 2	2.157	0.999554	-1.61483	0.491178	-1.70694	0.999948	-1.40803	0.69173	-1.51709	0.0841625	-2.157	0.319532	-1.59858	0.853557	-1.33636	0.199675	-1.59507	0.929035	-1.21238	0.461191	-1.63094	0.427744	-1.84908	0.411792	-1.47071
AK033780		adult male epididymis cDNA, RIKEN full-length enriched library, clone:9230106K10 product:unknown EST,	3.94851	0.999554	-1.5712	0.533181	-2.63013	0.999948	-1.76261	0.789528	-1.9971	0.528529	-2.60539	0.295274	-2.76974	0.871425	-1.74967	0.024937	-3.94851	0.375631	-2.66384	0.266036	-3.05389	0.536589	-2.76098	0.0781897	-3.3533
NM_175318	Spty2d1	SPT2, Suppressor of Ty, domain containing 1 (S. cerevisiae)	2.49727	0.999554	1.41885	0.717489	1.51154	0.999948	1.23433	0.364567	2.15116	0.76934	1.3011	0.345282	1.8374	0.872171	1.46211	0.145018	2.02901	0.875621	1.34909	0.117828	2.49727	0.771523	1.65249	0.0806347	2.30527
NM_028705	Herc3	hect domain and RLD 3	2.37566	0.999554	-1.88387	0.616712	-1.89161	0.999948	-1.88146	0.620344	-1.91002	0.512557	-2.11374	0.351522	-1.89888	0.872171	-1.50356	0.0821098	-2.33448	0.835796	-1.42535	0.826601	-1.64919	0.750691	-1.73923	0.0956975	-2.37566
NM_019713	Rassf1	Ras association (RalGDS/AF-6) domain family 1	3.33888	0.999554	2.01502	0.491178	2.42724	0.999948	1.34994	0.0863205	3.33888	0.512557	2.32882	0.238597	2.53497	0.872171	1.5596	0.337518	1.74036	0.969377	-1.31091	0.688672	1.91633	0.696213	2.05623	0.42984	1.81599
BC003348	Sesn3	Sestrin 3	3.98	0.999554	-1.65436	0.397289	-2.9226	0.999948	-1.93697	0.459877	-2.54995	0.368712	-3.05632	0.153746	-3.32184	0.872717	-1.63721	0.0143255	-3.98	0.599813	-1.97376	0.288557	-2.76326	0.746546	-2.09861	0.020403	-3.65602
NM_182782	Klhl25	kelch-like 25 (Drosophila)	2.43099	0.999554	-1.52596	0.541313	-1.81898	0.999948	-1.71228	0.54983	-1.79407	0.368409	-2.2513	0.0961857	-2.43099	0.872717	-1.40372	0.192964	-1.78083	0.744653	-1.42965	0.46241	-1.83191	0.716895	-1.72162	0.224954	-1.82774
NM_007630	Ccnb2	cyclin B2	3.03003	0.999554	-1.63196	0.504975	-2.21772	0.999948	-1.61301	0.459877	-2.15452	0.368712	-2.58298	0.270206	-2.24623	0.877229	-1.50045	0.00885921	-2.97452	0.963804	-1.29344	0.0971106	-2.94681	0.489265	-2.31067	0.020403	-3.03003
NM_010500	ler5	immediate early response 5	2.28107	0.999554	1.40912	0.648467	1.63521	0.999948	1.08797	0.68119	1.73482	0.851509	-1.19829	0.4598	1.54284	0.878574	1.41024	0.115423	2.07913	0.876215	1.33381	0.166139	2.28107	0.964395	1.28496	0.0887868	2.23409
NM_009877	Cdkn2a	cyclin-dependent kinase inhibitor 2A	2.13393	0.999554	-1.28947	0.919392	-1.12881	0.999948	-1.18589	0.953041	-1.22972	0.964254	1.03816	0.397993	-1.44389	0.884175	-1.27141	0.0143255	-2.13393	0.256917	-1.80993	0.266036	-1.75068	0.43878	-1.77711	0.0583173	-1.90479
AK007938		10 day old male pancreas cDNA, RIKEN full-length enriched library, clone:1810062O18 product:hypothetic	2.26786	0.892325	1.89247	0.622386	1.60322	0.999948	1.35963	0.33665	1.85684	0.51849	1.74292	0.354714	1.63071	0.884175	1.34265	0.0978498	1.89256	0.999136	1.01429	0.235471	1.97765	0.217832	2.26786	0.233594	1.7272
NM_010890	Nedd4	neural precursor cell expressed, developmentally down-regulted gene 4	2.58201	0.999554	-1.29324	0.359431	-2.58201	0.999948	-1.56082	0.847122	-1.6208	0.720431	-1.42054	0.476942	-1.60051	0.884175	-1.46406	0.0676521	-2.52961	0.933796	-1.3262	0.802124	-1.71799	0.746546	-1.80971	0.432221	-1.73195
NM_010284	Ghr	growth hormone receptor	2.42749	0.999554	-1.20651	0.716545	-1.576	0.999948	-1.62346	0.894492	-1.55361	0.478275	-2.31157	0.368932	-1.86032	0.884175	-1.46634	0.0761122	-2.42749	0.744888	-1.54308	0.86703	-1.61486	0.746546	-1.86134	0.449205	-1.68544
NM_009445	Ttk	Ttk protein kinase	2.80784	0.999554	-1.18603	0.754918	-1.51029	0.999948	-1.28026	0.921875	-1.51575	0.663492	-1.55296	0.927509	-1.07253	0.884175	-1.48666	0.0306046	-2.80784	0.576463	-1.82973	0.46349	-2.10883	0.863676	-1.57871	0.524318	-1.61154
NM_010512	Igf1	insulin-like growth factor 1	8.34619	0.999554	1.7956	0.752933	2.48165	0.999948	1.71113	0.999786	1.35125	0.932818	1.27155	0.914238	1.20624	0.888681	-2.29784	0.487842	-2.29666	0.896467	-2.02754	0.999967	-1.61362	0.887484	-2.64407	0.0748111	-8.34619
NM_017373	Nfil3	nuclear factor, interleukin 3, regulated	3.2768	0.999554	1.87983	0.491178	2.71848	0.999948	1.75412	0.198336	3.11859	0.616487	1.88303	0.471718	1.79146	0.888681	1.5748	0.106641	2.69236	0.663568	1.83201	0.140923	3.2768	0.883729	1.67939	0.0806347	2.91535
NM_009074	Mst1r	macrophage stimulating 1 receptor (c-met-related tyrosine kinase)	2.41853	0.999554	-1.5778	0.591899	-1.95095	0.999948	-2.02454	0.571395	-1.9952	0.448867	-2.34834	0.357916	-1.92649	0.888681	-1.44371	0.100085	-2.2377	0.326292	-2.2502	0.397318	-2.1307	0.43878	-2.41853	0.0866234	-2.40281
NM_008654	Myd116	myeloid differentiation primary response gene 116	5.41269	0.999554	1.81874	0.318287	2.95376	0.999948	1.51234	0.0274816	3.89255	0.368712	2.93413	0	5.41269	0.888681	1.53276	0.322267	1.84514	0.999136	1.13483	0.464082	2.27686	0.997685	1.19382	0.0887868	2.77491
NM_153546	Oact1	O-acyltransferase (membrane bound) domain containing 1	2.43485	0.999554	-1.56209	0.492856	-2.09614	0.999948	-1.85424	0.364567	-2.1135	0.384743	-2.26868	0.270206	-2.10901	0.888681	-1.4095	0.0339072	-2.43485	0.683027	-1.56776	0.266036	-2.18697	0.795891	-1.62105	0.15869	-2.06143
NM_146171	Ncapd2	non-SMC condensin I complex, subunit D2	2.48378	0.999554	-1.83306	0.362913	-2.48378	0.999948	-1.62741	0.513719	-2.06479	0.381768	-2.43072	0.24432	-2.29624	0.888681	-1.43642	0.0785517	-2.44227	0.999136	-1.09693	0.39829	-2.15447	0.515953	-2.17249	0.24791	-2.00833
NM_028013	Endod1	endonuclease domain containing 1	2.79527	0.999554	-1.75713	0.152445	-2.67385	0.948741	-2.135	0.0780638	-2.60038	0.122418	-2.63712	0.0703448	-2.79527	0.888681	-1.3697	0.187821	-1.80038	0.610264	-1.59876	0.652363	-1.66784	0.746546	-1.69681	0.328486	-1.7081
NM_020034	Hist1h1b	histone 1, H1b	5.6932	0.999554	-1.29063	0.459554	-3.30248	0.999948	1.02466	0.972623	-1.49123	0.70827	-1.66261	0.270206	-3.13209	0.89542	-1.64185	0.020403	-4.02428	0.660795	-2.01135	0.0850484	-4.28395	0.696213	-2.57284	0	-5.6932
NM_013613	Nr4a2	nuclear receptor subfamily 4, group A, member 2	2.40309	0.999554	1.19043	0.709953	1.40298	0.999948	1.47322	0.016422	2.40309	0.596744	1.50024	0.440196	1.44551	0.896623	1.28364	0.124218	1.75807	0.958217	1.2017	0.258689	1.84371	0.997685	-1.06701	0.291992	1.60648
AK013405	A_51_P493709	10, 11 days embryo whole body cDNA, RIKEN full-length enriched library, clone:2810474C18 product:hypot	1.76663	0.999554	-1.34846	0.990997	1.02047	0.999948	-1.16773	0.999786	-1.01804	0.616881	-1.41556	0.39511	-1.4779	0.898124	-1.2651	0.0965305	-1.76663	0.993181	-1.13454	0.999967	1.17229	0.951038	-1.24813	0.446444	-1.42206
NM_029083	Ddit4	DNA-damage-inducible transcript 4	2.90785	0.999554	1.89405	0.0765114	2.90785	0.999948	1.35221	0.0714106	2.69866	0.381768	2.2333	0.149622	2.31937	0.905844	1.3434	0.0398664	2.396	0.999136	1.00606	0.105386	2.50532	0.696213	1.77303	0.0256495	2.5743
NM_012043	Islr	immunoglobulin superfamily containing leucine-rich repeat	4.6677	0.999554	-1.7741	0.512577	-2.37666	0.999948	-2.07953	0.559822	-2.17165	0.58949	-1.88868	0.270206	-2.4534	0.907205	-1.46918	0	-4.6677	0.771416	-1.58205	0.0589138	-3.31189	0.69747	-2.08924	0.0153023	-3.90019
NM_007562	Bnc1	basonuclin 1	3.09629	0.999554	-1.51403	0.429847	-2.61903	0.999948	-1.54878	0.516415	-2.23168	0.546384	-2.20817	0.127038	-2.90474	0.912754	-1.44595	0.0454374	-3.09629	0.238245	-2.67873	0.27191	-2.58163	0.746546	-1.98544	0.0496697	-3.05516
NM_133733	A_51_P206144	RIKEN cDNA 9030425E11 gene (9030425E11Rik), mRNA [NM_133733]	3.03883	0.999554	-1.54167	0.37981	-2.5221	0.999948	-1.79401	0.596117	-2.02224	0.556262	-2.02386	0.295394	-2.25276	0.913859	-1.42085	0.00885921	-3.03883	0.777842	-1.5185	0.504154	-2.06016	0.96314	-1.35535	0.0794578	-2.51438
NM_053173	Kifc5a	kinesin family member C5A	4.03016	0.999554	-1.1497	0.476489	-2.2118	0.999948	-1.21928	0.169693	-2.52368	0.373242	-2.3699	0.0570593	-2.98215	0.920555	1.34711	0.252718	-1.77693	0.999136	1.02528	0.144635	-2.5564	0.786379	-1.66062	0	-4.03016
NM_021461	Mknk1	MAP kinase-interacting serine/threonine kinase 1	4.71239	0.999554	-1.14648	0.714851	1.79808	0.999948	-1.4376	0.981004	1.4234	0.764954	1.46832	0.49927	1.75494	0.920555	1.49763	0.0143255	4.10973	0.950177	1.40294	0.288557	2.9633	0.786379	1.98705	0	4.71239
BC052075	Dos	downstream of Stk11, mRNA (cDNA clone IMAGE:6401342), partial cds [BC052075]	2.8536	0.999554	1.16771	0.196024	2.39865	0.999948	1.08837	0.0448867	2.57115	0.697423	1.35718	0.0420813	2.58337	0.920555	1.30213	0.00885921	2.71078	0.999136	1.12426	0.0589138	2.60759	0.951038	1.29813	0	2.8536
NM_026125	Fam132a	family with sequence similarity 132, member A	2.7544	0.999554	-1.07678	0.826588	-1.32331	0.999948	-1.2505	0.930651	-1.40903	0.846859	-1.2059	0.490426	-1.48667	0.920555	-1.34202	0.0431603	-2.35804	0.733285	-1.49519	0.20199	-2.28289	0.901142	-1.45491	0.0153023	-2.7544
NM_008357	Il15	interleukin 15	3.42456	0.488142	-2.5014	0	-3.38931	0.416805	-2.62298	0	-3.42456	0.286152	-2.46772	0.0612091	-2.8778	0.920555	-1.34238	0.00885921	-3.07517	0.552329	-1.76264	0.0427492	-2.89663	0.693161	-1.86448	0.020403	-2.92358
NM_019814	Hig1	hypoxia induced gene 1	3.08147	0.999554	1.62499	0.0981896	2.59678	0.999948	1.23351	0.154919	2.21296	0.51849	1.82843	0.0345282	3.08147	0.920555	1.30137	0.100995	1.96335	0.999136	1.04052	0.590347	1.6921	0.976555	1.22126	0.0956975	2.06236
NM_198107	Thrap5	thyroid hormone receptor associated protein 5	2.54365	0.999554	-1.40535	0.697055	-1.70388	0.999948	-1.21159	0.890602	-1.63336	0.779199	-1.35556	0.317594	-2.14442	0.920555	-1.41273	0.0933038	-2.54365	0.863635	-1.44241	0.644132	-1.95954	0.746546	-1.94951	0.13258	-2.46908
NM_011623	Top2a	topoisomerase (DNA) II alpha	3.3681	0.999554	-1.72776	0.282352	-3.3681	0.999948	-1.2693	0.730777	-2.09529	0.628499	-1.87703	0.424302	-1.93457	0.920555	-1.49706	0.060597	-3.20671	0.974709	-1.34326	0.20199	-3.17145	0.746546	-2.16948	0.197578	-2.61239
NM_010884	Ndrg1	N-myc downstream regulated gene 1	4.93285	0.892325	3.03209	0.342169	3.51073	0.999948	2.71252	0.0830096	4.51129	0.448867	3.11287	0.0345282	4.93285	0.920555	1.53549	0.113522	2.93979	0.996178	1.25267	0.620416	2.37222	0.938664	1.64191	0.200518	2.74031
XM_127084		PREDICTED: thyroid hormone receptor interactor 11 [Mus musculus], mRNA sequence [XM_127084]	2.34916	0.999554	-1.17174	0.814585	-1.36367	0.999948	-1.03564	0.999786	-1.05281	0.705799	-1.41921	0.651211	-1.30438	0.920555	-1.34906	0.060597	-2.34916	0.947948	-1.28319	0.999691	-1.35934	0.912408	-1.45514	0.37761	-1.75351
NM_007656	Kai1	kangai 1 (suppression of tumorigenicity 6, prostate)	2.86899	0.999554	-1.57158	0.628322	-1.88634	0.999948	-1.66548	0.735328	-1.89474	0.744522	-1.42063	0.445552	-1.73819	0.920555	-1.4126	0.0475271	-2.86899	0.675046	-1.72051	0.597435	-2.01178	0.746546	-1.88393	0.394517	-1.88221
BC004768	Hjurp	Holliday junction recognition protein	3.54933	0.999554	-1.04431	0.0690564	-3.54933	0.999948	-1.00191	0.219658	-2.63884	0.660692	-1.58722	0.0420813	-3.47147	0.920555	1.4295	0.15881	-2.18411	0.785235	1.51949	0.93608	-1.54271	0.997685	1.04715	0.403293	-1.85943
NM_025566	Tnfaip8l1	tumor necrosis factor, alpha-induced protein 8-like 1+C366	2.42874	0.212621	-1.84428	0.0396059	-1.95205	0.999948	-1.35978	0	-2.1504	0.524465	-1.50154	0.122418	-1.7466	0.920616	-1.19102	0	-1.97637	0.8607	-1.21115	0	-2.42874	0.438847	-1.61611	0	-2.38884
NM_011198	Ptgs2	prostaglandin-endoperoxide synthase 2	6.77495	0.952648	2.78278	0	6.1963	0.999948	2.18807	0	6.77495	0.556262	2.4199	0	5.80602	0.920616	1.51077	0.156302	2.67923	0.999136	-1.04475	0.274426	3.10032	0.941899	1.59767	0.0904973	3.31771
AK129084	Scrn1	secernin 1	3.37345	0.999554	-1.44773	0.162895	-3.06711	0.999948	-1.76958	0.0925788	-2.79768	0.448867	-2.32479	0.0345282	-3.37345	0.921518	-1.35532	0.020403	-3.13714	0.737137	-1.53838	0.144635	-2.51904	0.692911	-1.9522	0.00909865	-3.1463
AK082289	Bicc1	bicaudal C homolog 1 (Drosophila)	2.67476	0.999554	-1.17414	0.623153	-2.03674	0.999948	-1.29078	0.782465	-1.84807	0.670303	-1.59594	0.300216	-2.38024	0.921518	-1.42822	0.0991503	-2.67476	0.860376	-1.48829	0.802963	-1.83432	0.904906	-1.58562	0.267493	-2.19526
BC035276	Ttll5	tubulin tyrosine ligase-like family, member 5	2.28597	0.999554	-1.36298	0.623153	-1.67575	0.999948	-1.60584	0.754836	-1.62878	0.555983	-1.8054	0.149622	-2.28597	0.927145	-1.29724	0.192828	-1.82196	0.396059	-1.9311	0.174717	-2.20046	0.746546	-1.7278	0.0706259	-2.18855
NM_011375	St3gal5	ST3 beta-galactoside alpha-2,3-sialyltransferase 5	3.72002	0.999554	-2.07712	0.256147	-3.28525	0.999948	-2.30731	0.262063	-2.86654	0.390514	-2.83502	0.0570593	-3.72002	0.929636	-1.41851	0.280077	-1.97063	0.944211	-1.36755	0.86703	-1.74538	0.795891	-1.85105	0.461203	-1.81886
NM_176995	Neurl1B	neuralized homolog 1B (Drosophila)	3.68732	0.999554	-1.95312	0.196024	-2.8569	0.999948	-1.48407	0.137408	-2.75379	0.410392	-2.41481	0.194689	-2.51724	0.931244	-1.34294	0	-3.68732	0.999136	-1.09852	0.132539	-2.65255	0.883729	-1.529	0.00909865	-3.29644
NM_011400	Slc2a1	solute carrier family 2 (facilitated glucose transporter), member 1	3.21082	0.999554	1.63696	0.205274	2.90577	0.999948	1.69087	0.103585	2.94688	0.57677	1.81501	0.0612091	3.21082	0.931244	1.3397	0.137573	2.14736	0.999136	-1.01976	0.367255	2.17504	0.830235	1.64364	0.120849	2.3
NM_023223	Cdc20	cell division cycle 20 homolog (S. cerevisiae)	3.74992	0.999554	-1.7257	0.0981896	-3.74992	0.999948	-1.21632	0.158424	-2.87823	0.512557	-2.28789	0.0961857	-3.11578	0.935976	-1.3569	0.0143255	-3.04116	0.999136	-1.1414	0.156796	-2.70165	0.833216	-1.68835	0.0866234	-2.62249
NM_181074	Lrrn6a	leucine rich repeat neuronal 6A	2.60403	0.999554	1.80906	0.216418	2.43771	0.999948	1.47184	0.0714106	2.60403	0.555983	1.7971	0.285835	1.97351	0.937767	1.27732	0.0776885	2.09784	0.974065	1.23299	0.448867	1.87435	0.853721	1.49482	0.0706259	2.2764
AK014218	Tnrc6a	trinucleotide repeat containing 6a	2.15205	0.999554	-1.21012	0.491178	-1.79523	0.999948	-1.16793	0.746698	-1.49058	0.478275	-1.79759	0.216032	-1.87615	0.94009	-1.2143	0.0306046	-2.15205	0.882364	-1.24231	0.159226	-1.89203	0.861489	-1.37051	0.115334	-1.81198
NM_027172	A_51_P169374	RIKEN cDNA 2310046K01 gene (2310046K01Rik), mRNA [NM_027172]	1.8233	0.999554	-1.61373	0.362913	-1.7813	0.999948	-1.51873	0.205588	-1.8233	0.39875	-1.76922	0.470894	-1.36874	0.940108	-1.19062	0.11448	-1.69235	0.968464	-1.17321	0.7968	-1.40598	0.846889	-1.35785	0.0781897	-1.76607
NM_008809	Pdgfrb	platelet derived growth factor receptor, beta polypeptide	3.62987	0.999554	-1.47161	0.623153	-2.3596	0.999948	-1.64525	0.921875	-1.79507	0.76934	-1.51195	0.354714	-2.56448	0.940108	-1.49571	0.171454	-2.82532	0.720114	-1.94004	0.494706	-2.73278	0.795891	-2.1181	0.0794578	-3.62987
NM_172653	Slc39a10	solute carrier family 39 (zinc transporter), member 10	3.02347	0.999554	-1.86085	0.767419	-1.56641	0.999948	-1.88719	0.774295	-1.89628	0.512557	-2.52495	0.240019	-2.76679	0.940108	-1.38591	0.0497324	-3.02347	0.635764	-1.87782	0.86703	-1.76435	0.912408	-1.58903	0.386566	-1.9965
NM_130895	Adarb1	adenosine deaminase, RNA-specific, B1	3.09398	0.999554	1.27549	0.9264	1.25579	0.999948	1.06987	0.999786	1.34689	0.993177	-1.01738	0.910213	1.11466	0.940108	1.41907	0.0751451	3.09398	0.999136	1.04088	0.999967	1.17205	0.997685	1.1649	0.928122	1.12247
NM_009923	Cnp1	cyclic nucleotide phosphodiesterase 1	2.37583	0.999554	-1.04528	0.894217	-1.25699	0.999948	-1.18079	0.919883	-1.4991	0.86064	-1.2003	0.475636	-1.57077	0.94144	-1.2987	0.311758	-1.69554	0.573595	-1.77647	0.381618	-2.12242	0.77398	-1.7138	0.0879881	-2.37583
NM_019656	Tspan6	tetraspanin 6	1.75627	0.999554	-1.08802	0.623153	-1.51142	0.999948	-1.37819	0.792355	-1.42003	0.587036	-1.47132	0.305414	-1.63609	0.94144	-1.19575	0.0933038	-1.75627	0.69487	-1.37151	0.498417	-1.59703	0.786946	-1.42227	0.117364	-1.75527
AK033780	A_51_P272147	RIKEN cDNA 1500005A01 gene (1500005A01Rik), mRNA [NM_033146]	2.25114	0.999554	-1.34197	0.318287	-2.18315	0.999948	-1.59916	0.47993	-1.80414	0.571495	-1.66696	0.131085	-2.25114	0.94144	-1.23933	0.0937194	-1.98061	0.731433	-1.43457	0.344795	-1.9174	0.750691	-1.58862	0.180118	-1.87273
NM_172772	Fam63b	family with sequence similarity 63, member B	2.30923	0.999554	-1.00778	0.921484	-1.2006	0.999948	-1.19394	0.999786	-1.07782	0.669373	-1.50088	0.661374	-1.31026	0.941682	-1.30419	0.0937194	-2.30923	0.744462	-1.5464	0.93608	-1.47442	0.948646	-1.38883	0.218499	-2.07401
NM_153420	Acpl2	acid phosphatase-like 2	2.71367	0.999554	-1.45009	0.180887	-2.71367	0.999948	-1.80233	0.169693	-2.49825	0.596744	-1.69443	0.305414	-1.99067	0.942909	-1.28663	0.111206	-2.17011	0.751073	-1.49828	0.313231	-2.17027	0.914876	-1.44817	0.0534365	-2.52632
NM_026271	Fibin	fin bud initiation factor homolog (zebrafish)	3.5881	0.224433	3.43545	0.491178	2.55828	0.999948	2.21713	0.0641238	3.5881	0.633785	1.75958	0.240019	2.67277	0.944533	1.35088	0.495712	1.51128	0.990024	1.25126	0.590687	2.07663	0.993067	1.24894	0.581781	1.61261
NM_013820	Hk2	hexokinase 2	6.49886	0.999554	3.40712	0.0690564	6.11719	0.999948	3.15508	0.0448867	6.49886	0.555983	3.12091	0.120485	5.07386	0.949628	1.50486	0.504731	1.76759	0.999136	1.03814	0.834371	2.25987	0.997685	1.10018	0.497287	2.18577
NM_008416	Junb	Jun-B oncogene	3.71169	0.999554	1.48659	0	3.0445	0.999948	1.29271	0	3.47643	0.261839	2.06666	0	3.25217	0.952092	1.18921	0	2.78251	0.99626	1.1159	0	3.11924	0.567496	1.67848	0	3.71169
NM_025995	Fbxo5	F-box only protein 5	3.19905	0.999554	-1.50665	0.189662	-2.88518	0.999948	-1.21261	0.305031	-2.33193	0.555983	-2.01401	0.172011	-2.54903	0.954433	-1.28428	0	-3.19905	0.990024	-1.21484	0.148522	-2.57603	0.939283	-1.44031	0.00909865	-3.18977
BC080700		RIKEN cDNA E130306D19 gene, mRNA (cDNA clone MGC:91189 IMAGE:30472977), complete cds. [BC080700]	3.2254	0.999554	-1.18481	0.622386	-1.96226	0.999948	-1.23515	0.843769	-1.69802	0.572794	-1.97247	0.395477	-1.87434	0.957778	-1.30861	0.00885921	-3.2254	0.999136	-1.09879	0.310072	-2.42844	0.786946	-1.78307	0.188852	-2.3321
NM_183316	Snapc5	small nuclear RNA activating complex, polypeptide 5	2.46957	0.999554	-1.41683	0.68261	-1.57655	0.999948	-1.72249	0.60597	-1.8143	0.381768	-2.18859	0.354714	-1.78214	0.95962	-1.24226	0.0374056	-2.46957	0.865263	-1.34567	0.873433	-1.5111	0.804954	-1.56942	0.258654	-1.84414
NM_144526		RIKEN cDNA 6720460F02 gene (6720460F02Rik), mRNA [NM_144526]	3.17242	0.999554	-2.23421	0.517143	-2.5634	0.999948	-1.52336	0.219554	-3.15046	0.51849	-2.47194	0.386041	-2.09157	0.95962	-1.34505	0.0523678	-3.17242	0.999136	-1.11344	0.999967	-1.41124	0.665763	-2.39052	0.276732	-2.26197
NM_010217	Ctgf	connective tissue growth factor	3.92789	0.999554	1.93676	0.109927	3.22393	0.999948	-1.0045	0.016422	3.92789	0.57677	1.82554	0.0570593	3.22193	0.95962	-1.27241	0.194531	2.02557	0.43421	-2.07456	0.379043	2.18103	0.997685	1.11292	0.400341	1.79151
AK053449	Prdm15	PR domain containing 15	2.32418	0.999554	-1.05994	0.541313	-1.9543	0.999948	-1.08899	0.981004	-1.28589	0.609665	-1.61575	0.525134	-1.4492	0.95962	-1.25287	0.0564021	-2.32418	0.80796	-1.40918	0.91598	-1.47919	0.984354	-1.22604	0.499404	-1.56052
NM_138683	Rspondin	thrombospondin type 1 domain containing gene	4.79961	0.999554	-1.16474	0.663518	-2.41669	0.999948	-1.53797	0.846814	-2.18508	0.770674	-1.58432	0.387057	-2.63605	0.961251	-1.45543	0.241425	-2.79349	0.675046	-2.24094	0.559587	-2.93404	0.943093	-1.76388	0.0748111	-4.79961
NM_029716	Chn1	chimerin (chimaerin) 1	3.13257	0.301824	-2.72598	0.227043	-2.78202	0.26932	-3.13257	0.0542984	-3.0602	0.162521	-2.84699	0.131085	-2.60219	0.961251	1.25728	0.395744	-1.56586	0.999136	-1.13033	0.999967	-1.12517	0.997685	1.15375	0.535945	-1.5647
BC059272	Aim1	absent in melanoma 1	3.91497	0.999554	-1.5456	0.36432	-3.07196	0.999948	-1.86153	0.20601	-3.15814	0.512557	-2.64211	0.0830096	-3.91497	0.964721	-1.31923	0.118925	-2.75481	0.702313	-1.78165	0.580528	-2.23275	0.786946	-1.92623	0.120023	-2.69286
NM_010790	Melk	maternal embryonic leucine zipper kinase	2.23003	0.999554	-1.61809	0.342169	-2.23003	0.999948	-1.51476	0.338376	-1.99744	0.411461	-2.12137	0.26636	-2.02839	0.965651	-1.20874	0.0564021	-2.20884	0.938691	-1.26673	0.380129	-1.97146	0.6733	-1.86327	0.258654	-1.83865
AK031357	Cnot-1	CCR4-NOT transcription complex, subunit 1	2.76012	0.999554	-1.47241	0.42277	-2.1825	0.999948	-1.66666	0.423715	-2.07451	0.162521	-2.76012	0.0961857	-2.52727	0.966444	-1.22148	0.0431603	-2.45352	0.938691	-1.28929	0.651115	-1.76477	0.702351	-1.8259	0.233594	-1.92635
NM_026785	Ube2c	ubiquitin-conjugating enzyme E2C	3.27671	0.999554	-1.68979	0.436735	-2.41393	0.999948	-1.11975	0.37833	-2.33194	0.51849	-2.15956	0.310851	-2.11727	0.968141	-1.2321	0.0143255	-3.27671	0.999136	-1.04326	0.0765114	-2.93709	0.454086	-2.41101	0.0643596	-2.76048
XM_483917	A_51_P199352	PREDICTED: hypothetical protein LOC69563 [Mus musculus], mRNA sequence [XM_483917]	2.03691	0.999554	-1.52199	0.491178	-1.73726	0.999948	-1.64629	0.730777	-1.48593	0.272959	-2.03691	0.199201	-1.81697	0.970905	-1.1431	0.0761122	-1.83106	0.244836	-1.77647	0.883566	-1.36203	0.953539	-1.23074	0.581781	-1.32373
NM_178683	Depdc1b	DEP domain containing 1B	5.40686	0.999554	-1.46358	0	-5.40686	0.999948	-1.22267	0	-4.10479	0.122418	-2.67311	0	-4.65987	0.970984	1.1785	0	-4.05115	0.961048	1.23568	0.0137408	-3.35585	0.721508	-1.71517	0	-4.50115
NM_010353	Gsg2	germ cell-specific gene 2	2.98603	0.999554	-1.467	0.517143	-2.0419	0.999948	1.09266	0.68446	-1.7868	0.861881	-1.19204	0.147798	-2.48069	0.971076	-1.19993	0.00885921	-2.91841	0.845616	-1.39366	0.0704616	-2.90777	0.897305	-1.46562	0.00909865	-2.98603
NM_011121	Plk1	polo-like kinase 1 (Drosophila)	7.08994	0.999554	-2.18262	0.0981896	-6.35536	0.999948	-1.44517	0.0780638	-5.39293	0.100995	-6.60052	0.0780638	-5.42665	0.971076	-1.34689	0	-7.08994	0.999136	-1.14082	0.0240464	-5.89124	0.693161	-2.79893	0.0153023	-5.80172
NM_018804	Syt11	synaptotagmin XI	2.01144	0.999554	-1.06284	0.724277	-1.37172	0.999948	-1.24649	0.805939	-1.44004	0.633785	-1.41619	0.416592	-1.47024	0.971076	-1.15	0.0398664	-2.01144	0.785235	-1.31899	0.370693	-1.73524	0.746546	-1.56695	0.246782	-1.64914
NM_145150	Prc1	protein regulator of cytokinesis 1	5.83863	0.999554	-2.07241	0	-5.07271	0.999948	-1.54916	0.016422	-4.25465	0.162521	-3.42783	0	-4.54515	0.973862	-1.22139	0	-5.83863	0.972266	-1.30456	0.0561083	-3.37206	0.438847	-2.62667	0	-4.87499
NM_026384	Dgat2	diacylglycerol O-acyltransferase 2	2.07266	0.999554	1.44161	0.564831	1.75669	0.999948	1.10106	0.528726	1.78609	0.7179	1.32488	0.295274	1.87982	0.973862	1.16087	0.261358	1.62421	0.97512	1.20812	0.905421	1.41422	0.997685	-1.01792	0.0904973	2.07266
NM_026358	A_51_P240501	RIKEN cDNA 4930583H14 gene (4930583H14Rik), mRNA [NM_026358]	2.5772	0.999554	1.17407	0.781732	1.4347	0.999948	1.07242	0.985255	1.30175	0.719098	1.41442	0.300216	2.10895	0.973862	1.20247	0.0497324	2.5772	0.999136	-1.1307	0.894586	1.54671	0.746546	1.86918	0.120849	2.33394
NM_013490	Chka	choline kinase alpha	3.15415	0.999554	1.70574	0.251563	2.58098	0.999948	1.6344	0.154919	2.4732	0.433254	2.19625	0.0612091	3.15415	0.973862	1.19153	0.589375	1.31335	0.996178	-1.17046	0.93608	1.45035	0.997685	1.12902	0.461326	1.61907
NM_134133		RIKEN cDNA 2010002N04 gene (2010002N04Rik), mRNA [NM_134133]	3.22912	0.999554	2.29837	0.512577	2.39071	0.999948	1.89312	0.0830096	3.22912	0.60851	1.79493	0.139112	2.88443	0.973862	1.22851	0.463383	1.53894	0.999136	-1.16702	0.928192	1.58643	0.997685	1.19189	0.660679	1.45611
AK014074	Katnal2	katanin p60 subunit A-like 2	2.18949	0.999554	1.07264	0.648467	-1.5427	0.999948	-1.25215	0.919883	-1.37426	0.677977	-1.35636	0.386041	-1.58097	0.974858	-1.14599	0.181229	-1.72289	0.783116	-1.35211	0.448867	-1.73485	0.882045	-1.38566	0.0399415	-2.18949
NM_146102	Afap1l2	actin filament associated protein 1-like 2	3.67589	0.999554	-1.88694	0.188128	-3.26282	0.999948	-2.09924	0.0542984	-3.30274	0.478275	-2.40299	0.0210406	-3.67589	0.976595	-1.20607	0.024937	-3.0928	0.862785	-1.43975	0.301928	-2.44946	0.746546	-1.91305	0.117752	-2.54227
NM_007659	Cdc2a	cell division cycle 2 homolog A (S. pombe)	4.47347	0.999554	-1.92493	0.0240464	-4.47347	0.999948	-1.39586	0	-3.60555	0.512557	-2.25248	0.0345282	-3.47573	0.978563	-1.18533	0	-4.41303	0.999136	-1.15583	0.0495073	-3.19291	0.758198	-1.76355	0	-3.6142
NM_011857	Odz3	odd Oz/ten-m homolog 3 (Drosophila)	2.85857	0.999554	1.08	0.658796	-1.70184	0.999948	-1.14312	0.794627	-1.66765	0.633785	-1.60997	0.278384	-2.19399	0.978563	-1.18413	0.0737863	-2.41564	0.317798	-2.20708	0.218057	-2.35919	0.746546	-1.82787	0.020403	-2.85857
BC082586	Syne2	synaptic nuclear envelope 2, mRNA (cDNA clone MGC:96690 IMAGE:30631452), complete cds. [BC082586]	2.71314	0.999554	-1.12172	0.642865	-1.83505	0.999948	-1.21549	0.967812	-1.36691	0.598271	-1.80481	0.368932	-1.95011	0.978563	-1.19612	0.0339072	-2.71314	0.907701	-1.37087	0.687713	-1.86246	0.71107	-1.97504	0.119168	-2.38881
NM_008330	Ifi47	interferon gamma inducible protein 47	2.3171	0.999554	-1.00973	0.781732	-1.34032	0.999948	1.01326	0.83169	-1.49548	0.833188	-1.19215	0.504616	-1.40873	0.979202	-1.14107	0.024937	-2.3171	0.987507	-1.17966	0.590005	-1.68389	0.997685	-1.13654	0.0879881	-2.04225
NM_138670	Mpst	mercaptopyruvate sulfurtransferase	1.90269	0.999554	-1.12851	0.815092	-1.26161	0.999948	-1.19307	0.999786	-1.15176	0.793104	-1.20676	0.489159	-1.3782	0.979202	-1.12411	0.0660098	-1.90269	0.771416	-1.33388	0.695841	-1.52218	0.968737	-1.20694	0.540675	-1.38117
NM_178382	Flrt3	fibronectin leucine rich transmembrane protein 3	2.20013	0.999554	-1.58877	0.168325	-2.16296	0.428464	-2.05194	0.158424	-1.95904	0.161592	-2.20013	0.127038	-2.02576	0.979618	-1.12093	0.0339072	-1.99978	0.744653	-1.36021	0.308472	-1.80038	0.515953	-1.74696	0.030058	-2.06296
NM_133753	Errfi1	ERBB receptor feedback inhibitor 1	3.59088	0.999554	1.74787	0.168325	3.59088	0.999948	1.54196	0.0925788	3.55614	0.700601	1.54796	0.110896	3.3801	0.979618	1.21138	0.137866	2.44886	0.999136	1.13508	0.153234	2.95752	0.988099	1.27736	0.0887868	2.81704
BC070477		RIKEN cDNA 2010317E24 gene, mRNA (cDNA clone MGC:99844 IMAGE:30656854), complete cds. [BC070477]	3.96144	0.963882	-2.08853	0	-3.81784	0.999948	-1.46984	0	-3.96144	0.0841625	-3.48351	0.0420813	-3.38365	0.980797	-1.15963	0	-3.64718	0.9593	1.2692	0	-3.62331	0.498583	-2.13689	0	-3.11434
NM_146162	Tmem119	transmembrane protein 119	2.71767	0.999554	-1.73951	0.362913	-2.4908	0.999948	-1.84408	0.151021	-2.70111	0.591242	-1.73879	0.120485	-2.71767	0.982737	-1.15996	0.0751451	-2.3617	0.996178	-1.18273	0.26086	-2.36388	0.907607	-1.47827	0.0879881	-2.42106
NM_016692	Incenp	inner centromere protein	3.17636	0.999554	-1.22779	0	-3.17636	0.999948	-1.12946	0.0274816	-2.5222	0.368712	-1.9901	0	-3.11339	0.982839	-1.11638	0	-2.9836	0.999136	-1.00821	0.0137408	-2.92853	0.746546	-1.56912	0	-2.94413
NM_175384	Cdca2	cell division cycle associated 2	2.15206	0.999554	-1.21456	0.533181	-1.94894	0.999948	-1.06026	0.840799	-1.54687	0.60851	-1.60546	0.432513	-1.58313	0.988899	-1.13618	0.0978498	-2.15206	0.959446	-1.25821	0.691691	-1.69278	0.696213	-1.8122	0.234589	-1.9148
XM_129956	A_51_P309740	PREDICTED: similar to Ubiquitin carboxyl-terminal hydrolase 40 (Ubiquitin thiolesterase 40) (Ubiquitin-specific pro	1.97474	0.999554	-1.19638	0.858234	-1.21978	0.999948	-1.0529	0.945357	-1.28435	0.814111	-1.18223	0.612316	-1.24861	0.988899	-1.10507	0.0593062	-1.97474	0.999136	-1.06847	0.989718	-1.27537	0.997685	-1.03853	0.477383	-1.42435
NM_018790	Arc	activity regulated cytoskeletal-associated protein	5.74102	0.999554	1.50021	0	4.70926	0.999948	1.07872	0	5.74102	0.512557	1.80926	0	4.25892	0.990952	-1.10843	0	4.89005	0.43421	-1.71699	0	5.02229	0.984354	1.18436	0	5.11886
NM_026410	Cdca5	cell division cycle associated 5	3.19534	0.999554	-1.0173	0.0240464	-3.19534	0.999948	1.03062	0.108597	-2.62037	0.609733	-1.62666	0.0420813	-3.09191	0.990952	-1.1347	0.0339072	-2.49744	0.999136	-1.0453	0.121415	-2.5987	0.896765	-1.4694	0.0345282	-2.58079
NM_031168	Il6	interleukin 6	5.71877	0.999554	1.56079	0.362913	2.57523	0.999948	2.30179	0	5.71877	0.574725	1.86687	0.0570593	3.30623	0.990952	1.14439	0.423229	1.55508	0.999136	1.08853	0.0137408	3.64095	0.997685	1.11866	0.0626326	2.75922
NM_172628	Sh3tc2	SH3 domain and tetratricopeptide repeats 2	2.24032	0.999554	1.01595	0.642837	-1.64912	0.999948	-1.166	0.916325	-1.45309	0.662929	-1.45057	0.192371	-2.24032	0.990952	1.12901	0.192964	-1.84508	0.896467	-1.30786	0.520277	-1.83231	0.796119	-1.57448	0.0794578	-2.21311
NM_007900	Ect2	ect2 oncogene	3.4245	0.999554	-1.82448	0.227043	-2.47789	0.999948	-1.69207	0.103585	-2.58458	0	-3.4245	0.125419	-2.48613	0.990952	-1.12751	0.0143255	-2.82333	0.999136	-1.13752	0.150669	-2.37113	0.447071	-2.15705	0.15869	-2.04859
NM_029398	Tmem14a	transmembrane protein 14A	2.72222	0.999554	-1.35084	0.162895	-2.70957	0.967869	-2.15458	0.229109	-2.29155	0.512557	-2.00803	0.0570593	-2.72222	0.990952	-1.12987	0.161851	-1.93108	0.938689	-1.27418	0.504154	-1.82967	0.939283	-1.38577	0.186098	-1.97281
NM_013585	Psmb9	proteosome (prosome, macropain) subunit, beta type 9 (large multifunctional protease 2)	1.99968	0.999554	-1.16747	0.491178	-1.855	0.999948	-1.35706	0.513199	-1.72702	0.868633	-1.14785	0.408048	-1.51929	0.991175	-1.10133	0.199675	-1.67251	0.982529	-1.18619	0.617516	-1.62269	0.995333	-1.15289	0.0806347	-1.99968
NM_011497	Aurka	aurora kinase A	4.88816	0.999554	-1.50078	0.0396059	-4.04619	0.999948	-1.18992	0.103585	-3.21183	0.368712	-2.76396	0.0420813	-3.57241	0.991394	-1.14593	0	-4.88816	0.999136	1.00745	0.0495073	-3.78197	0.601366	-2.25333	0	-4.03477
NM_145509		RIKEN cDNA 5430435G22 gene (5430435G22Rik), mRNA [NM_145509]	4.09869	0.999554	-1.49154	0	-3.91774	0.999948	-2.04917	0	-3.5989	0.368712	-2.36806	0	-4.09869	0.992259	-1.12498	0.0978498	-2.25517	0.87363	-1.36563	0.381618	-2.08414	0.846889	-1.58318	0.102315	-2.28823
NM_008489	Lbp	lipopolysaccharide binding protein	2.38338	0.999554	-1.15853	0.697055	-1.58666	0.999948	-1.52364	0.865944	-1.54977	0.835149	-1.22845	0.499152	-1.50055	0.993233	-1.11369	0.0698707	-2.38338	0.69487	-1.55958	0.779569	-1.67174	0.846889	-1.56767	0.392392	-1.73089
NM_013464	Ahr	aryl-hydrocarbon receptor	4.65948	0.999554	-1.60395	0.619997	-2.44539	0.999948	-1.83428	0.748514	-2.27128	0.512557	-3.07437	0.240019	-3.40652	0.99329	-1.17484	0.0143255	-4.65948	0.566303	-2.41914	0.140923	-4.06248	0.738159	-2.48522	0.0345282	-4.24321
NM_173451	Arsj	arylsulfatase J	2.46648	0.999554	-1.8077	0.361404	-2.17566	0.999948	-1.557	0.0950541	-2.42925	0.414801	-2.10975	0.127038	-2.38761	0.99329	-1.10177	0.0374056	-2.37867	0.840383	-1.35937	0.0813879	-2.46648	0.750691	-1.61864	0.120023	-2.05532
NM_010656	Sspn	sarcospan	2.34813	0.999554	-1.22434	0.318287	-2.24037	0.999948	-1.41545	0.189366	-2.27335	0.54171	-1.82871	0.120485	-2.34813	0.99329	-1.09942	0.0306046	-2.26485	0.66243	-1.52091	0.44127	-1.85969	0.80405	-1.53272	0.131441	-1.99969
AK005822	Gm10345	Predicted gene 10345	2.72333	0.999554	-1.60637	0.616712	-2.12092	0.999948	-1.83737	0.574285	-2.1986	0.582903	-1.95663	0.300216	-2.34553	0.99329	-1.13907	0.0965305	-2.72333	0.999136	-1.15582	0.999967	-1.42034	0.846889	-1.7415	0.655112	-1.49123
AK004937	Bbs10	Bardet-Biedl syndrome 10 (human)	3.82316	0.999554	-2.00438	0.492856	-2.68166	0.999948	-2.58547	0.0863205	-3.82316	0.373242	-3.07181	0.215895	-3.03644	0.99329	1.14905	0.388586	-1.77189	0.999136	1.09304	0.999967	-1.41344	0.997685	-1.20864	0.702412	-1.44651
NM_010499	Ier2	immediate early response 2	3.53377	0.999554	1.2519	0.159766	2.85312	0.999948	1.08772	0.016422	3.07787	0.572794	1.80938	0.120485	2.62116	0.994069	1.10878	0.00885921	3.10523	0.999136	1.05753	0	3.53377	0.919815	1.44943	0	3.53297
NM_199446	Phkb	phosphorylase kinase beta	2.12846	0.999554	1.01935	0.841469	-1.24502	0.999948	1.02476	0.999786	-1.17519	0.60851	-1.47597	0.771095	-1.14875	0.994069	-1.08246	0.0282899	-2.12846	0.703633	-1.40516	0.567291	-1.62418	0.891496	-1.35362	0.12216	-1.83155
NM_010118	Egr2	early growth response 2	4.17717	0.999554	1.05022	0.0690564	2.63467	0.999948	-1.11869	0.0360696	2.56231	0.854761	1.17216	0.0612091	2.34178	0.998406	1.03785	0	3.33332	0.999136	1.05991	0	4.17717	0.861489	1.44347	0	3.27813
NM_029466	Arl8	ADP-ribosylation factor-like 8	2.66484	0.999554	-1.00881	0.491178	1.96859	0.999948	-1.20703	0.249208	2.0837	0.960721	1.0555	0.125419	2.23978	0.998406	1.0661	0.0761122	2.03269	0.999136	-1.09396	0.0561083	2.42067	0.937095	1.34831	0	2.66484
NM_007913	Egr1	early growth response 1	4.95022	0.999554	1.07325	0	3.7311	0.999948	-1.58796	0	4.95022	0.652838	1.49606	0	3.51037	0.998406	-1.07949	0	4.26316	0.430912	-1.89182	0	4.12799	0.955118	1.30616	0	4.13946
AK006489	Efhc1	EF-hand domain (C-terminal) containing 1	2.49445	0.999554	1.02205	0.541313	-1.73911	0.999948	-1.15912	0.589777	-1.65888	0.640909	-1.42727	0.15461	-2.02245	0.998406	-1.06231	0.335769	-1.46857	0.783116	-1.34795	0.550458	-1.6499	0.997685	-1.07962	0	-2.49445
NM_013807	Plk3	polo-like kinase 3 (Drosophila)	2.97132	0.999554	1.41918	0.504975	2.29923	0.999948	1.04736	0.113398	2.97132	0.6872	1.49944	0.139112	2.78816	0.998406	1.07209	0.146928	2.20694	0.999136	-1.03852	0.269971	2.39274	0.98269	1.27485	0.030058	2.85122
NM_008504	Gzmm	granzyme M (lymphocyte met-ase 1)	2.07646	0.999554	1.35996	0.196024	2.07646	0.999948	1.05234	0.510008	1.65623	0.616487	1.42057	0.295274	1.72079	0.998406	1.04254	0.0523678	1.89597	0.999136	-1.02785	0.166139	1.92729	0.997685	1.0864	0.0345282	2.02099
NM_010444	Nr4a1	nuclear receptor subfamily 4, group A, member 1	4.97197	0.999554	1.74337	0.0396059	4.22458	0.999948	1.52747	0	4.97197	0.780787	1.34144	0	4.35258	0.998406	1.10419	0.231914	1.99298	0.999136	1.05006	0.167253	2.63167	0.997685	1.1863	0.0706259	2.65533
NM_022021	Cables1	Cdk5 and Abl enzyme substrate 1	2.92547	0.999554	1.15078	0.806765	-1.48181	0.999948	-1.40459	0.999786	-1.21839	0.666231	-1.61566	0.360834	-2.09933	0.998406	-1.07926	0.0978498	-2.71625	0.331908	-2.46018	0.563555	-2.15663	0.846889	-1.73663	0.0794578	-2.92547
NM_009344	Phlda1	pleckstrin homology-like domain, family A, member 1	2.44586	0.999554	1.80133	0.438007	2.0352	0.999948	1.64844	0.0863205	2.44586	0.60851	1.55609	0.241094	2.03682	0.998406	1.05717	0.364045	1.50114	0.777516	1.40805	0.504138	1.8227	0.963251	1.27799	0.13466	1.99291
NM_028934	A_51_P295904	RIKEN cDNA 4930452B06 gene (4930452B06Rik), mRNA [NM_028934]	1.87775	0.999554	1.08462	0.712626	-1.42892	0.999948	-1.12729	0.999786	-1.06734	0.740587	-1.28916	0.86308	-1.09816	0.998406	1.0382	0.0978498	-1.87775	0.744653	-1.39724	0.93608	-1.35777	0.852968	-1.42521	0.164436	-1.85394
NM_026543	A_51_P488554	RIKEN cDNA 3010026O09 gene (3010026O09Rik), mRNA [NM_026543]	2.03826	0.999554	1.00267	0.410354	-2.03826	0.999948	-1.07139	0.787608	-1.53804	0.726544	-1.32578	0.471772	-1.47265	0.998406	-1.04674	0.0916945	-2.01143	0.999136	1.10437	0.46349	-1.79383	0.943093	-1.33254	0.187028	-1.89687
XM_284750	A_51_P359586	PREDICTED: 6-phosphofructo-2-kinase [XM_284750]	1.95937	0.999554	-1.06628	0.294569	-1.91196	0.999948	-1.39634	0.877206	-1.34681	0.678835	-1.30036	0.57518	-1.25712	0.998406	1.05926	0.0282899	-1.95937	0.882364	-1.23489	0.142821	-1.84491	0.92039	-1.28687	0.252316	-1.58382
NM_172682	Fam160a1	family with sequence similarity 160, member A1	2.09324	0.999554	-1.10339	0.775637	-1.35132	0.999948	-1.23621	0.999786	-1.19994	0.765447	-1.27213	0.616773	-1.2857	0.998406	-1.07036	0.0306046	-2.09324	0.916242	-1.26944	0.504129	-1.73195	0.882045	-1.41134	0.29264	-1.7049
NM_178879	B3gnt9	UDP-GlcNAc:betaGal beta-1,3-N-acetylglucosaminyltransferase 9	2.78611	0.999554	-1.35912	0.740892	-1.65328	0.999948	-1.50926	0.682399	-2.10274	0.814111	-1.33144	0.361409	-2.14679	0.998406	-1.1229	0.0881702	-2.78611	0.987288	-1.28089	0.824233	-1.83847	0.966265	-1.38156	0.316431	-2.17934
NM_130858	Nxph3	neurexophilin 3	2.55025	0.999554	1.64102	0.546851	1.75526	0.999948	1.76346	0.0360696	2.55025	0.59994	1.54971	0.273664	1.90341	0.998406	-1.05916	0.363786	1.45683	0.974065	1.2068	0.868474	1.44843	0.988227	-1.17204	0.364037	1.60798
NM_010591	Jun	Jun oncogene	3.1771	0.999554	1.55142	0.34751	2.73963	0.999948	1.15524	0.0950541	3.1771	0.545977	2.14501	0.105457	3.0353	0.998406	-1.08037	0.473531	1.51427	0.865057	-1.4366	0.999967	1.2828	0.99897	1.00203	0.400907	1.84939
NM_001013370	Sesn1	sestrin 1	3.46755	0.999554	-1.31567	0.533181	-2.44721	0.999948	-1.66437	0.513199	-2.3423	0.607758	-1.87807	0.0830096	-3.46755	0.998406	-1.06093	0.343446	-1.80914	0.999136	-1.18181	0.831652	-1.79935	0.981784	-1.31714	0.428733	-1.89693
NM_028798	Crct1	cysteine-rich C-terminal 1	6.70701	0.999554	1.78588	0.378456	3.74728	0.999948	1.59987	0	6.70701	0.889356	1.26181	0.182352	4.01569	0.998406	-1.09987	0.477505	1.73002	0.999136	1.0128	0.67225	2.40517	0.996202	-1.29322	0.561614	1.87813
NM_008577	Slc3a2	solute carrier family 3 (activators of dibasic and neutral amino acid transport), member 2	2.271	0.999554	1.72372	0.504975	1.96986	0.999948	1.57672	0.542601	1.83339	0.60851	1.58803	0.295274	1.94162	0.999814	1.00638	0.2824	1.65	0.938689	1.26775	0.448867	1.87582	0.951038	1.32995	0.0534365	2.271
AK002420	A_51_P262721	adult male kidney cDNA, RIKEN full-length enriched library, clone:0610009L18 product:hypothetical prot	1.86342	0.999554	1.06795	0.871305	-1.19063	0.999948	-1.11697	0.999786	1.06053	0.744522	-1.2333	0.689202	-1.18053	0.999814	-1.02311	0.274882	-1.47272	0.991183	-1.1373	0.999967	-1.15118	0.746546	-1.47079	0.0643596	-1.86342
NM_134165	V1rc10	vomeronasal 1 receptor, C10	6.5943	0.999554	-1.08491	0.814861	1.99532	0.999948	1.38349	0.982195	1.77926	0.667864	2.37773	0.669774	1.76433	0.999814	1.06597	0.700605	1.57659	0.999136	-1.14792	0.999967	1.32883	0.996202	1.46075	0.0916534	6.5943
NM_016660	Hmga1	high mobility group AT-hook 1	2.33891	0.999554	-1.00731	0.851762	1.3286	0.999948	-1.04851	0.999786	1.27194	0.985161	1.02818	0.741207	1.23334	0.999814	1.00788	0.265376	1.7899	0.996178	1.17465	0.620416	1.882	0.951038	1.36612	0.0986146	2.33891
NM_133851	Nusap1	nucleolar and spindle associated protein 1	2.8073	0.999554	-1.86078	0.41343	-2.38104	0.999948	-1.43527	0.69173	-1.8499	0.556262	-1.93158	0.259737	-2.28854	0.999814	-1.02647	0.0282899	-2.8073	0.999136	-1.01064	0.33665	-2.21829	0.914661	-1.48565	0.14803	-2.27969
NM_010892	Nek2	NIMA (never in mitosis gene a)-related expressed kinase 2	2.87403	0.999554	-1.30557	0.533181	-2.31346	0.999948	1.01308	0.630102	-2.04307	0.611864	-1.79234	0.300216	-2.29865	0.999814	-1.04107	0.0475271	-2.87403	0.882446	-1.43291	0.410713	-2.31198	0.863676	-1.65218	0.217928	-2.27443
NM_172301	Ccnb1	cyclin B1	3.15409	0.999554	-1.5217	0.433904	-2.71753	0.999948	-1.11889	0.654677	-2.13247	0.58949	-1.96183	0.340743	-2.24726	0.999814	-1.01037	0.0454374	-3.15409	0.999136	1.13634	0.313631	-2.63661	0.980552	-1.32906	0.249163	-2.3024
NM_010516	Cyr61	cysteine rich protein 61	3.71071	0.999554	1.88112	0.196024	2.74166	0.999948	1.65852	0.016422	3.71071	0.51849	2.09863	0.120485	2.64754	0.999814	-1.02202	0.388586	1.56111	0.999136	-1.16189	0.624934	1.85993	0.997685	-1.01369	0.680705	1.37038
NM_021050	Cftr	cystic fibrosis transmembrane conductance regulator homolog	4.46443	0.999554	-1.0372	0.98519	1.09419	0.999948	-1.08605	0.999786	1.27973	0.915979	-1.24405	0.812894	-1.31209	0.999814	1.00985	0.0737863	4.46443	0.999136	1.0789	0.999967	1.10944	0.91458	1.97096	0.945149	1.13673
