# Supplementary material for: Genetic toxicology and toxicogenomic analysis of three cigarette smoke condensates in vitro reveals few differences among full-flavor, blonde, and light products
Source: Environ Mol Mutagen. 2012 Mar 19;53(4):281–96. doi: 10.1002/em.21689 (PMC3350776; doi:10.1002/em.21689)
Supplement: Supplementary file 3 [file em0053-0281-SD3.xlsx]

## Sheet: 2a -ALL GENES
Supplementary Table 2a. Ontology analysis for all genes that were significantly differentially expressed (i.e., up or downregulated in any brand or either dose or time point). All genes were used as the background. Terms with Benjamini-corrected p-values < 0.05 are shown. Annotation was carried out in DAVID (Huang et al., 2009), and column headers are derived from that output.
Category	Term	Count	%	PValue	Genes	List Total	Pop Hits	Pop Total	Fold Enrichment	Benjamini p-value
GOTERM_BP_FAT	GO:0007049~cell cycle	36	11.3924	3.94318e-11	NM_026410,NM_146171,NM_010786,BC004768,X82786,NM_145150,NM_133851,NM_022021,NM_010353,BC003348,NM_007669,NM_175384,NM_009877,NM_023223,NM_011121,NM_019713,NM_001013370,X67083,NM_009689,NM_026282,NM_025995,NM_175445,NM_016692,NM_011497,NM_013464,NM_010892,M18373,NM_025415,NM_007659,NM_053173,NM_007630,BC066148,NM_133762,NM_013807,NM_026785,NM_172301	218	611	13588	3.67249	3.09737e-08
GOTERM_BP_FAT	GO:0022402~cell cycle process	29	9.17722	2.99079e-11	NM_026410,NM_146171,NM_010786,X82786,NM_133851,NM_022021,BC003348,NM_007669,NM_175384,NM_009877,NM_023223,NM_011121,NM_019713,NM_001013370,X67083,NM_009689,NM_026282,NM_025995,NM_016692,NM_010892,M18373,NM_025415,NM_007659,NM_053173,NM_007630,BC066148,NM_133762,NM_026785,NM_172301	218	393	13588	4.59944	4.69854e-08
SP_PIR_KEYWORDS	cell cycle	30	9.49367	1.92081e-10	NM_026410,NM_146171,BC004768,NM_145150,NM_022021,NM_133851,NM_010353,NM_007669,NM_175384,NM_009877,NM_023223,NM_011121,NM_019713,X67083,NM_009689,NM_026282,NM_025995,NM_175445,NM_016692,NM_011497,NM_013464,NM_010892,NM_025415,NM_007659,NM_053173,NM_007630,BC066148,NM_133762,NM_026785,NM_172301	288	447	17854	4.16061	5.78162e-08
KEGG_PATHWAY	mmu04115:p53 signaling pathway	13	4.11392	2.76173e-09	NM_010786,NM_008871,NM_133234,NM_010512,BC003348,NM_007659,NM_007669,NM_007630,NM_007656,NM_009877,NM_001013370,NM_021451,NM_172301	106	69	5738	10.1988	3.06551e-07
GOTERM_BP_FAT	GO:0051301~cell division	23	7.27848	7.76808e-10	NM_016692,NM_026410,NM_146171,NM_145150,NM_010892,NM_133851,NM_022021,NM_011623,NM_025415,NM_009367,NM_007659,NM_053173,NM_175384,NM_007630,NM_009877,NM_011121,NM_023223,NM_133762,NM_009689,NM_026785,NM_026282,NM_025995,NM_172301	218	281	13588	5.10177	4.06788e-07
GOTERM_BP_FAT	GO:0000278~mitotic cell cycle	21	6.64557	2.15903e-09	NM_016692,NM_026410,NM_011497,NM_146171,NM_010786,NM_010892,NM_133851,NM_022021,M18373,NM_007659,NM_053173,NM_175384,NM_007630,NM_011121,NM_023223,NM_133762,NM_009689,NM_026785,NM_026282,NM_025995,NM_172301	218	244	13588	5.36449	8.47958e-07
SP_PIR_KEYWORDS	cell division	20	6.32911	3.53854e-08	NM_016692,NM_026410,NM_146171,NM_145150,NM_010892,NM_022021,NM_133851,NM_025415,NM_007659,NM_053173,NM_175384,NM_007630,NM_011121,NM_023223,NM_133762,NM_009689,NM_026785,NM_026282,NM_025995,NM_172301	288	256	17854	4.84321	3.55033e-06
SP_PIR_KEYWORDS	mitosis	17	5.37975	3.3266e-08	NM_016692,NM_026410,NM_146171,NM_010892,NM_133851,NM_007659,NM_053173,NM_175384,NM_007630,NM_011121,NM_023223,NM_133762,NM_026785,NM_009689,NM_026282,NM_025995,NM_172301	288	179	17854	5.88761	5.00652e-06
GOTERM_BP_FAT	GO:0022403~cell cycle phase	22	6.96203	6.61534e-08	NM_016692,NM_026410,NM_146171,NM_010786,X82786,NM_010892,NM_133851,NM_022021,M18373,NM_025415,NM_007659,NM_053173,NM_175384,NM_007630,NM_011121,NM_023223,NM_133762,NM_009689,NM_026785,NM_026282,NM_025995,NM_172301	218	328	13588	4.18069	1.7321e-05
GOTERM_BP_FAT	GO:0000087~M phase of mitotic cell cycle	17	5.37975	8.55368e-08	NM_016692,NM_026410,NM_146171,NM_010892,NM_133851,NM_007659,NM_053173,NM_175384,NM_007630,NM_011121,NM_023223,NM_133762,NM_026785,NM_009689,NM_026282,NM_025995,NM_172301	218	194	13588	5.46193	1.91967e-05
GOTERM_BP_FAT	GO:0007067~mitosis	17	5.37975	6.39524e-08	NM_016692,NM_026410,NM_146171,NM_010892,NM_133851,NM_007659,NM_053173,NM_175384,NM_007630,NM_011121,NM_023223,NM_133762,NM_026785,NM_009689,NM_026282,NM_025995,NM_172301	218	190	13588	5.57692	2.00936e-05
GOTERM_BP_FAT	GO:0000280~nuclear division	17	5.37975	6.39524e-08	NM_016692,NM_026410,NM_146171,NM_010892,NM_133851,NM_007659,NM_053173,NM_175384,NM_007630,NM_011121,NM_023223,NM_133762,NM_026785,NM_009689,NM_026282,NM_025995,NM_172301	218	190	13588	5.57692	2.00936e-05
GOTERM_BP_FAT	GO:0048285~organelle fission	17	5.37975	1.05857e-07	NM_016692,NM_026410,NM_146171,NM_010892,NM_133851,NM_007659,NM_053173,NM_175384,NM_007630,NM_011121,NM_023223,NM_133762,NM_026785,NM_009689,NM_026282,NM_025995,NM_172301	218	197	13588	5.37875	2.07875e-05
GOTERM_BP_FAT	GO:0000279~M phase	19	6.01266	6.65509e-07	NM_016692,NM_026410,NM_146171,X82786,NM_010892,NM_133851,NM_025415,NM_007659,NM_053173,NM_175384,NM_007630,NM_011121,NM_023223,NM_133762,NM_009689,NM_026785,NM_026282,NM_025995,NM_172301	218	283	13588	4.18472	0.000116162
GOTERM_BP_FAT	GO:0006695~cholesterol biosynthetic process	6	1.89873	2.63996e-05	NM_177960,NM_053272,NM_021050,NM_028454,NM_145942,NM_007856	218	23	13588	16.2601	0.00376329
GOTERM_BP_FAT	GO:0042981~regulation of apoptosis	24	7.59494	2.61348e-05	NM_007570,NM_010442,NM_053272,NM_010444,NM_008129,AK006489,NM_133234,NM_019738,NM_010512,NM_013613,NM_008360,NM_009367,NM_009505,NM_007669,NM_031168,NM_011415,NM_009877,NM_008102,NM_009142,NM_008321,X67083,NM_021451,NM_009689,NM_020581	218	553	13588	2.70511	0.00409741
GOTERM_BP_FAT	GO:0043067~regulation of programmed cell death	24	7.59494	3.1807e-05	NM_007570,NM_010442,NM_053272,NM_010444,NM_008129,AK006489,NM_133234,NM_019738,NM_010512,NM_013613,NM_008360,NM_009367,NM_009505,NM_007669,NM_031168,NM_011415,NM_009877,NM_008102,NM_009142,NM_008321,X67083,NM_021451,NM_009689,NM_020581	218	560	13588	2.6713	0.00415547
GOTERM_BP_FAT	GO:0010941~regulation of cell death	24	7.59494	3.45686e-05	NM_007570,NM_010442,NM_053272,NM_010444,NM_008129,AK006489,NM_133234,NM_019738,NM_010512,NM_013613,NM_008360,NM_009367,NM_009505,NM_007669,NM_031168,NM_011415,NM_009877,NM_008102,NM_009142,NM_008321,X67083,NM_021451,NM_009689,NM_020581	218	563	13588	2.65706	0.00416884
SMART	SM00338:BRLZ	8	2.53165	5.59431e-05	NM_010591,NM_172563,NM_010757,NM_007498,X67083,NM_017373,AK036335,NM_008416	170	54	9131	7.9573	0.00730196
GOTERM_BP_FAT	GO:0016126~sterol biosynthetic process	6	1.89873	0.000102078	NM_177960,NM_053272,NM_021050,NM_028454,NM_145942,NM_007856	218	30	13588	12.4661	0.0113898
GOTERM_CC_FAT	GO:0005819~spindle	10	3.16456	5.04601e-05	NM_053173,NM_016692,NM_011497,NM_019713,NM_145150,NM_010892,NM_133851,M18373,NM_009689,NM_025995	196	109	12504	5.85284	0.0116388
INTERPRO	IPR004827:Basic-leucine zipper (bZIP) transcription factor	8	2.53165	2.15773e-05	NM_010591,NM_172563,NM_010757,NM_007498,X67083,NM_017373,AK036335,NM_008416	282	54	17763	9.33176	0.0116695
SP_PIR_KEYWORDS	lipid synthesis	9	2.8481	0.000195458	NM_177960,NM_053272,NM_011198,NM_146006,NM_028454,NM_130450,NM_145942,NM_026384,NM_007856	288	99	17854	5.63573	0.0116988
SP_PIR_KEYWORDS	Cholesterol biosynthesis	5	1.58228	0.000167486	NM_177960,NM_053272,NM_028454,NM_145942,NM_007856	288	18	17854	17.2203	0.0125252
GOTERM_BP_FAT	GO:0006694~steroid biosynthetic process	8	2.53165	0.000134435	NM_177960,NM_053272,NM_021050,NM_146006,NM_028454,NM_145942,NM_029019,NM_007856	218	71	13588	7.02313	0.013114
GOTERM_BP_FAT	GO:0051340~regulation of ligase activity	4	1.26582	0.000134099	NM_008129,NM_009877,NM_080560,NM_025995	218	7	13588	35.6173	0.0139474
GOTERM_BP_FAT	GO:0006323~DNA packaging	9	2.8481	0.000210361	NM_026410,NM_146171,BC004768,NM_030082,NM_133762,NM_133851,NM_145713,NM_011623,NM_020034	218	101	13588	5.55418	0.0192541
SP_PIR_KEYWORDS	Steroid biosynthesis	6	1.89873	0.000430259	NM_177960,NM_053272,NM_146006,NM_028454,NM_145942,NM_007856	288	40	17854	9.29896	0.0213579
SP_PIR_KEYWORDS	sterol biosynthesis	5	1.58228	0.000539065	NM_177960,NM_053272,NM_028454,NM_145942,NM_007856	288	24	17854	12.9152	0.0229193
GOTERM_BP_FAT	GO:0044092~negative regulation of molecular function	10	3.16456	0.000265902	NM_008706,NM_010442,NM_007669,NM_010444,NM_053272,NM_009877,X67083,NM_009689,NM_020581,NM_025995	218	132	13588	4.72199	0.0229431
GOTERM_BP_FAT	GO:0007050~cell cycle arrest	7	2.21519	0.000284838	BC003348,NM_007669,BC066148,NM_009877,NM_019713,NM_001013370,X67083	218	57	13588	7.6546	0.0232797
KEGG_PATHWAY	mmu04110:Cell cycle	10	3.16456	0.000509378	NM_007659,NM_007630,NM_007669,NM_010786,NM_009877,NM_011121,NM_023223,NM_009445,NM_172301,NM_009367	106	128	5738	4.22907	0.0278816
GOTERM_BP_FAT	GO:0030261~chromosome condensation	5	1.58228	0.000369207	NM_026410,NM_146171,NM_133762,NM_133851,NM_011623	218	22	13588	14.166	0.0285899
GOTERM_BP_FAT	GO:0030324~lung development	9	2.8481	0.000401151	NM_008597,NM_009505,NM_010258,NM_010495,NM_021050,NM_010217,NM_008687,NM_008005,NM_007856	218	111	13588	5.05381	0.02957
GOTERM_BP_FAT	GO:0030323~respiratory tube development	9	2.8481	0.000452462	NM_008597,NM_009505,NM_010258,NM_010495,NM_021050,NM_010217,NM_008687,NM_008005,NM_007856	218	113	13588	4.96436	0.0318006
GOTERM_BP_FAT	GO:0007059~chromosome segregation	7	2.21519	0.000536439	NM_026410,NM_016692,BC004768,NM_010892,NM_133851,NM_009689,NM_011623	218	64	13588	6.81737	0.0359874
SP_PIR_KEYWORDS	cyclin	6	1.89873	0.00100848	AK053890,NM_007630,NM_007669,NM_009877,NM_022021,NM_172301	288	48	17854	7.74913	0.0372515
GOTERM_BP_FAT	GO:0051726~regulation of cell cycle	12	3.79747	0.000656511	NM_007659,NM_010591,NM_007669,NM_010786,NM_009877,NM_022021,NM_133851,M18373,NM_009689,NM_025995,NM_008416,NM_009367	218	214	13588	3.49516	0.0404287
KEGG_PATHWAY	mmu04114:Oocyte meiosis	9	2.8481	0.00112819	NM_007659,NM_011497,NM_007630,NM_011121,NM_023223,NM_009622,NM_010512,NM_025995,NM_172301	106	115	5738	4.23642	0.0409064
GOTERM_BP_FAT	GO:0043068~positive regulation of programmed cell death	13	4.11392	0.000694173	NM_010442,NM_010444,AK006489,NM_133234,NM_019738,NM_008360,NM_009367,NM_007669,NM_009877,NM_008102,NM_008321,NM_021451,X67083	218	250	13588	3.24117	0.0410905
GOTERM_BP_FAT	GO:0045944~positive regulation of transcription from RNA polymerase II promoter	16	5.06329	0.000641503	NM_010591,NM_010444,NM_013464,NM_026756,NM_011141,NM_010512,NM_010118,M18373,NM_007913,NM_013613,NM_011623,NM_010637,NM_009505,NM_010258,NM_008688,NM_031168,NM_008687	218	358	13588	2.78571	0.0411352
GOTERM_BP_FAT	GO:0010942~positive regulation of cell death	13	4.11392	0.000742419	NM_010442,NM_010444,AK006489,NM_133234,NM_019738,NM_008360,NM_009367,NM_007669,NM_009877,NM_008102,NM_008321,NM_021451,X67083	218	252	13588	3.21545	0.0422934
GOTERM_BP_FAT	GO:0008203~cholesterol metabolic process	7	2.21519	0.000866654	NM_177960,NM_053272,NM_021050,NM_028454,NM_145942,NM_138310,NM_007856	218	70	13588	6.23303	0.0458831
GOTERM_BP_FAT	GO:0060541~respiratory system development	9	2.8481	0.000838429	NM_008597,NM_009505,NM_010258,NM_010495,NM_021050,NM_010217,NM_008687,NM_008005,NM_007856	218	124	13588	4.52397	0.0459713
KEGG_PATHWAY	mmu05200:Pathways in cancer	15	4.74684	0.0020923	NM_008055,NM_008809,NM_010591,NM_010786,NM_011198,NM_010512,NM_009367,NM_009505,NM_007669,NM_011400,NM_031168,NM_009877,NM_019713,NM_009689,NM_008005	106	323	5738	2.51387	0.0564652
GOTERM_BP_FAT	GO:0008202~steroid metabolic process	10	3.16456	0.00112423	NM_177960,NM_134066,NM_053272,NM_021050,NM_146006,NM_028454,NM_145942,NM_029019,NM_138310,NM_007856	218	161	13588	3.87145	0.057204
GOTERM_BP_FAT	GO:0043086~negative regulation of catalytic activity	8	2.53165	0.00116202	NM_008706,NM_007669,NM_010444,NM_053272,NM_009877,NM_009689,NM_020581,NM_025995	218	101	13588	4.93705	0.05722
GOTERM_BP_FAT	GO:0016125~sterol metabolic process	7	2.21519	0.00142899	NM_177960,NM_053272,NM_021050,NM_028454,NM_145942,NM_138310,NM_007856	218	77	13588	5.66639	0.0658116
GOTERM_BP_FAT	GO:0045935~positive regulation of nucleobase, nucleoside, nucleotide and nucleic acid metabolic process	19	6.01266	0.00140062	NM_010591,NM_010444,NM_013464,NM_026756,NM_011141,NM_010512,NM_010118,NM_016660,M18373,NM_013613,NM_007913,NM_011623,NM_010637,NM_009505,NM_010258,NM_008688,NM_031168,NM_008687,NM_080560,X67083	218	510	13588	2.32211	0.066496
KEGG_PATHWAY	mmu00100:Steroid biosynthesis	4	1.26582	0.00335954	NM_053272,NM_146006,NM_028454,NM_007856	106	17	5738	12.737	0.0719849
GOTERM_BP_FAT	GO:0045941~positive regulation of transcription	18	5.6962	0.00163211	NM_010591,NM_010444,NM_013464,NM_026756,NM_011141,NM_010512,NM_010118,NM_016660,M18373,NM_007913,NM_013613,NM_011623,NM_010637,NM_009505,NM_010258,NM_008688,NM_031168,NM_008687,X67083	218	475	13588	2.36199	0.0726968
GOTERM_BP_FAT	GO:0016265~death	19	6.01266	0.00169752	NM_011945,NM_029083,NM_010495,NM_013464,NM_133234,NM_009344,NM_178357,M18373,NM_013613,NM_009367,NM_008654,NM_010258,NM_028392,BC066148,NM_031168,NM_009877,NM_008504,NM_021451,NM_009689	218	519	13588	2.28184	0.0734239
GOTERM_BP_FAT	GO:0010628~positive regulation of gene expression	18	5.6962	0.00216362	NM_010591,NM_010444,NM_013464,NM_026756,NM_011141,NM_010512,NM_010118,NM_016660,M18373,NM_007913,NM_013613,NM_011623,NM_010637,NM_009505,NM_010258,NM_008688,NM_031168,NM_008687,X67083	218	488	13588	2.29907	0.0760834
GOTERM_BP_FAT	GO:0043065~positive regulation of apoptosis	12	3.79747	0.00215416	NM_010442,NM_010444,NM_009877,AK006489,NM_008102,NM_019738,NM_133234,NM_008321,NM_021451,X67083,NM_008360,NM_009367	218	248	13588	3.01598	0.0774954
GOTERM_BP_FAT	GO:0001944~vasculature development	12	3.79747	0.0022998	NM_009505,NM_178892,NM_010442,NM_010495,NM_010516,NM_010217,NM_009142,NM_008360,NM_008005,NM_007856,NM_008416,NM_009367	218	250	13588	2.99185	0.0789194
GOTERM_BP_FAT	GO:0033554~cellular response to stress	16	5.06329	0.00214814	NM_010442,NM_007570,NM_011945,NM_027172,NM_133234,NM_019738,NM_007659,AK053890,NM_008654,NM_007669,NM_133753,NM_080560,AK014218,NM_021451,X67083,NM_020581	218	404	13588	2.46853	0.0790956
GOTERM_BP_FAT	GO:0045787~positive regulation of cell cycle	5	1.58228	0.0020152	NM_010786,NM_133851,M18373,NM_009689,NM_009367	218	34	13588	9.16622	0.0800139
GOTERM_BP_FAT	GO:0008610~lipid biosynthetic process	13	4.11392	0.00212116	NM_013490,NM_053272,NM_011198,NM_153546,NM_028454,NM_145942,NM_026384,NM_177960,NM_021050,NM_146006,NM_130450,NM_029019,NM_007856	218	285	13588	2.84314	0.080014
GOTERM_BP_FAT	GO:0006357~regulation of transcription from RNA polymerase II promoter	21	6.64557	0.00207343	NM_010591,NM_011366,NM_010444,NM_010495,NM_013464,NM_026756,NM_023465,NM_011141,NM_010512,NM_010118,M18373,NM_007913,NM_013613,NM_011623,NM_010637,NM_009505,NM_010258,NM_008688,NM_031168,NM_008687,NM_011066,NM_008321	218	616	13588	2.1249	0.0802089
GOTERM_BP_FAT	GO:0051173~positive regulation of nitrogen compound metabolic process	19	6.01266	0.00196817	NM_010591,NM_010444,NM_013464,NM_026756,NM_011141,NM_010512,NM_010118,NM_016660,M18373,NM_013613,NM_007913,NM_011623,NM_010637,NM_009505,NM_010258,NM_008688,NM_031168,NM_008687,NM_080560,X67083	218	526	13588	2.25147	0.0802468
GOTERM_BP_FAT	GO:0006575~cellular amino acid derivative metabolic process	9	2.8481	0.00191506	NM_008181,NM_013490,NM_008116,NM_008185,NM_008129,NM_010255,NM_013613,NM_010284,NM_009367	218	141	13588	3.97853	0.080248
GOTERM_BP_FAT	GO:0042127~regulation of cell proliferation	19	6.01266	0.00251403	NM_010442,NM_010591,NM_008357,NM_011198,NM_008871,NM_019738,NM_010512,NM_008360,NM_010637,NM_009367,NM_009505,NM_007669,NM_031168,NM_009877,NM_008687,NM_021451,NM_008005,NM_011118,NM_007856	218	538	13588	2.20126	0.0841276
GOTERM_BP_FAT	GO:0010604~positive regulation of macromolecule metabolic process	21	6.64557	0.00283702	NM_010591,NM_010444,NM_013464,NM_026756,NM_011141,NM_010512,NM_010118,NM_016660,M18373,NM_010890,NM_013613,NM_007913,NM_011623,NM_010637,NM_010284,NM_009505,NM_010258,NM_008688,NM_031168,NM_008687,NM_080560,X67083	218	633	13588	2.06783	0.0870623
GOTERM_BP_FAT	GO:0006979~response to oxidative stress	7	2.21519	0.00266848	NM_008706,NM_010442,NM_053272,NM_029688,NM_008129,NM_011198,X67083	218	87	13588	5.01508	0.0872162
GOTERM_BP_FAT	GO:0051789~response to protein stimulus	7	2.21519	0.00266848	NM_008654,NM_010495,NM_010516,NM_008321,X67083,NM_013613,NM_007913	218	87	13588	5.01508	0.0872162
GOTERM_BP_FAT	GO:0045893~positive regulation of transcription, DNA-dependent	16	5.06329	0.0028057	NM_010591,NM_010444,NM_013464,NM_026756,NM_011141,NM_010512,NM_010118,M18373,NM_007913,NM_013613,NM_011623,NM_010637,NM_009505,NM_010258,NM_008688,NM_031168,NM_008687	218	416	13588	2.39732	0.087856
GOTERM_BP_FAT	GO:0040008~regulation of growth	12	3.79747	0.00275691	NM_008110,NM_030127,NM_009877,NM_010516,AB093245,NM_010217,NM_010255,NM_133234,NM_010934,M18373,NM_010284,NM_009367	218	256	13588	2.92173	0.0881489
GOTERM_BP_FAT	GO:0051254~positive regulation of RNA metabolic process	16	5.06329	0.0030226	NM_010591,NM_010444,NM_013464,NM_026756,NM_011141,NM_010512,NM_010118,M18373,NM_007913,NM_013613,NM_011623,NM_010637,NM_009505,NM_010258,NM_008688,NM_031168,NM_008687	218	419	13588	2.38015	0.0907307
SP_PIR_KEYWORDS	cytoskeleton	20	6.32911	0.00287844	NM_016692,NM_011497,NM_011366,BC035276,NM_145150,NM_133851,BC024833,NM_172612,NM_053173,NM_028392,NM_008538,NM_019713,NM_177282,AK049810,NM_009689,NM_018790,NM_025995,AK010350,AK081803,NM_172301	288	583	17854	2.12669	0.0919052
GOTERM_BP_FAT	GO:0008219~cell death	18	5.6962	0.00321374	NM_011945,NM_029083,NM_010495,NM_013464,NM_133234,NM_009344,NM_178357,M18373,NM_009367,NM_008654,NM_010258,NM_028392,BC066148,NM_031168,NM_009877,NM_008504,NM_021451,NM_009689	218	507	13588	2.21291	0.0943978
GOTERM_BP_FAT	GO:0006915~apoptosis	17	5.37975	0.00329382	NM_011945,NM_029083,NM_010495,NM_013464,NM_133234,NM_009344,NM_178357,M18373,NM_009367,NM_008654,NM_010258,NM_028392,BC066148,NM_031168,NM_009877,NM_021451,NM_009689	218	465	13588	2.27874	0.0948689
GOTERM_BP_FAT	GO:0001558~regulation of cell growth	7	2.21519	0.00352876	NM_008110,NM_030127,NM_009877,NM_010516,NM_010217,NM_133234,NM_009367	218	92	13588	4.74252	0.09948
GOTERM_BP_FAT	GO:0051438~regulation of ubiquitin-protein ligase activity	3	0.949367	0.00365037	NM_009877,NM_080560,NM_025995	218	6	13588	31.1651	0.100929
GOTERM_BP_FAT	GO:0012501~programmed cell death	17	5.37975	0.00386818	NM_011945,NM_029083,NM_010495,NM_013464,NM_133234,NM_009344,NM_178357,M18373,NM_009367,NM_008654,NM_010258,NM_028392,BC066148,NM_031168,NM_009877,NM_021451,NM_009689	218	473	13588	2.2402	0.104796
GOTERM_CC_FAT	GO:0005615~extracellular space	19	6.01266	0.00106468	NM_016696,NM_008357,NM_011339,NM_138683,NM_010512,NM_008360,NM_019568,NM_009367,NM_008597,NM_009505,NM_011819,NM_008110,NM_031168,NM_009142,NM_011606,NM_008489,NM_020581,NM_011118,NM_138310	196	511	12504	2.37206	0.116239
GOTERM_BP_FAT	GO:0048514~blood vessel morphogenesis	10	3.16456	0.00456204	NM_009505,NM_178892,NM_010442,NM_010516,NM_010217,NM_009142,NM_008360,NM_008005,NM_008416,NM_009367	218	198	13588	3.14799	0.118406
GOTERM_BP_FAT	GO:0007167~enzyme linked receptor protein signaling pathway	12	3.79747	0.00452873	NM_009505,NM_008809,NM_178892,NM_011945,NM_010495,NM_010217,NM_009074,NM_010512,BC024833,NM_008005,NM_010284,NM_009367	218	273	13588	2.73979	0.119562
KEGG_PATHWAY	mmu05219:Bladder cancer	5	1.58228	0.0069486	NM_009505,NM_007669,NM_010786,NM_009877,NM_019713	106	42	5738	6.44429	0.121024
SP_PIR_KEYWORDS	Secreted	37	11.7089	0.00436774	NM_133859,NM_130858,NM_010516,NM_010217,NM_138683,NM_153420,NM_010512,NM_145826,NM_008360,NM_029720,NM_138684,NM_009367,NM_008597,BC023373,NM_030127,NM_031168,NM_011606,NM_008005,NM_026125,NM_028013,NM_016696,NM_008357,NM_008871,NM_011339,NM_010284,NM_019568,NM_009505,NM_011819,NM_008110,NM_173451,NM_012043,NM_009142,NM_009802,NM_008489,NM_020581,NM_011118,NM_026271	288	1420	17854	1.61531	0.123446
GOTERM_BP_FAT	GO:0010557~positive regulation of macromolecule biosynthetic process	18	5.6962	0.00500278	NM_010591,NM_010444,NM_013464,NM_026756,NM_011141,NM_010512,NM_010118,NM_016660,M18373,NM_007913,NM_013613,NM_011623,NM_010637,NM_009505,NM_010258,NM_008688,NM_031168,NM_008687,X67083	218	530	13588	2.11688	0.125011
GOTERM_BP_FAT	GO:0051346~negative regulation of hydrolase activity	4	1.26582	0.00494425	NM_010444,NM_053272,NM_009689,NM_020581	218	22	13588	11.3328	0.125631
GOTERM_BP_FAT	GO:0043066~negative regulation of apoptosis	11	3.48101	0.00511705	NM_009505,NM_007570,NM_007669,NM_053272,NM_011415,NM_008129,NM_009142,NM_010512,NM_009689,NM_013613,NM_020581	218	239	13588	2.86876	0.125694
SP_PIR_KEYWORDS	ubl conjugation	18	5.6962	0.00492287	NM_026410,NM_011497,NM_010786,NM_018804,NM_010495,NM_133851,NM_010637,NM_010284,NM_007659,NM_008577,NM_007669,NM_030082,NM_023223,NM_080560,NM_008321,NM_026785,NM_009689,NM_172301	288	524	17854	2.12953	0.126319
GOTERM_BP_FAT	GO:0032268~regulation of cellular protein metabolic process	12	3.79747	0.0054176	NM_008809,NM_008654,NM_010591,NM_011945,NM_031168,NM_009877,NM_080560,AK014218,NM_021461,M18373,NM_010284,NM_025995	218	280	13588	2.6713	0.130559
KEGG_PATHWAY	mmu05218:Melanoma	6	1.89873	0.00933371	NM_008809,NM_007669,NM_010786,NM_009877,NM_010512,NM_008005	106	71	5738	4.57454	0.138173
GOTERM_BP_FAT	GO:0001568~blood vessel development	11	3.48101	0.00589174	NM_009505,NM_178892,NM_010442,NM_010516,NM_010217,NM_009142,NM_008360,NM_008005,NM_007856,NM_008416,NM_009367	218	244	13588	2.80997	0.13906
GOTERM_BP_FAT	GO:0043069~negative regulation of programmed cell death	11	3.48101	0.00589174	NM_009505,NM_007570,NM_007669,NM_053272,NM_011415,NM_008129,NM_009142,NM_010512,NM_009689,NM_013613,NM_020581	218	244	13588	2.80997	0.13906
GOTERM_BP_FAT	GO:0060548~negative regulation of cell death	11	3.48101	0.00606501	NM_009505,NM_007570,NM_007669,NM_053272,NM_011415,NM_008129,NM_009142,NM_010512,NM_009689,NM_013613,NM_020581	218	245	13588	2.7985	0.140755
GOTERM_BP_FAT	GO:0006749~glutathione metabolic process	4	1.26582	0.00634777	NM_008181,NM_008116,NM_008185,NM_008129	218	24	13588	10.3884	0.14471
KEGG_PATHWAY	mmu04120:Ubiquitin mediated proteolysis	8	2.53165	0.0119179	NM_028705,NM_026167,NM_011945,NM_010786,NM_023223,NM_080560,NM_010890,NM_026785	106	136	5738	3.18424	0.153253
GOTERM_BP_FAT	GO:0042398~cellular amino acid derivative biosynthetic process	5	1.58228	0.00710842	NM_008116,NM_008129,NM_010255,NM_013613,NM_009367	218	48	13588	6.49274	0.158373
GOTERM_BP_FAT	GO:0031328~positive regulation of cellular biosynthetic process	18	5.6962	0.00741838	NM_010591,NM_010444,NM_013464,NM_026756,NM_011141,NM_010512,NM_010118,NM_016660,M18373,NM_007913,NM_013613,NM_011623,NM_010637,NM_009505,NM_010258,NM_008688,NM_031168,NM_008687,X67083	218	552	13588	2.03251	0.16242
GOTERM_BP_FAT	GO:0051329~interphase of mitotic cell cycle	5	1.58228	0.00764534	NM_026410,NM_010786,NM_022021,M18373,NM_009689	218	49	13588	6.36023	0.164692
GOTERM_BP_FAT	GO:0009891~positive regulation of biosynthetic process	18	5.6962	0.00809399	NM_010591,NM_010444,NM_013464,NM_026756,NM_011141,NM_010512,NM_010118,NM_016660,M18373,NM_007913,NM_013613,NM_011623,NM_010637,NM_009505,NM_010258,NM_008688,NM_031168,NM_008687,X67083	218	557	13588	2.01426	0.171183
GOTERM_BP_FAT	GO:0000910~cytokinesis	4	1.26582	0.00885754	NM_016692,NM_145150,NM_133851,NM_009689	218	27	13588	9.23411	0.178696
GOTERM_BP_FAT	GO:0030595~leukocyte chemotaxis	4	1.26582	0.00885754	NM_011339,NM_009142,NM_008489,NM_009367	218	27	13588	9.23411	0.178696
GOTERM_BP_FAT	GO:0060326~cell chemotaxis	4	1.26582	0.00885754	NM_011339,NM_009142,NM_008489,NM_009367	218	27	13588	9.23411	0.178696
GOTERM_BP_FAT	GO:0051325~interphase	5	1.58228	0.00879772	NM_026410,NM_010786,NM_022021,M18373,NM_009689	218	51	13588	6.11081	0.179892
GOTERM_BP_FAT	GO:0008015~blood circulation	7	2.21519	0.00874019	NM_009505,NM_010442,NM_008129,NM_021050,NM_011198,NM_008102,NM_010934	218	111	13588	3.93074	0.181165
GOTERM_BP_FAT	GO:0003013~circulatory system process	7	2.21519	0.00874019	NM_009505,NM_010442,NM_008129,NM_021050,NM_011198,NM_008102,NM_010934	218	111	13588	3.93074	0.181165
SP_PIR_KEYWORDS	nadp	8	2.53165	0.00813471	NM_008706,NM_134066,NM_010232,NM_030686,NM_028454,NM_007436,NM_007856,NM_013930	288	142	17854	3.49257	0.185255
GOTERM_MF_FAT	GO:0008083~growth factor activity	9	2.8481	0.00158615	NM_009505,NM_008110,NM_011819,NM_031168,NM_010217,NM_010512,NM_011118,NM_008005,NM_009367	207	141	13288	4.09744	0.196303
GOTERM_BP_FAT	GO:0008285~negative regulation of cell proliferation	10	3.16456	0.0100039	NM_010442,NM_010591,NM_007669,NM_009877,NM_011198,NM_008687,NM_019738,NM_021451,NM_010637,NM_009367	218	224	13588	2.7826	0.196982
SP_PIR_KEYWORDS	phosphoprotein	122	38.6076	0.00943083	NM_026410,NM_010291,NM_172653,NM_009992,NM_009445,NM_133851,NM_008905,NM_016660,NM_008577,NM_007669,NM_146102,NM_008102,NM_023223,NM_011121,NM_133753,NM_010721,NM_007856,NM_011497,NM_010495,NM_011198,NM_181074,NM_010934,NM_145509,NM_013613,NM_007659,NM_011716,NM_011990,NM_013820,NM_008688,NM_008687,NM_018861,NM_144526,AK003303,NM_145713,AK010350,NM_023799,NM_145150,NM_010353,NM_008597,NM_008654,N…	288	6311	17854	1.19841	0.196996
SP_PIR_KEYWORDS	heparin-binding	5	1.58228	0.0103267	NM_009505,NM_010516,NM_010217,NM_138683,M18373	288	53	17854	5.8484	0.200027
SP_PIR_KEYWORDS	ATP	8	2.53165	0.0111871	NM_007659,NM_008809,NM_011945,NM_011121,NM_009074,NM_013807,NM_009445,NM_011623	288	151	17854	3.2844	0.202084
GOTERM_BP_FAT	GO:0010466~negative regulation of peptidase activity	3	0.949367	0.0104994	NM_010444,NM_053272,NM_009689	218	10	13588	18.6991	0.203196
GOTERM_BP_FAT	GO:0043154~negative regulation of caspase activity	3	0.949367	0.0104994	NM_010444,NM_053272,NM_009689	218	10	13588	18.6991	0.203196
KEGG_PATHWAY	mmu04914:Progesterone-mediated oocyte maturation	6	1.89873	0.0192516	NM_007659,NM_007630,NM_011121,NM_009622,NM_010512,NM_172301	106	85	5738	3.82109	0.213177
GOTERM_BP_FAT	GO:0042493~response to drug	6	1.89873	0.0133202	NM_010591,NM_008767,NM_008129,NM_021050,X67083,NM_007757	218	88	13588	4.24979	0.244887
SP_PIR_KEYWORDS	growth factor	7	2.21519	0.0168073	NM_009505,NM_008110,NM_011819,NM_031168,NM_010512,NM_008005,NM_009367	288	127	17854	3.41694	0.246814
GOTERM_BP_FAT	GO:0007610~behavior	14	4.43038	0.0133173	NM_009923,NM_010516,NM_009622,NM_011339,NM_010934,NM_010118,M18373,NM_007913,NM_013613,NM_008360,NM_009367,NM_009142,NM_008489,AK081803	218	405	13588	2.15463	0.247702
SP_PIR_KEYWORDS	phosphotransferase	7	2.21519	0.0151014	NM_007659,NM_008809,NM_011497,NM_011121,NM_009074,NM_013807,NM_009445	288	124	17854	3.49961	0.248935
GOTERM_BP_FAT	GO:0030855~epithelial cell differentiation	7	2.21519	0.014032	NM_009505,NM_010258,NM_010591,NM_010495,NM_011141,NM_011198,NM_008321	218	123	13588	3.54725	0.253313
SP_PIR_KEYWORDS	cytoplasm	64	20.2532	0.016444	NM_011366,NM_023465,NM_009344,NM_133851,NM_145942,NM_007436,NM_172612,XM_620310,NM_138670,NM_007669,NM_146102,NM_181988,NM_008102,NM_133753,NM_177282,NM_009689,NM_175460,AB028857,NM_016692,NM_013490,NM_011497,NM_007562,BC024833,NM_153412,NM_028392,BC066148,NM_008538,NM_025274,NM_011066,NM_018790,NM_013585,AK010350,NM_023799,NM_146171,NM_010786,NM_134066,NM_029688,NM_145150,NM_022021,NM_145826,BC0…	288	3029	17854	1.30986	0.254407
GOTERM_MF_FAT	GO:0016538~cyclin-dependent protein kinase regulator activity	4	1.26582	0.00145596	NM_007669,NM_009877,NM_022021,NM_025415	207	15	13288	17.1182	0.25983
GOTERM_BP_FAT	GO:0016477~cell migration	10	3.16456	0.0150615	NM_009505,BC082586,NM_010217,NM_011339,NM_009142,NM_013613,NM_008489,AK081803,NM_176922,NM_009367	218	240	13588	2.59709	0.263364
GOTERM_BP_FAT	GO:0006928~cell motion	13	4.11392	0.0150326	NM_207654,BC082586,NM_010217,NM_011339,NM_010118,M18373,NM_013613,NM_176922,NM_009367,NM_009505,NM_009142,NM_008489,AK081803	218	367	13588	2.20788	0.265844
KEGG_PATHWAY	mmu05214:Glioma	5	1.58228	0.0290899	NM_008809,NM_007669,NM_010786,NM_009877,NM_010512	106	64	5738	4.22907	0.279412
GOTERM_BP_FAT	GO:0031399~regulation of protein modification process	8	2.53165	0.0168431	NM_008809,NM_010591,NM_011945,NM_031168,NM_009877,NM_080560,NM_010284,NM_025995	218	165	13588	3.02207	0.28666
GOTERM_BP_FAT	GO:0006790~sulfur metabolic process	6	1.89873	0.017296	NM_008181,NM_008116,NM_008185,NM_008129,NM_010512,NM_010284	218	94	13588	3.97853	0.290094
KEGG_PATHWAY	mmu04060:Cytokine-cytokine receptor interaction	10	3.16456	0.0338474	NM_009505,NM_008809,NM_031168,NM_008357,NM_011339,NM_009142,NM_008360,NM_010284,NM_019568,NM_009367	106	244	5738	2.21853	0.293523
GOTERM_BP_FAT	GO:0012502~induction of programmed cell death	8	2.53165	0.01779	NM_010442,NM_010444,NM_008102,NM_019738,NM_133234,NM_021451,NM_008360,NM_009367	218	167	13588	2.98588	0.294003
GOTERM_BP_FAT	GO:0006917~induction of apoptosis	8	2.53165	0.01779	NM_010442,NM_010444,NM_008102,NM_019738,NM_133234,NM_021451,NM_008360,NM_009367	218	167	13588	2.98588	0.294003
GOTERM_BP_FAT	GO:0008629~induction of apoptosis by intracellular signals	4	1.26582	0.0180586	NM_010442,NM_019738,NM_133234,NM_021451	218	35	13588	7.12346	0.294704
GOTERM_MF_FAT	GO:0046983~protein dimerization activity	15	4.74684	0.000855634	NM_013490,NM_010591,NM_010444,NM_172563,NM_008129,NM_013464,NM_007498,AK036335,NM_013613,NM_009367,NM_009505,X67083,NM_009689,NM_017373,NM_008416	207	340	13288	2.83205	0.297794
GOTERM_BP_FAT	GO:0007346~regulation of mitotic cell cycle	6	1.89873	0.0187785	NM_007659,NM_010786,NM_133851,M18373,NM_009689,NM_025995	218	96	13588	3.89564	0.301495
GOTERM_BP_FAT	GO:0001666~response to hypoxia	5	1.58228	0.0190681	NM_009505,NM_010442,NM_009721,NM_013613,NM_008360	218	64	13588	4.86955	0.302367
GOTERM_BP_FAT	GO:0070482~response to oxygen levels	5	1.58228	0.0200715	NM_009505,NM_010442,NM_009721,NM_013613,NM_008360	218	65	13588	4.79464	0.309531
GOTERM_BP_FAT	GO:0009991~response to extracellular stimulus	7	2.21519	0.0198884	NM_008597,NM_010442,AK014218,X67083,NM_013613,NM_020581,NM_010637	218	133	13588	3.28054	0.310155
GOTERM_BP_FAT	GO:0001525~angiogenesis	7	2.21519	0.0198884	NM_009505,NM_010442,NM_010516,NM_010217,NM_009142,NM_008360,NM_008005	218	133	13588	3.28054	0.310155
SP_PIR_KEYWORDS	nucleus	76	24.0506	0.0288742	NM_026410,BC004768,NM_023465,AK009928,X82786,NM_009344,NM_010118,NM_178357,NM_133851,NM_016660,NM_016662,NM_011623,NM_010637,NM_007669,NM_175384,NM_011121,NM_008102,NM_001013370,X67083,NM_009689,NM_017373,NM_010721,AB028857,NM_016692,NM_010495,NM_172563,NM_007498,NM_019738,NM_007913,NM_013613,NM_007562,NM_007659,NM_010258,NM_008688,BC066148,NM_008687,NM_011066,NM_145713,NM_198107,NM_013585,NM_023…	288	3808	17854	1.23726	0.318486
SP_PIR_KEYWORDS	leucine zipper	3	0.949367	0.0266369	NM_010591,NM_010757,NM_011623	288	16	17854	11.6237	0.32089
SP_PIR_KEYWORDS	cytokine	8	2.53165	0.0245877	NM_008110,NM_011819,NM_031168,NM_008357,NM_011339,NM_009142,NM_008360,NM_019568	288	177	17854	2.80195	0.325908
SP_PIR_KEYWORDS	dna-binding	33	10.443	0.0286494	BC004768,NM_026756,AK009928,NM_133851,NM_178357,NM_010118,NM_016660,AK036335,NM_011623,NM_016662,NM_010637,NM_020034,NM_198885,NM_009877,NM_011415,X67083,NM_017373,NM_010591,NM_010444,NM_172563,NM_013464,NM_011141,NM_007498,NM_013613,NM_007913,NM_007562,NM_010258,NM_008688,NM_020589,NM_010757,NM_030082,NM_008687,NM_145713,NM_008416	288	1404	17854	1.4571	0.328136
SP_PIR_KEYWORDS	centromere	4	1.26582	0.0262167	NM_016692,BC004768,NM_010892,NM_009689	288	40	17854	6.19931	0.329563
GOTERM_BP_FAT	GO:0006518~peptide metabolic process	4	1.26582	0.0224815	NM_008181,NM_008116,NM_008185,NM_008129	218	38	13588	6.56108	0.336742
GOTERM_BP_FAT	GO:0021700~developmental maturation	6	1.89873	0.0228441	NM_009505,NM_011198,M18373,NM_013613,NM_025995,NM_009367	218	101	13588	3.70279	0.338039
INTERPRO	IPR011700:Basic leucine zipper	4	1.26582	0.00154781	NM_172563,NM_007498,X67083,NM_017373	282	15	17763	16.7972	0.343826
GOTERM_BP_FAT	GO:0035295~tube development	10	3.16456	0.0262724	NM_008597,NM_009505,NM_010258,NM_010495,NM_021050,NM_010217,NM_008687,NM_010512,NM_008005,NM_007856	218	264	13588	2.361	0.374969
SP_PIR_KEYWORDS	transmembrane protein	12	3.79747	0.0373816	NM_008809,NM_008577,NM_009721,NM_010291,NM_013562,NM_008127,NM_009074,NM_009992,AK003303,M18373,NM_008135,NM_010284	288	370	17854	2.01059	0.379863
GOTERM_BP_FAT	GO:0051186~cofactor metabolic process	8	2.53165	0.0270108	NM_008181,NM_010442,NM_008116,NM_008185,NM_008129,NM_008102,NM_175460,NM_007757	218	182	13588	2.73979	0.379961
SP_PIR_KEYWORDS	cell cycle control	3	0.949367	0.0404438	NM_007659,X82786,NM_172301	288	20	17854	9.29896	0.391686
GOTERM_CC_FAT	GO:0000793~condensed chromosome	7	2.21519	0.00654755	NM_016692,NM_146171,BC004768,X82786,NM_010892,NM_011623,NM_026282	196	107	12504	4.17356	0.398307
GOTERM_BP_FAT	GO:0030593~neutrophil chemotaxis	3	0.949367	0.0294923	NM_011339,NM_009142,NM_009367	218	17	13588	10.9995	0.403578
SP_PIR_KEYWORDS	biological rhythms	3	0.949367	0.0442367	NM_172563,NM_011066,NM_017373	288	21	17854	8.85615	0.407733
SP_PIR_KEYWORDS	Apoptosis	11	3.48101	0.0463662	NM_008654,NM_028392,NM_029083,BC066148,NM_009877,NM_133234,NM_178357,NM_009344,NM_021451,M18373,NM_009689	288	337	17854	2.02351	0.410962
SP_PIR_KEYWORDS	disulfide bond	51	16.1392	0.0486117	NM_008055,NM_008809,NM_133859,NM_019511,NM_010217,NM_138670,NM_008577,BC023373,NM_031168,NM_009074,NM_011198,NM_181074,NM_010934,XM_140952,NM_009505,NM_011819,NM_011857,NM_011990,NM_172693,AK003303,NM_009802,NM_011118,AK010350,NM_146173,NM_023799,NM_029688,NM_010516,NM_138683,NM_010512,NM_029720,NM_176922,NM_138684,NM_009367,NM_008597,AB093245,NM_133733,NM_011606,NM_133738,NM_025705,NM_207654,NM_…	288	2469	17854	1.28054	0.414743
GOTERM_BP_FAT	GO:0050900~leukocyte migration	4	1.26582	0.0310442	NM_011339,NM_009142,NM_008489,NM_009367	218	43	13588	5.79817	0.416387
GOTERM_BP_FAT	GO:0040014~regulation of multicellular organism growth	5	1.58228	0.031898	AB093245,NM_010255,NM_010934,M18373,NM_010284	218	75	13588	4.15535	0.418295
GOTERM_BP_FAT	GO:0051351~positive regulation of ligase activity	2	0.632911	0.0316861	NM_008129,NM_080560	218	2	13588	62.3303	0.419531
GOTERM_BP_FAT	GO:0051444~negative regulation of ubiquitin-protein ligase activity	2	0.632911	0.0316861	NM_009877,NM_025995	218	2	13588	62.3303	0.419531
GOTERM_BP_FAT	GO:0051352~negative regulation of ligase activity	2	0.632911	0.0316861	NM_009877,NM_025995	218	2	13588	62.3303	0.419531
GOTERM_BP_FAT	GO:0010605~negative regulation of macromolecule metabolic process	15	4.74684	0.0323796	NM_010591,NM_011366,NM_010495,NM_026756,NM_023465,NM_178357,NM_007913,NM_016662,NM_010637,NM_008688,NM_031168,NM_009877,NM_011066,NM_008321,AK014218,NM_025995	218	506	13588	1.84774	0.419762
GOTERM_BP_FAT	GO:0000070~mitotic sister chromatid segregation	3	0.949367	0.0328356	NM_026410,NM_010892,NM_133851	218	18	13588	10.3884	0.420947
GOTERM_BP_FAT	GO:0031668~cellular response to extracellular stimulus	4	1.26582	0.0348835	NM_010442,AK014218,NM_013613,NM_020581	218	45	13588	5.54047	0.434016
GOTERM_BP_FAT	GO:0040007~growth	8	2.53165	0.0354128	NM_008110,NM_007630,NM_011198,NM_133762,NM_010512,M18373,NM_007856,NM_009367	218	193	13588	2.58364	0.435687
GOTERM_BP_FAT	GO:0007169~transmembrane receptor protein tyrosine kinase signaling pathway	8	2.53165	0.0347498	NM_009505,NM_008809,NM_178892,NM_010217,NM_009074,NM_010512,NM_008005,NM_010284	218	192	13588	2.59709	0.436064
GOTERM_BP_FAT	GO:0000819~sister chromatid segregation	3	0.949367	0.0363195	NM_026410,NM_010892,NM_133851	218	19	13588	9.84162	0.440773
GOTERM_BP_FAT	GO:0031667~response to nutrient levels	6	1.89873	0.0371121	NM_008597,NM_010442,AK014218,X67083,NM_020581,NM_010637	218	115	13588	3.25201	0.444698
GOTERM_BP_FAT	GO:0043523~regulation of neuron apoptosis	5	1.58228	0.0390633	NM_008129,NM_021451,NM_009689,NM_013613,NM_009367	218	80	13588	3.89564	0.452239
GOTERM_BP_FAT	GO:0007626~locomotory behavior	9	2.8481	0.0383333	NM_009923,NM_010516,NM_011339,NM_009142,NM_010934,M18373,NM_013613,NM_008489,NM_009367	218	239	13588	2.34717	0.452297
GOTERM_CC_FAT	GO:0044430~cytoskeletal part	21	6.64557	0.01807	NM_016692,NM_011497,BC035276,NM_145150,AK014074,NM_010892,NM_133851,M18373,BC024833,NM_053173,NM_008538,NM_019713,NM_018861,NM_009074,AK049810,NM_009689,NM_018790,NM_010721,NM_025995,AK010350,NM_172301	196	774	12504	1.7309	0.45358
GOTERM_BP_FAT	GO:0048870~cell motility	10	3.16456	0.0388537	NM_009505,BC082586,NM_010217,NM_011339,NM_009142,NM_013613,NM_008489,AK081803,NM_176922,NM_009367	218	284	13588	2.19473	0.453616
GOTERM_BP_FAT	GO:0051674~localization of cell	10	3.16456	0.0388537	NM_009505,BC082586,NM_010217,NM_011339,NM_009142,NM_013613,NM_008489,AK081803,NM_176922,NM_009367	218	284	13588	2.19473	0.453616
KEGG_PATHWAY	mmu05210:Colorectal cancer	5	1.58228	0.0719964	NM_008055,NM_008809,NM_010591,NM_009689,NM_009367	106	86	5738	3.14721	0.471647
KEGG_PATHWAY	mmu00480:Glutathione metabolism	4	1.26582	0.0690631	NM_008181,NM_008116,NM_008185,NM_008129	106	52	5738	4.16401	0.484164
GOTERM_BP_FAT	GO:0031396~regulation of protein ubiquitination	3	0.949367	0.043688	NM_009877,NM_080560,NM_025995	218	21	13588	8.90433	0.487454
SP_PIR_KEYWORDS	kinase	18	5.6962	0.0646914	NM_008809,NM_013490,NM_011497,NM_011945,NM_010892,NM_009445,NM_010353,NM_025415,NM_007659,NM_009897,NM_007669,NM_013820,NM_009877,NM_011121,NM_009074,NM_021461,NM_013807,NM_010790	288	707	17854	1.57832	0.488812
SP_PIR_KEYWORDS	nucleosome	2	0.632911	0.0627706	NM_145713,NM_020034	288	4	17854	30.9965	0.489754
GOTERM_CC_FAT	GO:0030496~midbody	3	0.949367	0.0144093	NM_016692,NM_010892,NM_009689	196	12	12504	15.949	0.490056
GOTERM_BP_FAT	GO:0032535~regulation of cellular component size	7	2.21519	0.0445369	NM_008110,NM_011945,NM_009877,NM_133234,M18373,BC024833,NM_009367	218	161	13588	2.71001	0.490956
GOTERM_BP_FAT	GO:0043281~regulation of caspase activity	4	1.26582	0.0454974	NM_010444,NM_053272,NM_133234,NM_009689	218	50	13588	4.98642	0.495243
GOTERM_BP_FAT	GO:0052548~regulation of endopeptidase activity	4	1.26582	0.0454974	NM_010444,NM_053272,NM_133234,NM_009689	218	50	13588	4.98642	0.495243
GOTERM_BP_FAT	GO:0003018~vascular process in circulatory system	4	1.26582	0.0454974	NM_009505,NM_008129,NM_021050,NM_008102	218	50	13588	4.98642	0.495243
GOTERM_CC_FAT	GO:0005694~chromosome	12	3.79747	0.0348461	NM_016692,NM_146171,BC004768,NM_030082,X82786,NM_010892,NM_145713,NM_016660,NM_009689,NM_011623,NM_026282,NM_020034	196	378	12504	2.02527	0.496267
GOTERM_CC_FAT	GO:0005856~cytoskeleton	27	8.5443	0.0263818	NM_011366,NM_145150,NM_133851,NM_172612,NM_019713,NM_009074,NM_177282,NM_009689,NM_010721,NM_025995,AK081803,NM_016692,NM_011497,BC035276,AK014074,NM_052976,NM_010892,M18373,BC024833,NM_053173,NM_028392,NM_008538,NM_018861,AK049810,NM_018790,AK010350,NM_172301	196	1122	12504	1.5352	0.49802
SP_PIR_KEYWORDS	chromosomal protein	6	1.89873	0.0686952	BC004768,NM_030082,NM_145713,NM_016660,NM_009689,NM_020034	288	136	17854	2.73499	0.498938
GOTERM_CC_FAT	GO:0005576~extracellular region	38	12.0253	0.0178023	NM_133859,NM_130858,NM_010516,NM_010217,NM_138683,NM_153420,NM_010512,NM_145826,NM_008360,NM_029720,NM_138684,NM_009367,NM_008597,BC023373,NM_030127,NM_031168,NM_011606,NM_008005,NM_026125,NM_028013,NM_016696,NM_008357,NM_008871,NM_011339,NM_010284,NM_019568,NM_009505,NM_011819,NM_008110,NM_173451,NM_012043,NM_009142,NM_009802,NM_008489,NM_020581,NM_011118,NM_138310,NM_026271	196	1680	12504	1.443	0.500705
GOTERM_CC_FAT	GO:0000775~chromosome, centromeric region	6	1.89873	0.0297969	NM_016692,BC004768,X82786,NM_010892,NM_009689,NM_026282	196	111	12504	3.44843	0.504306
GOTERM_CC_FAT	GO:0015630~microtubule cytoskeleton	14	4.43038	0.0241007	NM_016692,NM_011497,BC035276,AK014074,NM_145150,NM_010892,NM_133851,M18373,NM_053173,NM_008538,NM_019713,NM_009689,NM_025995,NM_172301	196	450	12504	1.98476	0.507115
SP_PIR_KEYWORDS	kinetochore	4	1.26582	0.0749451	NM_016692,NM_011121,NM_010892,NM_026282	288	61	17854	4.06512	0.508632
GOTERM_BP_FAT	GO:0052547~regulation of peptidase activity	4	1.26582	0.0477912	NM_010444,NM_053272,NM_133234,NM_009689	218	51	13588	4.88865	0.509507
GOTERM_CC_FAT	GO:0044421~extracellular region part	20	6.32911	0.0332295	NM_016696,NM_010217,NM_008357,NM_011339,NM_138683,NM_010512,NM_008360,NM_019568,NM_009367,NM_008597,NM_009505,NM_011819,NM_008110,NM_031168,NM_009142,NM_011606,NM_008489,NM_020581,NM_011118,NM_138310	196	774	12504	1.64847	0.509706
SP_PIR_KEYWORDS	actin-binding	8	2.53165	0.0732726	XM_620310,NM_008538,BC082586,NM_198419,AK049810,NM_007984,BC024833,AK010350	288	226	17854	2.19444	0.511187
GOTERM_BP_FAT	GO:0010638~positive regulation of organelle organization	4	1.26582	0.0501408	NM_011945,NM_080560,AK049810,NM_133851	218	52	13588	4.79464	0.52034
GOTERM_BP_FAT	GO:0008544~epidermis development	6	1.89873	0.0500406	NM_053272,NM_009877,NM_011141,NM_011198,NM_010637,NM_009367	218	125	13588	2.99185	0.522837
GOTERM_BP_FAT	GO:0006468~protein amino acid phosphorylation	17	5.37975	0.0509991	NM_008809,NM_011497,NM_011945,NM_010892,NM_009445,M18373,BC024833,NM_010353,NM_009367,NM_007659,NM_011121,NM_009074,NM_021461,NM_013807,NM_010790,AK081803,NM_172301	218	640	13588	1.65565	0.523293
GOTERM_CC_FAT	GO:0043232~intracellular non-membrane-bounded organelle	43	13.6076	0.0127032	NM_146171,NM_010786,BC004768,NM_011366,X82786,NM_145150,NM_133851,NM_009344,NM_016660,NM_011623,NM_020034,NM_172612,NM_009877,NM_019713,NM_009074,NM_177282,NM_009689,NM_010721,NM_010655,NM_026282,AK081803,AB028857,NM_025995,NM_016692,NM_011497,NM_010442,BC035276,NM_052976,AK014074,NM_010892,NM_026065,M18373,BC024833,NM_053173,NM_028392,NM_008538,NM_030082,NM_018861,AK049810,NM_145713,NM_018790,AK…	196	1919	12504	1.42951	0.523603
GOTERM_CC_FAT	GO:0043228~non-membrane-bounded organelle	43	13.6076	0.0127032	NM_146171,NM_010786,BC004768,NM_011366,X82786,NM_145150,NM_133851,NM_009344,NM_016660,NM_011623,NM_020034,NM_172612,NM_009877,NM_019713,NM_009074,NM_177282,NM_009689,NM_010721,NM_010655,NM_026282,AK081803,AB028857,NM_025995,NM_016692,NM_011497,NM_010442,BC035276,NM_052976,AK014074,NM_010892,NM_026065,M18373,BC024833,NM_053173,NM_028392,NM_008538,NM_030082,NM_018861,AK049810,NM_145713,NM_018790,AK…	196	1919	12504	1.42951	0.523603
GOTERM_BP_FAT	GO:0008630~DNA damage response, signal transduction resulting in induction of apoptosis	3	0.949367	0.0515569	NM_010442,NM_019738,NM_133234	218	23	13588	8.13004	0.524071
GOTERM_BP_FAT	GO:0006916~anti-apoptosis	5	1.58228	0.0522877	NM_009505,NM_053272,NM_011415,NM_010512,NM_009689	218	88	13588	3.54149	0.52604
GOTERM_BP_FAT	GO:0007611~learning or memory	5	1.58228	0.0540925	NM_009622,NM_010118,M18373,NM_007913,AK081803	218	89	13588	3.5017	0.532188
GOTERM_BP_FAT	GO:0000904~cell morphogenesis involved in differentiation	8	2.53165	0.0539552	NM_008110,NM_009923,NM_010495,NM_207654,NM_010118,M18373,NM_013613,NM_009367	218	212	13588	2.35209	0.534364
SP_PIR_KEYWORDS	signal	58	18.3544	0.0830499	NM_008055,NM_008809,NM_133859,NM_019511,NM_172653,NM_010217,NM_177303,BC023373,NM_031168,NM_009074,NM_008005,NM_028013,NM_016696,NM_011198,NM_181074,XM_140952,NM_009505,NM_011819,NM_173451,AK003303,NM_009802,NM_008489,NM_011118,NM_130858,NM_010516,NM_138683,NM_153420,NM_010512,NM_145826,NM_029720,NM_138684,NM_176922,NM_009367,NM_008597,NM_030127,AB093245,NM_133733,NM_008504,NM_011606,NM_133738,NM…	288	2970	17854	1.21064	0.53586
SP_PIR_KEYWORDS	transferase	30	9.49367	0.086402	NM_008809,NM_023799,NM_011945,NM_009445,NM_153546,NM_145942,NM_010353,NM_009897,NM_138670,NM_178879,NM_011121,NM_009074,NM_175460,NM_010790,NM_013490,NM_178892,NM_011497,NM_010892,NM_011375,NM_178640,NM_026384,NM_008181,NM_007659,NM_008116,NM_008185,NM_013820,NM_172693,NM_010255,NM_021461,NM_013807	288	1385	17854	1.34281	0.540279
GOTERM_BP_FAT	GO:0051188~cofactor biosynthetic process	5	1.58228	0.0578025	NM_008116,NM_008129,NM_008102,NM_175460,NM_007757	218	91	13588	3.42474	0.553521
GOTERM_BP_FAT	GO:0010033~response to organic substance	14	4.43038	0.0609764	NM_010442,NM_010495,NM_010516,NM_010118,NM_007913,NM_013613,NM_010284,NM_134165,NM_008597,NM_008654,NM_021050,NM_008321,X67083,NM_008489	218	505	13588	1.72797	0.555211
GOTERM_BP_FAT	GO:0051276~chromosome organization	12	3.79747	0.0601477	NM_026410,NM_146171,BC004768,NM_030082,NM_080560,NM_133762,NM_010892,NM_133851,NM_145713,NM_010353,NM_011623,NM_020034	218	404	13588	1.85139	0.55608
GOTERM_BP_FAT	GO:0000902~cell morphogenesis	10	3.16456	0.0588295	NM_008110,NM_009923,NM_010495,BC082586,NM_207654,NM_007900,NM_010118,M18373,NM_013613,NM_009367	218	309	13588	2.01716	0.556968
GOTERM_BP_FAT	GO:0031175~neuron projection development	8	2.53165	0.0607818	NM_009923,NM_207654,NM_181074,NM_010118,M18373,NM_013613,AK081803,NM_009367	218	218	13588	2.28735	0.556989
GOTERM_BP_FAT	GO:0008637~apoptotic mitochondrial changes	3	0.949367	0.0598875	NM_011945,NM_133234,NM_021451	218	25	13588	7.47963	0.557484
GOTERM_BP_FAT	GO:0007242~intracellular signaling cascade	22	6.96203	0.0595247	NM_010442,NM_011945,NM_010217,NM_009622,AK009928,NM_181074,NM_133234,NM_019738,NM_145509,NM_010353,NM_172612,NM_007659,NM_007900,NM_029716,NM_019713,NM_181988,NM_178683,NM_133753,NM_021461,NM_029466,NM_198107,BC080700	218	915	13588	1.49865	0.558268
SP_PIR_KEYWORDS	Chromosome partition	3	0.949367	0.0932348	NM_016692,NM_010892,NM_009689	288	32	17854	5.81185	0.558826
GOTERM_BP_FAT	GO:0007398~ectoderm development	6	1.89873	0.0620695	NM_053272,NM_009877,NM_011141,NM_011198,NM_010637,NM_009367	218	133	13588	2.81189	0.558883
SP_PIR_KEYWORDS	amino-acid transport	3	0.949367	0.0982363	NM_008577,NM_011990,NM_008135	288	33	17854	5.63573	0.559154
GOTERM_BP_FAT	GO:0042770~DNA damage response, signal transduction	4	1.26582	0.0627076	NM_007659,NM_010442,NM_019738,NM_133234	218	57	13588	4.37405	0.559774
GOTERM_BP_FAT	GO:0007517~muscle organ development	7	2.21519	0.0633541	NM_008809,NM_178892,NM_010258,NM_016872,M18373,NM_020034,NM_009367	218	176	13588	2.47905	0.560701
SP_PIR_KEYWORDS	cell projection	7	2.21519	0.0980665	BC035276,NM_010255,NM_052976,AK049810,NM_022021,NM_018790,AK081803	288	196	17854	2.21404	0.568144
GOTERM_BP_FAT	GO:0060537~muscle tissue development	6	1.89873	0.066967	NM_008809,NM_178892,NM_010258,NM_016872,M18373,NM_009367	218	136	13588	2.74987	0.578626
GOTERM_BP_FAT	GO:0016310~phosphorylation	18	5.6962	0.0678323	NM_008809,NM_011497,NM_011945,NM_010892,NM_009445,M18373,NM_010353,BC024833,NM_009367,NM_007659,NM_013820,NM_011121,NM_009074,NM_021461,NM_013807,NM_010790,AK081803,NM_172301	218	718	13588	1.5626	0.58059
GOTERM_BP_FAT	GO:0016044~membrane organization	9	2.8481	0.0704875	NM_053272,BC082586,NM_052976,NM_021451,M18373,NM_008489,NM_018790,NM_010284,NM_153068	218	272	13588	2.0624	0.592261
GOTERM_BP_FAT	GO:0048511~rhythmic process	5	1.58228	0.0718278	NM_009505,NM_172563,NM_011066,NM_010118,NM_017373	218	98	13588	3.18012	0.596567
GOTERM_BP_FAT	GO:0010558~negative regulation of macromolecule biosynthetic process	12	3.79747	0.0724448	NM_011366,NM_010495,NM_026756,NM_023465,NM_178357,NM_007913,NM_016662,NM_010637,NM_008688,NM_031168,NM_011066,NM_008321,AK014218	218	418	13588	1.78939	0.596992
GOTERM_BP_FAT	GO:0031669~cellular response to nutrient levels	3	0.949367	0.0731687	NM_010442,AK014218,NM_020581	218	28	13588	6.67824	0.597969
GOTERM_BP_FAT	GO:0009719~response to endogenous stimulus	7	2.21519	0.0748823	NM_008597,NM_010442,NM_021050,NM_010118,X67083,NM_013613,NM_010284	218	184	13588	2.37126	0.604002
GOTERM_BP_FAT	GO:0048589~developmental growth	5	1.58228	0.0761269	NM_008110,NM_011198,NM_133762,NM_010512,M18373	218	100	13588	3.11651	0.607525
GOTERM_BP_FAT	GO:0006600~creatine metabolic process	2	0.632911	0.0773509	NM_010255,NM_010284	218	5	13588	24.9321	0.610872
GOTERM_BP_FAT	GO:0051891~positive regulation of cardioblast differentiation	2	0.632911	0.0773509	NM_010258,NM_009367	218	5	13588	24.9321	0.610872
GOTERM_BP_FAT	GO:0051890~regulation of cardioblast differentiation	2	0.632911	0.0773509	NM_010258,NM_009367	218	5	13588	24.9321	0.610872
GOTERM_BP_FAT	GO:0006732~coenzyme metabolic process	6	1.89873	0.0792071	NM_008181,NM_008116,NM_008185,NM_008129,NM_008102,NM_175460	218	143	13588	2.61526	0.617218
GOTERM_BP_FAT	GO:0009108~coenzyme biosynthetic process	4	1.26582	0.0824787	NM_008116,NM_008129,NM_008102,NM_175460	218	64	13588	3.89564	0.630034
GOTERM_BP_FAT	GO:0031327~negative regulation of cellular biosynthetic process	12	3.79747	0.0838761	NM_011366,NM_010495,NM_026756,NM_023465,NM_178357,NM_007913,NM_016662,NM_010637,NM_008688,NM_031168,NM_011066,NM_008321,AK014218	218	430	13588	1.73945	0.633796
GOTERM_BP_FAT	GO:0008284~positive regulation of cell proliferation	9	2.8481	0.08558	NM_009505,NM_007669,NM_031168,NM_008357,NM_010512,NM_011118,NM_008360,NM_008005,NM_009367	218	284	13588	1.97526	0.6362
GOTERM_BP_FAT	GO:0001503~ossification	5	1.58228	0.0897781	NM_008597,NM_010217,NM_011198,NM_010512,NM_008005	218	106	13588	2.94011	0.636576
GOTERM_BP_FAT	GO:0010608~posttranscriptional regulation of gene expression	6	1.89873	0.0886358	NM_009505,NM_008654,NM_009877,AK014218,NM_021461,M18373	218	148	13588	2.5269	0.636713
GOTERM_BP_FAT	GO:0001501~skeletal system development	9	2.8481	0.0869883	NM_008597,NM_008809,NM_178892,NM_010217,NM_011198,NM_011606,NM_010512,NM_008005,NM_009367	218	285	13588	1.96832	0.637228
GOTERM_BP_FAT	GO:0008217~regulation of blood pressure	4	1.26582	0.0854984	NM_010442,NM_011198,NM_008102,NM_010934	218	65	13588	3.83571	0.638489
GOTERM_BP_FAT	GO:0009100~glycoprotein metabolic process	6	1.89873	0.086705	NM_053272,NM_178879,NM_011375,NM_009344,NM_010512,NM_178640	218	147	13588	2.54409	0.63859
GOTERM_BP_FAT	GO:0006974~response to DNA damage stimulus	9	2.8481	0.0896946	NM_007659,AK053890,NM_007570,NM_010442,NM_007669,NM_080560,NM_019738,NM_133234,NM_021451	218	287	13588	1.95461	0.638745
GOTERM_BP_FAT	GO:0016567~protein ubiquitination	4	1.26582	0.0885647	NM_010786,NM_080560,NM_010890,NM_026785	218	66	13588	3.77759	0.638966
GOTERM_BP_FAT	GO:0009890~negative regulation of biosynthetic process	12	3.79747	0.0884115	NM_011366,NM_010495,NM_026756,NM_023465,NM_178357,NM_007913,NM_016662,NM_010637,NM_008688,NM_031168,NM_011066,NM_008321,AK014218	218	434	13588	1.72342	0.64088
GOTERM_BP_FAT	GO:0006355~regulation of transcription, DNA-dependent	31	9.81013	0.0921206	NM_011366,NM_026756,NM_023465,NM_178357,NM_010118,NM_010512,NM_016660,AK036335,NM_011623,NM_010637,NM_031168,NM_009877,NM_008321,X67083,NM_017373,NM_010591,NM_010444,NM_172563,NM_010495,NM_013464,NM_011141,NM_007498,M18373,NM_013613,NM_007913,NM_009505,NM_010258,NM_008688,NM_010757,NM_008687,NM_011066,NM_008416	218	1465	13588	1.31893	0.641512
GOTERM_BP_FAT	GO:0042416~dopamine biosynthetic process	2	0.632911	0.092091	NM_013613,NM_009367	218	6	13588	20.7768	0.643881
GOTERM_BP_FAT	GO:0008361~regulation of cell size	5	1.58228	0.0945733	NM_008110,NM_009877,NM_133234,M18373,NM_009367	218	108	13588	2.88566	0.649186
GOTERM_BP_FAT	GO:0042330~taxis	5	1.58228	0.0970156	NM_010516,NM_011339,NM_009142,NM_008489,NM_009367	218	109	13588	2.85919	0.654142
GOTERM_BP_FAT	GO:0006935~chemotaxis	5	1.58228	0.0970156	NM_010516,NM_011339,NM_009142,NM_008489,NM_009367	218	109	13588	2.85919	0.654142
GOTERM_BP_FAT	GO:0048666~neuron development	9	2.8481	0.0966295	NM_009505,NM_009923,NM_207654,NM_181074,NM_010118,M18373,NM_013613,AK081803,NM_009367	218	292	13588	1.92114	0.65504
GOTERM_BP_FAT	GO:0019748~secondary metabolic process	4	1.26582	0.098035	NM_177960,NM_009992,NM_030686,NM_175460	218	69	13588	3.61335	0.655759
GOTERM_CC_FAT	GO:0044427~chromosomal part	10	3.16456	0.0606705	NM_016692,BC004768,NM_030082,X82786,NM_010892,NM_145713,NM_016660,NM_009689,NM_026282,NM_020034	196	318	12504	2.00616	0.672731
GOTERM_CC_FAT	GO:0043197~dendritic spine	3	0.949367	0.0658372	NM_052976,AK049810,NM_018790	196	27	12504	7.08844	0.676511
GOTERM_CC_FAT	GO:0005815~microtubule organizing center	7	2.21519	0.0755491	NM_053173,NM_011497,BC035276,NM_008538,NM_019713,NM_009689,NM_172301	196	189	12504	2.36281	0.703287
GOTERM_CC_FAT	GO:0030425~dendrite	5	1.58228	0.0931129	NM_052976,NM_013807,AK049810,NM_018790,AK081803	196	110	12504	2.89981	0.736533
GOTERM_CC_FAT	GO:0043005~neuron projection	8	2.53165	0.0892791	NM_052976,NM_013807,AK049810,NM_022021,M18373,NM_018790,AK081803,NM_009367	196	245	12504	2.08313	0.742316
INTERPRO	IPR006670:Cyclin	4	1.26582	0.0150567	AK053890,NM_007630,NM_022021,NM_172301	282	33	17763	7.63507	0.747292
INTERPRO	IPR018499:Tetraspanin	4	1.26582	0.0126944	NM_146173,NM_007656,NM_025359,NM_019656	282	31	17763	8.12766	0.750924
INTERPRO	IPR014400:Cyclin, A/B/D/E	3	0.949367	0.0103195	AK053890,NM_007630,NM_172301	282	10	17763	18.8968	0.756037
GOTERM_MF_FAT	GO:0015175~neutral amino acid transmembrane transporter activity	3	0.949367	0.024881	NM_008577,NM_018861,NM_008135	207	16	13288	12.0362	0.773848
SMART	SM00385:CYCLIN	4	1.26582	0.0226311	AK053890,NM_007630,NM_022021,NM_172301	170	33	9131	6.51052	0.776728
GOTERM_MF_FAT	GO:0005125~cytokine activity	8	2.53165	0.0221885	NM_008110,NM_011819,NM_031168,NM_008357,NM_011339,NM_009142,NM_008360,NM_019568	207	180	13288	2.85303	0.786583
INTERPRO	IPR000301:Tetraspanin, subgroup	4	1.26582	0.008652	NM_146173,NM_007656,NM_025359,NM_019656	282	27	17763	9.33176	0.793142
GOTERM_MF_FAT	GO:0005520~insulin-like growth factor binding	3	0.949367	0.0450865	NM_030127,NM_010516,NM_010217	207	22	13288	8.75362	0.795625
GOTERM_MF_FAT	GO:0016563~transcription activator activity	9	2.8481	0.0488652	NM_010258,NM_010444,NM_008688,NM_026756,NM_011141,NM_008687,NM_016660,NM_013613,NM_007913,NM_198107	207	259	13288	2.23065	0.796405
GOTERM_MF_FAT	GO:0019887~protein kinase regulator activity	4	1.26582	0.0634571	NM_007669,NM_009877,NM_022021,NM_025415	207	59	13288	4.35208	0.796629
GOTERM_MF_FAT	GO:0030528~transcription regulator activity	27	8.5443	0.0530709	NM_026756,AK009928,NM_010118,NM_178357,NM_016660,AK036335,NM_016662,NM_010637,NM_198885,NM_009877,NM_008321,X67083,NM_017373,NM_010591,NM_010444,NM_172563,NM_010495,NM_013464,NM_011141,NM_007498,NM_007913,NM_013613,NM_010258,NM_008688,NM_010757,NM_008687,NM_198107,NM_008416	207	1206	13288	1.43716	0.799845
GOTERM_MF_FAT	GO:0042801~polo kinase kinase activity	2	0.632911	0.0605904	NM_011121,NM_013807	207	4	13288	32.0966	0.800786
GOTERM_MF_FAT	GO:0008092~cytoskeletal protein binding	12	3.79747	0.0580897	XM_620310,NM_008538,BC082586,NM_052976,NM_198419,AK049810,NM_007984,NM_133851,NM_009689,BC024833,NM_018790,AK010350	207	414	13288	1.86067	0.807516
GOTERM_MF_FAT	GO:0016881~acid-amino acid ligase activity	7	2.21519	0.0445142	NM_028705,NM_010786,BC035276,NM_008129,NM_080560,NM_010890,NM_026785	207	166	13288	2.70694	0.81907
GOTERM_MF_FAT	GO:0004857~enzyme inhibitor activity	8	2.53165	0.0840935	NM_007669,NM_009877,NM_198419,NM_008871,M18373,NM_009689,NM_020581,NM_138684	207	243	13288	2.11336	0.822279
GOTERM_MF_FAT	GO:0003677~DNA binding	36	11.3924	0.0809268	BC004768,NM_026756,AK009928,NM_133851,NM_178357,NM_010118,NM_008905,NM_016660,AK036335,NM_010353,NM_011623,NM_016662,NM_010637,NM_020034,NM_198885,NM_009877,NM_011415,X67083,NM_017373,NM_010591,NM_010444,NM_172563,NM_013464,NM_011141,NM_007498,M18373,NM_013613,NM_007913,NM_007562,NM_010258,NM_008688,NM_020589,NM_010757,NM_030082,NM_008687,NM_145713,NM_008416	207	1781	13288	1.29756	0.824943
GOTERM_MF_FAT	GO:0004861~cyclin-dependent protein kinase inhibitor activity	2	0.632911	0.0895011	NM_007669,NM_009877	207	6	13288	21.3977	0.827986
GOTERM_MF_FAT	GO:0005275~amine transmembrane transporter activity	4	1.26582	0.0741758	NM_008577,NM_011990,NM_018861,NM_008135	207	63	13288	4.07576	0.829385
GOTERM_MF_FAT	GO:0015171~amino acid transmembrane transporter activity	4	1.26582	0.0422679	NM_008577,NM_011990,NM_018861,NM_008135	207	50	13288	5.13546	0.831973
INTERPRO	IPR004367:Cyclin, C-terminal	3	0.949367	0.0228598	AK053890,NM_007630,NM_172301	282	15	17763	12.5979	0.834229
GOTERM_MF_FAT	GO:0016879~ligase activity, forming carbon-nitrogen bonds	7	2.21519	0.0801548	NM_028705,NM_010786,BC035276,NM_008129,NM_080560,NM_010890,NM_026785	207	193	13288	2.32825	0.837343
GOTERM_MF_FAT	GO:0016628~oxidoreductase activity, acting on the CH-CH group of donors, NAD or NADP as acceptor	3	0.949367	0.0219923	NM_053272,NM_028454,NM_007856	207	15	13288	12.8386	0.840679
GOTERM_MF_FAT	GO:0003700~transcription factor activity	21	6.64557	0.0176734	NM_010591,NM_010444,NM_172563,NM_013464,NM_026756,NM_011141,NM_007498,NM_010118,NM_178357,NM_016660,NM_013613,AK036335,NM_007913,NM_010637,NM_010258,NM_008688,NM_010757,NM_009877,NM_008687,X67083,NM_017373,NM_008416	207	776	13288	1.73719	0.841357
GOTERM_MF_FAT	GO:0003779~actin binding	10	3.16456	0.0353297	XM_620310,NM_008538,BC082586,NM_052976,NM_198419,AK049810,NM_007984,BC024833,NM_018790,AK010350	207	288	13288	2.22893	0.843843
GOTERM_MF_FAT	GO:0008201~heparin binding	5	1.58228	0.0399494	NM_009505,NM_010516,NM_010217,NM_138683,M18373	207	83	13288	3.86706	0.846009
PIR_SUPERFAMILY	PIRSF001771:Cyclin_A_B_D_E	3	0.949367	0.0111116	AK053890,NM_007630,NM_172301	135	10	8136	18.08	0.850364
SMART	SM00121:IB	3	0.949367	0.0473904	NM_030127,NM_010516,NM_010217	170	19	9131	8.4808	0.879971
INTERPRO	IPR015454:G2/mitotic-specific cyclin B	2	0.632911	0.0313894	NM_007630,NM_172301	282	2	17763	62.9894	0.885674
INTERPRO	IPR000867:Insulin-like growth factor-binding protein, IGFBP	3	0.949367	0.0357221	NM_030127,NM_010516,NM_010217	282	19	17763	9.94569	0.889054
INTERPRO	IPR003070:Orphan nuclear receptor	2	0.632911	0.046714	NM_010444,NM_013613	282	3	17763	41.9929	0.925913
INTERPRO	IPR006730:PA26 p53-induced protein (sestrin)	2	0.632911	0.046714	BC003348,NM_001013370	282	3	17763	41.9929	0.925913
INTERPRO	IPR008653:Immediate early response	2	0.632911	0.046714	NM_010499,NM_010500	282	3	17763	41.9929	0.925913
INTERPRO	IPR018083:Sterol reductase, conserved site	2	0.632911	0.046714	NM_028454,NM_007856	282	3	17763	41.9929	0.925913
INTERPRO	IPR001171:Ergosterol biosynthesis ERG4/ERG24	2	0.632911	0.046714	NM_028454,NM_007856	282	3	17763	41.9929	0.925913
INTERPRO	IPR002112:Transcription factor Jun	2	0.632911	0.046714	NM_010591,NM_008416	282	3	17763	41.9929	0.925913
INTERPRO	IPR005643:Jun-like transcription factor	2	0.632911	0.046714	NM_010591,NM_008416	282	3	17763	41.9929	0.925913
INTERPRO	IPR019548:CTF transcription factor/nuclear factor 1, N-terminal	2	0.632911	0.0617969	NM_008688,NM_026756,NM_008687	282	4	17763	31.4947	0.930701
INTERPRO	IPR012395:IGFBP-related, CNN	2	0.632911	0.0617969	NM_010516,NM_010217	282	4	17763	31.4947	0.930701
INTERPRO	IPR015728:Polo-like kinase-related	2	0.632911	0.0617969	NM_011121,NM_013807	282	4	17763	31.4947	0.930701
INTERPRO	IPR019739:CTF transcription factor/nuclear factor 1, conserved site	2	0.632911	0.0617969	NM_008688,NM_026756,NM_008687	282	4	17763	31.4947	0.930701
INTERPRO	IPR000647:CTF transcription factor/nuclear factor 1	2	0.632911	0.0617969	NM_008688,NM_026756,NM_008687	282	4	17763	31.4947	0.930701
INTERPRO	IPR017450:POLO box	2	0.632911	0.0617969	NM_011121,NM_013807	282	4	17763	31.4947	0.930701
INTERPRO	IPR006671:Cyclin, N-terminal	3	0.949367	0.0675552	AK053890,NM_007630,NM_172301	282	27	17763	6.99882	0.933985
INTERPRO	IPR018503:Tetraspanin, conserved site	3	0.949367	0.0547722	NM_007656,NM_025359,NM_019656	282	24	17763	7.87367	0.938317
INTERPRO	IPR002290:Serine/threonine protein kinase	9	2.8481	0.0603042	NM_007659,NM_011497,NM_011945,NM_011121,NM_010892,NM_013807,NM_021461,NM_009445,NM_010790	282	265	17763	2.13926	0.940376
PIR_SUPERFAMILY	PIRSF009399:sterol reductase, SR-2 type	2	0.632911	0.0326707	NM_028454,NM_007856	135	2	8136	60.2667	0.940596
PIR_SUPERFAMILY	PIRSF002524:nerve growth factor IB-like nuclear receptor	2	0.632911	0.0486066	NM_010444,NM_013613	135	3	8136	40.1778	0.940606
PIR_SUPERFAMILY	PIRSF018476:nuclear factor 1	2	0.632911	0.0642818	NM_008688,NM_026756,NM_008687	135	4	8136	30.1333	0.940617
PIR_SUPERFAMILY	PIRSF036495:IGFBP_rP_CNN	2	0.632911	0.0642818	NM_010516,NM_010217	135	4	8136	30.1333	0.940617
INTERPRO	IPR011616:bZIP transcription factor, bZIP-1	3	0.949367	0.0812076	NM_010591,AK036335,NM_008416	282	30	17763	6.29894	0.943845
INTERPRO	IPR000959:POLO box duplicated region	2	0.632911	0.0766421	NM_011121,NM_013807	282	5	17763	25.1957	0.944526
INTERPRO	IPR006573:NEUZ	2	0.632911	0.0766421	NM_176995,NM_153408	282	5	17763	25.1957	0.944526
INTERPRO	IPR001092:Basic helix-loop-helix dimerisation region bHLH	5	1.58228	0.0995688	NM_198885,NM_010495,NM_013464,NM_008321,NM_016662	282	111	17763	2.83736	0.950358
INTERPRO	IPR013763:Cyclin-related	3	0.949367	0.0956211	AK053890,NM_007630,NM_172301	282	33	17763	5.72631	0.952047
INTERPRO	IPR015615:Transforming growth factor-beta-related	3	0.949367	0.0907384	NM_008110,NM_011819,NM_009367	282	32	17763	5.90525	0.952352
SMART	SM00588:NEUZ	2	0.632911	0.0891979	NM_176995,NM_153408	170	5	9131	21.4847	0.953104
BIOCARTA	m_g2Pathway:Cell Cycle: G2/M Checkpoint	4	1.26582	0.0381479	NM_007659,NM_007669,NM_010786,NM_011121	40	23	1171	5.0913	0.987173
UP_SEQ_FEATURE	domain:Leucine-zipper	7	2.21519	0.0125611	NM_010591,NM_172563,NM_010757,NM_007498,X67083,NM_017373,NM_008416	288	107	16021	3.63925	0.99606
UP_SEQ_FEATURE	DNA-binding region:Basic motif	9	2.8481	0.0066146	NM_198885,NM_010591,NM_172563,NM_013464,NM_010757,NM_007498,NM_017373,NM_016662,NM_008416	288	154	16021	3.25101	0.997013
UP_SEQ_FEATURE	repeat:FU 2	2	0.632911	0.0864282	NM_138683,NM_029720	288	5	16021	22.2514	0.999849
UP_SEQ_FEATURE	repeat:FU 1	2	0.632911	0.0864282	NM_138683,NM_029720	288	5	16021	22.2514	0.999849
UP_SEQ_FEATURE	short sequence motif:KEN box	2	0.632911	0.0697597	NM_026410,NM_133851	288	4	16021	27.8142	0.999883
UP_SEQ_FEATURE	region of interest:Hydrophobic	2	0.632911	0.0697597	NM_013820,NM_007562	288	4	16021	27.8142	0.999883
UP_SEQ_FEATURE	DNA-binding region:CTF/NF-I	2	0.632911	0.0697597	NM_008688,NM_026756,NM_008687	288	4	16021	27.8142	0.999883
UP_SEQ_FEATURE	region of interest:Interaction with IFI204	2	0.632911	0.0697597	NM_010495,NM_008321	288	4	16021	27.8142	0.999883
UP_SEQ_FEATURE	region of interest:Heparin-binding	3	0.949367	0.0405132	NM_010516,NM_010217,M18373	288	18	16021	9.27141	0.999883
UP_SEQ_FEATURE	domain:IGFBP N-terminal	3	0.949367	0.0405132	NM_030127,NM_010516,NM_010217	288	18	16021	9.27141	0.999883
UP_SEQ_FEATURE	domain:POLO box 2	2	0.632911	0.0527882	NM_011121,NM_013807	288	3	16021	37.0856	0.999925
UP_SEQ_FEATURE	domain:POLO box 1	2	0.632911	0.0527882	NM_011121,NM_013807	288	3	16021	37.0856	0.999925
UP_SEQ_FEATURE	domain:TSP type-1	3	0.949367	0.0325257	NM_010516,NM_010217,NM_138683	288	16	16021	10.4303	0.999936
UP_SEQ_FEATURE	nucleotide phosphate-binding region:FAD	4	1.26582	0.0856065	NM_008706,NM_053272,NM_177282,NM_010232	288	58	16021	3.83645	0.999945
UP_SEQ_FEATURE	binding site:ATP	16	5.06329	0.0662726	NM_008809,NM_013490,NM_011497,NM_011945,NM_010892,NM_009445,NM_011623,NM_010353,NM_007659,NM_009897,NM_011121,NM_009074,NM_021461,NM_013807,NM_010790,NM_153068	288	545	16021	1.63313	0.999955

## Sheet: 2b-Down 6 hrs
Supplementary Table 2b. Ontology analysis for genes that were significantly downregulated in any brand or either dose at 6 hours. All genes were used as the background. Terms with Benjamini-corrected p-values < 0.05 are shown. Annotation was carried out in DAVID (Huang et al., 2009), and column headers are derived from that output.
Category	Term	Count	%	PValue	Genes	List Total	Pop Hits	Pop Total	Fold Enrichment	Benjamini p-value
SP_PIR_KEYWORDS	cell division	9	16.6667	5.10999e-07	NM_007659,NM_026410,NM_053173,NM_016692,NM_011121,NM_023223,NM_145150,NM_009689,NM_025415	51	256	17854	12.3074	2.81045e-05
SP_PIR_KEYWORDS	cell cycle	11	20.3704	3.66819e-07	NM_007659,NM_026410,NM_053173,NM_016692,NM_011497,BC004768,NM_011121,NM_023223,NM_145150,NM_009689,NM_025415	51	447	17854	8.61491	4.03493e-05
GOTERM_BP_FAT	GO:0051301~cell division	9	16.6667	5.54306e-07	NM_007659,NM_026410,NM_053173,NM_016692,NM_011121,NM_023223,NM_145150,NM_009689,NM_025415	37	281	13588	11.7622	9.25649e-05
GOTERM_BP_FAT	GO:0007049~cell cycle	12	22.2222	2.98715e-07	NM_007659,NM_026410,NM_053173,NM_016692,NM_011497,BC004768,NM_011121,NM_023223,NM_145150,NM_001013370,NM_009689,NM_025415	37	611	13588	7.21263	9.97657e-05
GOTERM_BP_FAT	GO:0000278~mitotic cell cycle	8	14.8148	2.9572e-06	NM_007659,NM_026410,NM_053173,NM_016692,NM_011497,NM_011121,NM_023223,NM_009689	37	244	13588	12.0408	0.000329181
SP_PIR_KEYWORDS	mitosis	7	12.963	1.02911e-05	NM_007659,NM_026410,NM_053173,NM_016692,NM_011121,NM_023223,NM_009689	51	179	17854	13.6902	0.000377272
GOTERM_BP_FAT	GO:0048285~organelle fission	7	12.963	1.16669e-05	NM_007659,NM_026410,NM_053173,NM_016692,NM_011121,NM_023223,NM_009689	37	197	13588	13.0493	0.000486979
GOTERM_BP_FAT	GO:0000087~M phase of mitotic cell cycle	7	12.963	1.06888e-05	NM_007659,NM_026410,NM_053173,NM_016692,NM_011121,NM_023223,NM_009689	37	194	13588	13.251	0.000509881
GOTERM_BP_FAT	GO:0000279~M phase	8	14.8148	7.85129e-06	NM_007659,NM_026410,NM_053173,NM_016692,NM_011121,NM_023223,NM_009689,NM_025415	37	283	13588	10.3814	0.000524331
GOTERM_BP_FAT	GO:0007067~mitosis	7	12.963	9.48911e-06	NM_007659,NM_026410,NM_053173,NM_016692,NM_011121,NM_023223,NM_009689	37	190	13588	13.53	0.00052809
GOTERM_BP_FAT	GO:0000280~nuclear division	7	12.963	9.48911e-06	NM_007659,NM_026410,NM_053173,NM_016692,NM_011121,NM_023223,NM_009689	37	190	13588	13.53	0.00052809
GOTERM_BP_FAT	GO:0022402~cell cycle process	9	16.6667	6.78107e-06	NM_007659,NM_026410,NM_053173,NM_016692,NM_011121,NM_023223,NM_001013370,NM_009689,NM_025415	37	393	13588	8.41015	0.000566061
GOTERM_BP_FAT	GO:0022403~cell cycle phase	8	14.8148	2.04701e-05	NM_007659,NM_026410,NM_053173,NM_016692,NM_011121,NM_023223,NM_009689,NM_025415	37	328	13588	8.95715	0.000759388
SP_PIR_KEYWORDS	phosphoprotein	31	57.4074	0.000322026	NM_026410,BC004768,NM_026756,NM_145150,NM_008905,NM_145942,NM_146102,NM_007900,NM_181988,NM_023223,NM_011121,NM_198419,NM_001013370,NM_009689,NM_010655,NM_010721,NM_153068,NM_016692,AK031357,NM_011497,NM_010495,NM_011375,NM_145509,NM_172477,NM_007659,NM_145459,NM_053173,NM_008538,NM_030082,NM_008687,AK049810	51	6311	17854	1.71961	0.00881804
GOTERM_CC_FAT	GO:0005819~spindle	5	9.25926	8.21563e-05	NM_053173,NM_016692,NM_011497,NM_145150,NM_009689	28	109	12504	20.4849	0.009648
GOTERM_BP_FAT	GO:0007059~chromosome segregation	4	7.40741	0.000636831	NM_026410,NM_016692,BC004768,NM_009689	37	64	13588	22.9527	0.0210522
SP_PIR_KEYWORDS	cytoskeleton	8	14.8148	0.0011271	NM_053173,NM_016692,NM_011497,NM_028392,NM_008538,NM_145150,AK049810,NM_009689	51	583	17854	4.80382	0.0245049
GOTERM_CC_FAT	GO:0043232~intracellular non-membrane-bounded organelle	12	22.2222	0.00129715	NM_053173,NM_016692,NM_011497,NM_028392,BC004768,NM_008538,NM_030082,NM_145150,AK049810,NM_009689,NM_010655,NM_010721	28	1919	12504	2.79253	0.0497731
GOTERM_CC_FAT	GO:0043228~non-membrane-bounded organelle	12	22.2222	0.00129715	NM_053173,NM_016692,NM_011497,NM_028392,BC004768,NM_008538,NM_030082,NM_145150,AK049810,NM_009689,NM_010655,NM_010721	28	1919	12504	2.79253	0.0497731

## Sheet: 2c-Up 6 hrs
Supplementary Table 2c. Ontology analysis for genes that were significantly upregulated in any brand or either dose at 6 hours. All genes were used as the background. Terms with Benjamini-corrected p-values < 0.05 are shown. Annotation was carried out in DAVID (Huang et al., 2009), and column headers are derived from that output.
Category	Term	Count	%	PValue	Genes	List Total	Pop Hits	Pop Total	Fold Enrichment	Benjamini p-value
SMART	SM00338:BRLZ	6	10.1695	5.30623e-07	NM_010591,NM_010757,NM_007498,X67083,AK036335,NM_008416	29	54	9131	34.9847	1.53879e-05
INTERPRO	IPR004827:Basic-leucine zipper (bZIP) transcription factor	6	10.1695	4.10191e-07	NM_010591,NM_010757,NM_007498,X67083,AK036335,NM_008416	51	54	17763	38.6993	4.92217e-05
GOTERM_MF_FAT	GO:0046983~protein dimerization activity	10	16.9492	4.5527e-07	NM_009505,NM_013490,NM_010591,NM_010444,NM_008129,NM_007498,X67083,AK036335,NM_013613,NM_008416	40	340	13288	9.77059	5.96386e-05
GOTERM_BP_FAT	GO:0010941~regulation of cell death	12	20.339	9.63264e-07	NM_009505,NM_007570,NM_010442,NM_007669,NM_010444,NM_031168,NM_008129,NM_008102,NM_021451,X67083,NM_013613,NM_020581	44	563	13588	6.58227	0.0002578
GOTERM_BP_FAT	GO:0043067~regulation of programmed cell death	12	20.339	9.13882e-07	NM_009505,NM_007570,NM_010442,NM_007669,NM_010444,NM_031168,NM_008129,NM_008102,NM_021451,X67083,NM_013613,NM_020581	44	560	13588	6.61753	0.000366856
GOTERM_BP_FAT	GO:0042981~regulation of apoptosis	12	20.339	8.07262e-07	NM_009505,NM_007570,NM_010442,NM_007669,NM_010444,NM_031168,NM_008129,NM_008102,NM_021451,X67083,NM_013613,NM_020581	44	553	13588	6.7013	0.000648022
GOTERM_BP_FAT	GO:0033554~cellular response to stress	9	15.2542	3.31562e-05	AK053890,NM_008654,NM_007570,NM_010442,NM_007669,NM_133753,NM_021451,X67083,NM_020581	44	404	13588	6.87961	0.00663411
KEGG_PATHWAY	mmu05200:Pathways in cancer	8	13.5593	0.000252607	NM_009505,NM_010591,NM_007669,NM_010786,NM_031168,NM_011400,NM_011198,NM_019713	25	323	5738	5.68471	0.013799
KEGG_PATHWAY	mmu05219:Bladder cancer	4	6.77966	0.000663302	NM_009505,NM_007669,NM_010786,NM_019713	25	42	5738	21.859	0.0180814
GOTERM_MF_FAT	GO:0003700~transcription factor activity	10	16.9492	0.000327126	NM_010591,NM_010444,NM_010757,NM_007498,NM_010118,X67083,AK036335,NM_013613,NM_007913,NM_008416	40	776	13288	4.28093	0.0212023
GOTERM_BP_FAT	GO:0051789~response to protein stimulus	5	8.47458	0.000159909	NM_008654,NM_010516,X67083,NM_013613,NM_007913	44	87	13588	17.7482	0.0253564
GOTERM_MF_FAT	GO:0008083~growth factor activity	5	8.47458	0.000748923	NM_009505,NM_008110,NM_011819,NM_031168,NM_010217	40	141	13288	11.7801	0.0321858
GOTERM_MF_FAT	GO:0043565~sequence-specific DNA binding	8	13.5593	0.00103547	NM_010591,NM_010444,NM_010757,NM_007498,X67083,AK036335,NM_013613,NM_008416	40	556	13288	4.77986	0.0333601
GOTERM_BP_FAT	GO:0008015~blood circulation	5	8.47458	0.000407232	NM_009505,NM_010442,NM_008129,NM_011198,NM_008102	44	111	13588	13.9107	0.04565
GOTERM_BP_FAT	GO:0003013~circulatory system process	5	8.47458	0.000407232	NM_009505,NM_010442,NM_008129,NM_011198,NM_008102	44	111	13588	13.9107	0.04565
GOTERM_BP_FAT	GO:0048514~blood vessel morphogenesis	6	10.1695	0.00038344	NM_009505,NM_178892,NM_010442,NM_010516,NM_010217,NM_008416	44	198	13588	9.35813	0.0500319
KEGG_PATHWAY	mmu04115:p53 signaling pathway	4	6.77966	0.00281117	NM_007669,NM_010786,NM_008871,NM_021451	25	69	5738	13.3055	0.0503014

## Sheet: 2d-Down 10 hrs
Supplementary Table 2d. Ontology analysis for genes that were significantly downregulated in any brand or either dose at 10 hours. All genes were used as the background. Terms with Benjamini-corrected p-values < 0.05 are shown. Annotation was carried out in DAVID (Huang et al., 2009), and column headers are derived from that output.
Category	Term	Count	%	PValue	Genes	List Total	Pop Hits	Pop Total	Fold Enrichment	Benjamini p-value
GOTERM_BP_FAT	GO:0051301~cell division	19	11.5152	6.1823e-12	NM_016692,NM_026410,NM_146171,NM_145150,NM_010892,NM_133851,NM_022021,NM_011623,NM_009367,NM_007659,NM_175384,NM_007630,NM_009877,NM_011121,NM_023223,NM_133762,NM_026785,NM_025995,NM_172301	108	281	13588	8.50705	6.26883e-09
GOTERM_BP_FAT	GO:0000278~mitotic cell cycle	17	10.303	7.2484e-11	NM_016692,NM_026410,NM_146171,NM_011497,NM_010892,NM_022021,NM_133851,M18373,NM_007659,NM_175384,NM_007630,NM_011121,NM_023223,NM_133762,NM_026785,NM_025995,NM_172301	108	244	13588	8.76579	3.67494e-08
GOTERM_BP_FAT	GO:0007049~cell cycle	24	14.5455	2.82615e-10	NM_175445,NM_016692,NM_026410,NM_011497,NM_146171,NM_013464,NM_145150,X82786,NM_010892,NM_133851,NM_022021,M18373,NM_010353,NM_007659,BC003348,NM_175384,NM_007630,NM_009877,NM_011121,NM_023223,NM_133762,NM_026785,NM_025995,NM_172301	108	611	13588	4.94199	9.55238e-08
SP_PIR_KEYWORDS	cell cycle	21	12.7273	8.75313e-10	NM_175445,NM_016692,NM_026410,NM_146171,NM_011497,NM_013464,NM_145150,NM_010892,NM_022021,NM_133851,NM_010353,NM_007659,NM_175384,NM_007630,NM_009877,NM_011121,NM_023223,NM_133762,NM_026785,NM_025995,NM_172301	149	447	17854	5.62939	1.77688e-07
SP_PIR_KEYWORDS	cell division	16	9.69697	3.55693e-09	NM_016692,NM_026410,NM_146171,NM_145150,NM_010892,NM_022021,NM_133851,NM_007659,NM_175384,NM_007630,NM_011121,NM_023223,NM_133762,NM_026785,NM_025995,NM_172301	149	256	17854	7.48909	2.40686e-07
SP_PIR_KEYWORDS	mitosis	14	8.48485	3.14436e-09	NM_016692,NM_026410,NM_146171,NM_010892,NM_133851,NM_007659,NM_175384,NM_007630,NM_023223,NM_011121,NM_133762,NM_026785,NM_025995,NM_172301	149	179	17854	9.37183	3.19153e-07
GOTERM_BP_FAT	GO:0022402~cell cycle process	19	11.5152	1.49715e-09	NM_016692,NM_026410,NM_146171,X82786,NM_010892,NM_133851,NM_022021,M18373,NM_007659,BC003348,NM_175384,NM_007630,NM_009877,NM_011121,NM_023223,NM_133762,NM_026785,NM_025995,NM_172301	108	393	13588	6.08265	3.79526e-07
GOTERM_BP_FAT	GO:0007067~mitosis	14	8.48485	2.97587e-09	NM_016692,NM_026410,NM_146171,NM_010892,NM_133851,NM_007659,NM_175384,NM_007630,NM_023223,NM_011121,NM_133762,NM_026785,NM_025995,NM_172301	108	190	13588	9.27057	6.03506e-07
GOTERM_BP_FAT	GO:0000280~nuclear division	14	8.48485	2.97587e-09	NM_016692,NM_026410,NM_146171,NM_010892,NM_133851,NM_007659,NM_175384,NM_007630,NM_023223,NM_011121,NM_133762,NM_026785,NM_025995,NM_172301	108	190	13588	9.27057	6.03506e-07
GOTERM_BP_FAT	GO:0000087~M phase of mitotic cell cycle	14	8.48485	3.83541e-09	NM_016692,NM_026410,NM_146171,NM_010892,NM_133851,NM_007659,NM_175384,NM_007630,NM_023223,NM_011121,NM_133762,NM_026785,NM_025995,NM_172301	108	194	13588	9.07942	6.48184e-07
GOTERM_BP_FAT	GO:0048285~organelle fission	14	8.48485	4.6214e-09	NM_016692,NM_026410,NM_146171,NM_010892,NM_133851,NM_007659,NM_175384,NM_007630,NM_023223,NM_011121,NM_133762,NM_026785,NM_025995,NM_172301	108	197	13588	8.94115	6.69442e-07
GOTERM_BP_FAT	GO:0022403~cell cycle phase	17	10.303	5.48292e-09	NM_016692,NM_026410,NM_146171,X82786,NM_010892,NM_022021,NM_133851,M18373,NM_007659,NM_175384,NM_007630,NM_011121,NM_023223,NM_133762,NM_026785,NM_025995,NM_172301	108	328	13588	6.52089	6.9496e-07
GOTERM_BP_FAT	GO:0000279~M phase	15	9.09091	4.50347e-08	NM_016692,NM_026410,NM_146171,X82786,NM_010892,NM_133851,NM_007659,NM_175384,NM_007630,NM_011121,NM_023223,NM_133762,NM_026785,NM_025995,NM_172301	108	283	13588	6.66863	5.0739e-06
GOTERM_BP_FAT	GO:0030261~chromosome condensation	5	3.0303	2.38348e-05	NM_026410,NM_146171,NM_133762,NM_133851,NM_011623	108	22	13588	28.5943	0.00241396
KEGG_PATHWAY	mmu04110:Cell cycle	8	4.84848	0.000194256	NM_007659,NM_007630,NM_009877,NM_011121,NM_023223,NM_009445,NM_172301,NM_009367	56	128	5738	6.40402	0.0125485
KEGG_PATHWAY	mmu04115:p53 signaling pathway	6	3.63636	0.000474203	NM_007659,BC003348,NM_007630,NM_007656,NM_009877,NM_172301	56	69	5738	8.90994	0.015297
KEGG_PATHWAY	mmu04114:Oocyte meiosis	7	4.24242	0.000740499	NM_007659,NM_011497,NM_007630,NM_011121,NM_023223,NM_025995,NM_172301	56	115	5738	6.23696	0.015922
SP_PIR_KEYWORDS	Steroid biosynthesis	5	3.0303	0.000328534	NM_177960,NM_053272,NM_146006,NM_028454,NM_145942	149	40	17854	14.9782	0.0165376
SP_PIR_KEYWORDS	Cholesterol biosynthesis	4	2.42424	0.000415703	NM_177960,NM_053272,NM_028454,NM_145942	149	18	17854	26.6279	0.0167394
GOTERM_BP_FAT	GO:0006694~steroid biosynthetic process	6	3.63636	0.000237512	NM_177960,NM_053272,NM_146006,NM_028454,NM_145942,NM_029019	108	71	13588	10.6322	0.0216589
KEGG_PATHWAY	mmu04120:Ubiquitin mediated proteolysis	7	4.24242	0.00177285	NM_028705,NM_026167,NM_011945,NM_023223,NM_080560,NM_010890,NM_026785	56	136	5738	5.2739	0.0284226
SP_PIR_KEYWORDS	cytoskeleton	14	8.48485	0.00114448	NM_016692,NM_011497,NM_011366,NM_145150,NM_133851,BC024833,NM_028392,NM_008538,AK049810,NM_177282,NM_025995,AK081803,AK010350,NM_172301	149	583	17854	2.87746	0.0326634
SP_PIR_KEYWORDS	sterol biosynthesis	4	2.42424	0.000994222	NM_177960,NM_053272,NM_028454,NM_145942	149	24	17854	19.9709	0.0330946
SP_PIR_KEYWORDS	lipid synthesis	6	3.63636	0.00140012	NM_177960,NM_053272,NM_146006,NM_028454,NM_145942,NM_130450	149	99	17854	7.26215	0.0349284
GOTERM_CC_FAT	GO:0005819~spindle	7	4.24242	0.000209955	NM_016692,NM_011497,NM_145150,NM_010892,NM_133851,M18373,NM_025995	99	109	12504	8.1112	0.0362814

## Sheet: 2e-Up 10 hours
Supplementary Table 2e. Ontology analysis for genes that were significantly upregulated in any brand or either dose at 10 hours. All genes were used as the background. Terms with Benjamini-corrected p-values < 0.05 are shown. Annotation was carried out in DAVID (Huang et al., 2009), and column headers are derived from that output.
Category	Term	Count	%	PValue	Genes	List Total	Pop Hits	Pop Total	Fold Enrichment	Benjamini p-value
KEGG_PATHWAY	mmu04115:p53 signaling pathway	5	6.41026	0.000272842	NM_007669,NM_010786,NM_008871,NM_133234,NM_021451	28	69	5738	14.8499	0.0146275
GOTERM_BP_FAT	GO:0051186~cofactor metabolic process	7	8.97436	8.94121e-05	NM_008181,NM_010442,NM_008116,NM_008129,NM_008102,NM_175460,NM_007757	56	182	13588	9.33242	0.0167137
GOTERM_BP_FAT	GO:0010941~regulation of cell death	11	14.1026	7.47276e-05	NM_009505,NM_007570,NM_010442,NM_007669,NM_031168,NM_008129,NM_008102,NM_133234,NM_021451,X67083,NM_020581	56	563	13588	4.7408	0.0186069
GOTERM_BP_FAT	GO:0043067~regulation of programmed cell death	11	14.1026	7.14668e-05	NM_009505,NM_007570,NM_010442,NM_007669,NM_031168,NM_008129,NM_008102,NM_133234,NM_021451,X67083,NM_020581	56	560	13588	4.7662	0.0265842
SMART	SM00338:BRLZ	4	5.12821	0.00111941	NM_172563,NM_007498,X67083,NM_008416	36	54	9131	18.7881	0.0416685
GOTERM_BP_FAT	GO:0042981~regulation of apoptosis	11	14.1026	6.43273e-05	NM_009505,NM_007570,NM_010442,NM_007669,NM_031168,NM_008129,NM_008102,NM_133234,NM_021451,X67083,NM_020581	56	553	13588	4.82653	0.0473468
