# Supplementary material for: Genetic toxicology and toxicogenomic analysis of three cigarette smoke condensates in vitro reveals few differences among full-flavor, blonde, and light products
Source: Environ Mol Mutagen. 2012 Mar 19;53(4):281–96. doi: 10.1002/em.21689 (PMC3350776; doi:10.1002/em.21689)
Supplement: Supplementary file 4 [file em0053-0281-SD4.xlsx]

## Sheet: Table 3
Supplementary Table 3. Functional annotation clustering for all genes that exhibited differential expression in any dose, time point or for any brand. Analysis was conducted in the Database for Annotation, Visualization and Integrated Discovery (Huang et al., 2009).
Annotation Cluster 1				Enrichment Score: 8.087476431167596
Category	Term	Count	%	PValue	Genes	List Total	Pop Hits	Pop Total	Fold Enrichment	Bonferroni	Benjamini	FDR
GOTERM_BP_FAT	GO:0022402~cell cycle process	29	9.17722	2.99079e-11	NM_026410, NM_146171, NM_010786, X82786, NM_133851, NM_022021, BC003348, NM_007669, NM_175384, NM_009877, NM_023223, NM_011121, NM_019713, NM_001013370, X67083, NM_009689, NM_026282, NM_025995, NM_016692, NM_010892, M18373, NM_025415, NM_007659, NM_053173, NM_007630, BC066148, NM_133762, NM_026785, NM_172301	218	393	13588	4.59944	4.69854e-08	4.69854e-08	4.99711e-08
GOTERM_BP_FAT	GO:0007049~cell cycle	36	11.3924	3.94318e-11	NM_026410, NM_146171, NM_010786, BC004768, X82786, NM_145150, NM_133851, NM_022021, NM_010353, BC003348, NM_007669, NM_175384, NM_009877, NM_023223, NM_011121, NM_019713, NM_001013370, X67083, NM_009689, NM_026282, NM_025995, NM_175445, NM_016692, NM_011497, NM_013464, NM_010892, M18373, NM_025415, NM_007659, NM_053173, NM_007630, BC066148, NM_133762, NM_013807, NM_026785, NM_172301	218	611	13588	3.67249	6.19473e-08	3.09737e-08	6.58838e-08
SP_PIR_KEYWORDS	cell cycle	30	9.49367	1.92081e-10	NM_026410, NM_146171, BC004768, NM_145150, NM_022021, NM_133851, NM_010353, NM_007669, NM_175384, NM_009877, NM_023223, NM_011121, NM_019713, X67083, NM_009689, NM_026282, NM_025995, NM_175445, NM_016692, NM_011497, NM_013464, NM_010892, NM_025415, NM_007659, NM_053173, NM_007630, BC066148, NM_133762, NM_026785, NM_172301	288	447	17854	4.16061	5.78162e-08	5.78162e-08	2.56808e-07
GOTERM_BP_FAT	GO:0051301~cell division	23	7.27848	7.76808e-10	NM_016692, NM_026410, NM_146171, NM_145150, NM_010892, NM_133851, NM_022021, NM_011623, NM_025415, NM_009367, NM_007659, NM_053173, NM_175384, NM_007630, NM_009877, NM_011121, NM_023223, NM_133762, NM_009689, NM_026785, NM_026282, NM_025995, NM_172301	218	281	13588	5.10177	1.22036e-06	4.06788e-07	1.29791e-06
GOTERM_BP_FAT	GO:0000278~mitotic cell cycle	21	6.64557	2.15903e-09	NM_016692, NM_026410, NM_011497, NM_146171, NM_010786, NM_010892, NM_133851, NM_022021, M18373, NM_007659, NM_053173, NM_175384, NM_007630, NM_011121, NM_023223, NM_133762, NM_009689, NM_026785, NM_026282, NM_025995, NM_172301	218	244	13588	5.36449	3.39183e-06	8.47958e-07	3.60737e-06
SP_PIR_KEYWORDS	mitosis	17	5.37975	3.3266e-08	NM_016692, NM_026410, NM_146171, NM_010892, NM_133851, NM_007659, NM_053173, NM_175384, NM_007630, NM_011121, NM_023223, NM_133762, NM_026785, NM_009689, NM_026282, NM_025995, NM_172301	288	179	17854	5.88761	1.0013e-05	5.00652e-06	4.4476e-05
SP_PIR_KEYWORDS	cell division	20	6.32911	3.53854e-08	NM_016692, NM_026410, NM_146171, NM_145150, NM_010892, NM_022021, NM_133851, NM_025415, NM_007659, NM_053173, NM_175384, NM_007630, NM_011121, NM_023223, NM_133762, NM_009689, NM_026785, NM_026282, NM_025995, NM_172301	288	256	17854	4.84321	1.0651e-05	3.55033e-06	4.73096e-05
GOTERM_BP_FAT	GO:0007067~mitosis	17	5.37975	6.39524e-08	NM_016692, NM_026410, NM_146171, NM_010892, NM_133851, NM_007659, NM_053173, NM_175384, NM_007630, NM_011121, NM_023223, NM_133762, NM_026785, NM_009689, NM_026282, NM_025995, NM_172301	218	190	13588	5.57692	0.000100464	2.00936e-05	0.000106853
GOTERM_BP_FAT	GO:0000280~nuclear division	17	5.37975	6.39524e-08	NM_016692, NM_026410, NM_146171, NM_010892, NM_133851, NM_007659, NM_053173, NM_175384, NM_007630, NM_011121, NM_023223, NM_133762, NM_026785, NM_009689, NM_026282, NM_025995, NM_172301	218	190	13588	5.57692	0.000100464	2.00936e-05	0.000106853
GOTERM_BP_FAT	GO:0022403~cell cycle phase	22	6.96203	6.61534e-08	NM_016692, NM_026410, NM_146171, NM_010786, X82786, NM_010892, NM_133851, NM_022021, M18373, NM_025415, NM_007659, NM_053173, NM_175384, NM_007630, NM_011121, NM_023223, NM_133762, NM_009689, NM_026785, NM_026282, NM_025995, NM_172301	218	328	13588	4.18069	0.000103922	1.7321e-05	0.000110531
GOTERM_BP_FAT	GO:0000087~M phase of mitotic cell cycle	17	5.37975	8.55368e-08	NM_016692, NM_026410, NM_146171, NM_010892, NM_133851, NM_007659, NM_053173, NM_175384, NM_007630, NM_011121, NM_023223, NM_133762, NM_026785, NM_009689, NM_026282, NM_025995, NM_172301	218	194	13588	5.46193	0.000134369	1.91967e-05	0.000142917
GOTERM_BP_FAT	GO:0048285~organelle fission	17	5.37975	1.05857e-07	NM_016692, NM_026410, NM_146171, NM_010892, NM_133851, NM_007659, NM_053173, NM_175384, NM_007630, NM_011121, NM_023223, NM_133762, NM_026785, NM_009689, NM_026282, NM_025995, NM_172301	218	197	13588	5.37875	0.000166288	2.07875e-05	0.00017687
GOTERM_BP_FAT	GO:0000279~M phase	19	6.01266	6.65509e-07	NM_016692, NM_026410, NM_146171, X82786, NM_010892, NM_133851, NM_025415, NM_007659, NM_053173, NM_175384, NM_007630, NM_011121, NM_023223, NM_133762, NM_009689, NM_026785, NM_026282, NM_025995, NM_172301	218	283	13588	4.18472	0.00104497	0.000116162	0.00111195
Annotation Cluster 2				Enrichment Score: 3.2478235218565685
Category	Term	Count	%	PValue	Genes	List Total	Pop Hits	Pop Total	Fold Enrichment	Bonferroni	Benjamini	FDR
GOTERM_BP_FAT	GO:0006695~cholesterol biosynthetic process	6	1.89873	2.63996e-05	NM_177960, NM_053272, NM_021050, NM_028454, NM_145942, NM_007856	218	23	13588	16.2601	0.040626	0.00376329	0.0441
GOTERM_BP_FAT	GO:0016126~sterol biosynthetic process	6	1.89873	0.000102078	NM_177960, NM_053272, NM_021050, NM_028454, NM_145942, NM_007856	218	30	13588	12.4661	0.148174	0.0113898	0.170418
GOTERM_BP_FAT	GO:0006694~steroid biosynthetic process	8	2.53165	0.000134435	NM_177960, NM_053272, NM_021050, NM_146006, NM_028454, NM_145942, NM_029019, NM_007856	218	71	13588	7.02313	0.190397	0.013114	0.224381
SP_PIR_KEYWORDS	Cholesterol biosynthesis	5	1.58228	0.000167486	NM_177960, NM_053272, NM_028454, NM_145942, NM_007856	288	18	17854	17.2203	0.0491675	0.0125252	0.223693
SP_PIR_KEYWORDS	lipid synthesis	9	2.8481	0.000195458	NM_177960, NM_053272, NM_011198, NM_146006, NM_028454, NM_130450, NM_145942, NM_026384, NM_007856	288	99	17854	5.63573	0.0571411	0.0116988	0.261008
SP_PIR_KEYWORDS	Steroid biosynthesis	6	1.89873	0.000430259	NM_177960, NM_053272, NM_146006, NM_028454, NM_145942, NM_007856	288	40	17854	9.29896	0.121497	0.0213579	0.573719
SP_PIR_KEYWORDS	sterol biosynthesis	5	1.58228	0.000539065	NM_177960, NM_053272, NM_028454, NM_145942, NM_007856	288	24	17854	12.9152	0.149816	0.0229193	0.718321
GOTERM_BP_FAT	GO:0008203~cholesterol metabolic process	7	2.21519	0.000866654	NM_177960, NM_053272, NM_021050, NM_028454, NM_145942, NM_138310, NM_007856	218	70	13588	6.23303	0.743878	0.0458831	1.43822
GOTERM_BP_FAT	GO:0008202~steroid metabolic process	10	3.16456	0.00112423	NM_177960, NM_134066, NM_053272, NM_021050, NM_146006, NM_028454, NM_145942, NM_029019, NM_138310, NM_007856	218	161	13588	3.87145	0.829182	0.057204	1.8619
GOTERM_BP_FAT	GO:0016125~sterol metabolic process	7	2.21519	0.00142899	NM_177960, NM_053272, NM_021050, NM_028454, NM_145942, NM_138310, NM_007856	218	77	13588	5.66639	0.894236	0.0658116	2.36099
GOTERM_BP_FAT	GO:0008610~lipid biosynthetic process	13	4.11392	0.00212116	NM_013490, NM_053272, NM_011198, NM_153546, NM_028454, NM_145942, NM_026384, NM_177960, NM_021050, NM_146006, NM_130450, NM_029019, NM_007856	218	285	13588	2.84314	0.964417	0.080014	3.48566
KEGG_PATHWAY	mmu00100:Steroid biosynthesis	4	1.26582	0.00335954	NM_053272, NM_146006, NM_028454, NM_007856	106	17	5738	12.737	0.311704	0.0719849	3.73681
GOTERM_MF_FAT	GO:0016628~oxidoreductase activity, acting on the CH-CH group of donors, NAD or NADP as acceptor	3	0.949367	0.0219923	NM_053272, NM_028454, NM_007856	207	15	13288	12.8386	0.999897	0.840679	26.7738
Annotation Cluster 3				Enrichment Score: 2.849535909053865
Category	Term	Count	%	PValue	Genes	List Total	Pop Hits	Pop Total	Fold Enrichment	Bonferroni	Benjamini	FDR
GOTERM_BP_FAT	GO:0030324~lung development	9	2.8481	0.000401151	NM_008597, NM_009505, NM_010258, NM_010495, NM_021050, NM_010217, NM_008687, NM_008005, NM_007856	218	111	13588	5.05381	0.467587	0.02957	0.668148
GOTERM_BP_FAT	GO:0030323~respiratory tube development	9	2.8481	0.000452462	NM_008597, NM_009505, NM_010258, NM_010495, NM_021050, NM_010217, NM_008687, NM_008005, NM_007856	218	113	13588	4.96436	0.508836	0.0318006	0.753306
GOTERM_BP_FAT	GO:0060541~respiratory system development	9	2.8481	0.000838429	NM_008597, NM_009505, NM_010258, NM_010495, NM_021050, NM_010217, NM_008687, NM_008005, NM_007856	218	124	13588	4.52397	0.732256	0.0459713	1.39168
GOTERM_BP_FAT	GO:0035295~tube development	10	3.16456	0.0262724	NM_008597, NM_009505, NM_010258, NM_010495, NM_021050, NM_010217, NM_008687, NM_010512, NM_008005, NM_007856	218	264	13588	2.361	1	0.374969	35.9071
Annotation Cluster 4				Enrichment Score: 2.503117319479143
Category	Term	Count	%	PValue	Genes	List Total	Pop Hits	Pop Total	Fold Enrichment	Bonferroni	Benjamini	FDR
INTERPRO	IPR004827:Basic-leucine zipper (bZIP) transcription factor	8	2.53165	2.15773e-05	NM_010591, NM_172563, NM_010757, NM_007498, X67083, NM_017373, AK036335, NM_008416	282	54	17763	9.33176	0.0116695	0.0116695	0.0314359
SMART	SM00338:BRLZ	8	2.53165	5.59431e-05	NM_010591, NM_172563, NM_010757, NM_007498, X67083, NM_017373, AK036335, NM_008416	170	54	9131	7.9573	0.00730196	0.00730196	0.0652179
GOTERM_MF_FAT	GO:0046983~protein dimerization activity	15	4.74684	0.000855634	NM_013490, NM_010591, NM_010444, NM_172563, NM_008129, NM_013464, NM_007498, AK036335, NM_013613, NM_009367, NM_009505, X67083, NM_009689, NM_017373, NM_008416	207	340	13288	2.83205	0.297794	0.297794	1.19234
INTERPRO	IPR011700:Basic leucine zipper	4	1.26582	0.00154781	NM_172563, NM_007498, X67083, NM_017373	282	15	17763	16.7972	0.569436	0.343826	2.23179
UP_SEQ_FEATURE	DNA-binding region:Basic motif	9	2.8481	0.0066146	NM_198885, NM_010591, NM_172563, NM_013464, NM_010757, NM_007498, NM_017373, NM_016662, NM_008416	288	154	16021	3.25101	0.997013	0.997013	9.79505
UP_SEQ_FEATURE	domain:Leucine-zipper	7	2.21519	0.0125611	NM_010591, NM_172563, NM_010757, NM_007498, X67083, NM_017373, NM_008416	288	107	16021	3.63925	0.999984	0.99606	17.8274
GOTERM_MF_FAT	GO:0003700~transcription factor activity	21	6.64557	0.0176734	NM_010591, NM_010444, NM_172563, NM_013464, NM_026756, NM_011141, NM_007498, NM_010118, NM_178357, NM_016660, NM_013613, AK036335, NM_007913, NM_010637, NM_010258, NM_008688, NM_010757, NM_009877, NM_008687, X67083, NM_017373, NM_008416	207	776	13288	1.73719	0.999367	0.841357	22.1099
INTERPRO	IPR011616:bZIP transcription factor, bZIP-1	3	0.949367	0.0812076	NM_010591, AK036335, NM_008416	282	30	17763	6.29894	1	0.978496	70.8904
GOTERM_MF_FAT	GO:0043565~sequence-specific DNA binding	13	4.11392	0.155506	NM_010591, NM_010444, NM_172563, NM_011141, NM_007498, AK036335, NM_013613, NM_010637, NM_010258, NM_010757, X67083, NM_017373, NM_008416	207	556	13288	1.50092	1	0.902393	90.6373
Annotation Cluster 5				Enrichment Score: 2.4470979543781763
Category	Term	Count	%	PValue	Genes	List Total	Pop Hits	Pop Total	Fold Enrichment	Bonferroni	Benjamini	FDR
GOTERM_BP_FAT	GO:0006323~DNA packaging	9	2.8481	0.000210361	NM_026410, NM_146171, BC004768, NM_030082, NM_133762, NM_133851, NM_145713, NM_011623, NM_020034	218	101	13588	5.55418	0.281444	0.0192541	0.350897
GOTERM_BP_FAT	GO:0030261~chromosome condensation	5	1.58228	0.000369207	NM_026410, NM_146171, NM_133762, NM_133851, NM_011623	218	22	13588	14.166	0.440175	0.0285899	0.615097
GOTERM_CC_FAT	GO:0005694~chromosome	12	3.79747	0.0348461	NM_016692, NM_146171, BC004768, NM_030082, X82786, NM_010892, NM_145713, NM_016660, NM_009689, NM_011623, NM_026282, NM_020034	196	378	12504	2.02527	0.999733	0.496267	36.5767
GOTERM_BP_FAT	GO:0051276~chromosome organization	12	3.79747	0.0601477	NM_026410, NM_146171, BC004768, NM_030082, NM_080560, NM_133762, NM_010892, NM_133851, NM_145713, NM_010353, NM_011623, NM_020034	218	404	13588	1.85139	1	0.559099	64.5291
Annotation Cluster 6				Enrichment Score: 2.429182931872475
Category	Term	Count	%	PValue	Genes	List Total	Pop Hits	Pop Total	Fold Enrichment	Bonferroni	Benjamini	FDR
GOTERM_BP_FAT	GO:0042981~regulation of apoptosis	24	7.59494	2.61348e-05	NM_007570, NM_010442, NM_053272, NM_010444, NM_008129, AK006489, NM_133234, NM_019738, NM_010512, NM_013613, NM_008360, NM_009367, NM_009505, NM_007669, NM_031168, NM_011415, NM_009877, NM_008102, NM_009142, NM_008321, X67083, NM_021451, NM_009689, NM_020581	218	553	13588	2.70511	0.0402268	0.00409741	0.0436578
GOTERM_BP_FAT	GO:0043067~regulation of programmed cell death	24	7.59494	3.1807e-05	NM_007570, NM_010442, NM_053272, NM_010444, NM_008129, AK006489, NM_133234, NM_019738, NM_010512, NM_013613, NM_008360, NM_009367, NM_009505, NM_007669, NM_031168, NM_011415, NM_009877, NM_008102, NM_009142, NM_008321, X67083, NM_021451, NM_009689, NM_020581	218	560	13588	2.6713	0.0487416	0.00415547	0.0531308
GOTERM_BP_FAT	GO:0010941~regulation of cell death	24	7.59494	3.45686e-05	NM_007570, NM_010442, NM_053272, NM_010444, NM_008129, AK006489, NM_133234, NM_019738, NM_010512, NM_013613, NM_008360, NM_009367, NM_009505, NM_007669, NM_031168, NM_011415, NM_009877, NM_008102, NM_009142, NM_008321, X67083, NM_021451, NM_009689, NM_020581	218	563	13588	2.65706	0.0528599	0.00416884	0.0577426
GOTERM_BP_FAT	GO:0043068~positive regulation of programmed cell death	13	4.11392	0.000694173	NM_010442, NM_010444, AK006489, NM_133234, NM_019738, NM_008360, NM_009367, NM_007669, NM_009877, NM_008102, NM_008321, NM_021451, X67083	218	250	13588	3.24117	0.664094	0.0410905	1.15354
GOTERM_BP_FAT	GO:0010942~positive regulation of cell death	13	4.11392	0.000742419	NM_010442, NM_010444, AK006489, NM_133234, NM_019738, NM_008360, NM_009367, NM_007669, NM_009877, NM_008102, NM_008321, NM_021451, X67083	218	252	13588	3.21545	0.68863	0.0422934	1.23325
GOTERM_BP_FAT	GO:0043065~positive regulation of apoptosis	12	3.79747	0.00215416	NM_010442, NM_010444, NM_009877, AK006489, NM_008102, NM_019738, NM_133234, NM_008321, NM_021451, X67083, NM_008360, NM_009367	218	248	13588	3.01598	0.966218	0.0774954	3.53898
GOTERM_BP_FAT	GO:0043066~negative regulation of apoptosis	11	3.48101	0.00511705	NM_009505, NM_007570, NM_007669, NM_053272, NM_011415, NM_008129, NM_009142, NM_010512, NM_009689, NM_013613, NM_020581	218	239	13588	2.86876	0.999684	0.125694	8.21457
GOTERM_BP_FAT	GO:0043069~negative regulation of programmed cell death	11	3.48101	0.00589174	NM_009505, NM_007570, NM_007669, NM_053272, NM_011415, NM_008129, NM_009142, NM_010512, NM_009689, NM_013613, NM_020581	218	244	13588	2.80997	0.999907	0.13906	9.40146
GOTERM_BP_FAT	GO:0060548~negative regulation of cell death	11	3.48101	0.00606501	NM_009505, NM_007570, NM_007669, NM_053272, NM_011415, NM_008129, NM_009142, NM_010512, NM_009689, NM_013613, NM_020581	218	245	13588	2.7985	0.999929	0.140755	9.66495
GOTERM_BP_FAT	GO:0008285~negative regulation of cell proliferation	10	3.16456	0.0100039	NM_010442, NM_010591, NM_007669, NM_009877, NM_011198, NM_008687, NM_019738, NM_021451, NM_010637, NM_009367	218	224	13588	2.7826	1	0.196982	15.4637
GOTERM_BP_FAT	GO:0012502~induction of programmed cell death	8	2.53165	0.01779	NM_010442, NM_010444, NM_008102, NM_019738, NM_133234, NM_021451, NM_008360, NM_009367	218	167	13588	2.98588	1	0.294003	25.912
GOTERM_BP_FAT	GO:0006917~induction of apoptosis	8	2.53165	0.01779	NM_010442, NM_010444, NM_008102, NM_019738, NM_133234, NM_021451, NM_008360, NM_009367	218	167	13588	2.98588	1	0.294003	25.912
GOTERM_BP_FAT	GO:0008629~induction of apoptosis by intracellular signals	4	1.26582	0.0180586	NM_010442, NM_019738, NM_133234, NM_021451	218	35	13588	7.12346	1	0.294704	26.2498
GOTERM_BP_FAT	GO:0008630~DNA damage response, signal transduction resulting in induction of apoptosis	3	0.949367	0.0515569	NM_010442, NM_019738, NM_133234	218	23	13588	8.13004	1	0.527244	58.705
GOTERM_BP_FAT	GO:0006916~anti-apoptosis	5	1.58228	0.0522877	NM_009505, NM_053272, NM_011415, NM_010512, NM_009689	218	88	13588	3.54149	1	0.529189	59.2334
GOTERM_BP_FAT	GO:0042770~DNA damage response, signal transduction	4	1.26582	0.0627076	NM_007659, NM_010442, NM_019738, NM_133234	218	57	13588	4.37405	1	0.562701	66.1093
GOTERM_BP_FAT	GO:0006974~response to DNA damage stimulus	9	2.8481	0.0896946	NM_007659, AK053890, NM_007570, NM_010442, NM_007669, NM_080560, NM_019738, NM_133234, NM_021451	218	287	13588	1.95461	1	0.643853	79.1989
Annotation Cluster 7				Enrichment Score: 2.3608630958511863
Category	Term	Count	%	PValue	Genes	List Total	Pop Hits	Pop Total	Fold Enrichment	Bonferroni	Benjamini	FDR
GOTERM_BP_FAT	GO:0051340~regulation of ligase activity	4	1.26582	0.000134099	NM_008129, NM_009877, NM_080560, NM_025995	218	7	13588	35.6173	0.18997	0.0139474	0.223821
GOTERM_BP_FAT	GO:0051438~regulation of ubiquitin-protein ligase activity	3	0.949367	0.00365037	NM_009877, NM_080560, NM_025995	218	6	13588	31.1651	0.996802	0.100929	5.92737
GOTERM_BP_FAT	GO:0031399~regulation of protein modification process	8	2.53165	0.0168431	NM_008809, NM_010591, NM_011945, NM_031168, NM_009877, NM_080560, NM_010284, NM_025995	218	165	13588	3.02207	1	0.28666	24.7096
GOTERM_BP_FAT	GO:0031396~regulation of protein ubiquitination	3	0.949367	0.043688	NM_009877, NM_080560, NM_025995	218	21	13588	8.90433	1	0.490737	52.5919
Annotation Cluster 8				Enrichment Score: 2.3554024127720297
Category	Term	Count	%	PValue	Genes	List Total	Pop Hits	Pop Total	Fold Enrichment	Bonferroni	Benjamini	FDR
GOTERM_BP_FAT	GO:0051726~regulation of cell cycle	12	3.79747	0.000656511	NM_007659, NM_010591, NM_007669, NM_010786, NM_009877, NM_022021, NM_133851, M18373, NM_009689, NM_025995, NM_008416, NM_009367	218	214	13588	3.49516	0.643605	0.0404287	1.09128
GOTERM_BP_FAT	GO:0045787~positive regulation of cell cycle	5	1.58228	0.0020152	NM_010786, NM_133851, M18373, NM_009689, NM_009367	218	34	13588	9.16622	0.957958	0.0800139	3.31429
GOTERM_BP_FAT	GO:0051329~interphase of mitotic cell cycle	5	1.58228	0.00764534	NM_026410, NM_010786, NM_022021, M18373, NM_009689	218	49	13588	6.36023	0.999994	0.164692	12.035
GOTERM_BP_FAT	GO:0051325~interphase	5	1.58228	0.00879772	NM_026410, NM_010786, NM_022021, M18373, NM_009689	218	51	13588	6.11081	0.999999	0.179892	13.7263
GOTERM_BP_FAT	GO:0007346~regulation of mitotic cell cycle	6	1.89873	0.0187785	NM_007659, NM_010786, NM_133851, M18373, NM_009689, NM_025995	218	96	13588	3.89564	1	0.301495	27.148
Annotation Cluster 9				Enrichment Score: 2.2983534329054076
Category	Term	Count	%	PValue	Genes	List Total	Pop Hits	Pop Total	Fold Enrichment	Bonferroni	Benjamini	FDR
GOTERM_BP_FAT	GO:0016265~death	19	6.01266	0.00169752	NM_011945, NM_029083, NM_010495, NM_013464, NM_133234, NM_009344, NM_178357, M18373, NM_013613, NM_009367, NM_008654, NM_010258, NM_028392, BC066148, NM_031168, NM_009877, NM_008504, NM_021451, NM_009689	218	519	13588	2.28184	0.930683	0.0734239	2.79876
GOTERM_BP_FAT	GO:0008219~cell death	18	5.6962	0.00321374	NM_011945, NM_029083, NM_010495, NM_013464, NM_133234, NM_009344, NM_178357, M18373, NM_009367, NM_008654, NM_010258, NM_028392, BC066148, NM_031168, NM_009877, NM_008504, NM_021451, NM_009689	218	507	13588	2.21291	0.993635	0.0943978	5.23618
GOTERM_BP_FAT	GO:0006915~apoptosis	17	5.37975	0.00329382	NM_011945, NM_029083, NM_010495, NM_013464, NM_133234, NM_009344, NM_178357, M18373, NM_009367, NM_008654, NM_010258, NM_028392, BC066148, NM_031168, NM_009877, NM_021451, NM_009689	218	465	13588	2.27874	0.99439	0.0948689	5.36331
GOTERM_BP_FAT	GO:0012501~programmed cell death	17	5.37975	0.00386818	NM_011945, NM_029083, NM_010495, NM_013464, NM_133234, NM_009344, NM_178357, M18373, NM_009367, NM_008654, NM_010258, NM_028392, BC066148, NM_031168, NM_009877, NM_021451, NM_009689	218	473	13588	2.2402	0.997732	0.104796	6.27039
SP_PIR_KEYWORDS	Apoptosis	11	3.48101	0.0463662	NM_008654, NM_028392, NM_029083, BC066148, NM_009877, NM_133234, NM_178357, NM_009344, NM_021451, M18373, NM_009689	288	337	17854	2.02351	0.999999	0.410962	46.9926
Annotation Cluster 10				Enrichment Score: 2.2275771839877976
Category	Term	Count	%	PValue	Genes	List Total	Pop Hits	Pop Total	Fold Enrichment	Bonferroni	Benjamini	FDR
GOTERM_BP_FAT	GO:0001944~vasculature development	12	3.79747	0.0022998	NM_009505, NM_178892, NM_010442, NM_010495, NM_010516, NM_010217, NM_009142, NM_008360, NM_008005, NM_007856, NM_008416, NM_009367	218	250	13588	2.99185	0.973141	0.0789194	3.77394
GOTERM_BP_FAT	GO:0048514~blood vessel morphogenesis	10	3.16456	0.00456204	NM_009505, NM_178892, NM_010442, NM_010516, NM_010217, NM_009142, NM_008360, NM_008005, NM_008416, NM_009367	218	198	13588	3.14799	0.999241	0.118406	7.35528
GOTERM_BP_FAT	GO:0001568~blood vessel development	11	3.48101	0.00589174	NM_009505, NM_178892, NM_010442, NM_010516, NM_010217, NM_009142, NM_008360, NM_008005, NM_007856, NM_008416, NM_009367	218	244	13588	2.80997	0.999907	0.13906	9.40146
GOTERM_BP_FAT	GO:0001525~angiogenesis	7	2.21519	0.0198884	NM_009505, NM_010442, NM_010516, NM_010217, NM_009142, NM_008360, NM_008005	218	133	13588	3.28054	1	0.310155	28.5127
Annotation Cluster 11				Enrichment Score: 2.064665017370311
Category	Term	Count	%	PValue	Genes	List Total	Pop Hits	Pop Total	Fold Enrichment	Bonferroni	Benjamini	FDR
GOTERM_BP_FAT	GO:0007059~chromosome segregation	7	2.21519	0.000536439	NM_026410, NM_016692, BC004768, NM_010892, NM_133851, NM_009689, NM_011623	218	64	13588	6.81737	0.56957	0.0359874	0.892531
GOTERM_BP_FAT	GO:0000070~mitotic sister chromatid segregation	3	0.949367	0.0328356	NM_026410, NM_010892, NM_133851	218	18	13588	10.3884	1	0.424268	42.7554
GOTERM_BP_FAT	GO:0000819~sister chromatid segregation	3	0.949367	0.0363195	NM_026410, NM_010892, NM_133851	218	19	13588	9.84162	1	0.444046	46.1049
Annotation Cluster 12				Enrichment Score: 2.0032764476280716
Category	Term	Count	%	PValue	Genes	List Total	Pop Hits	Pop Total	Fold Enrichment	Bonferroni	Benjamini	FDR
SP_PIR_KEYWORDS	cyclin	6	1.89873	0.00100848	AK053890, NM_007630, NM_007669, NM_009877, NM_022021, NM_172301	288	48	17854	7.74913	0.261921	0.0372515	1.33993
GOTERM_MF_FAT	GO:0016538~cyclin-dependent protein kinase regulator activity	4	1.26582	0.00145596	NM_007669, NM_009877, NM_022021, NM_025415	207	15	13288	17.1182	0.452149	0.25983	2.02102
GOTERM_MF_FAT	GO:0019887~protein kinase regulator activity	4	1.26582	0.0634571	NM_007669, NM_009877, NM_022021, NM_025415	207	59	13288	4.35208	1	0.815898	60.0958
GOTERM_MF_FAT	GO:0019207~kinase regulator activity	4	1.26582	0.104135	NM_007669, NM_009877, NM_022021, NM_025415	207	73	13288	3.51744	1	0.8731	78.5822
Annotation Cluster 13				Enrichment Score: 1.9633230193379252
Category	Term	Count	%	PValue	Genes	List Total	Pop Hits	Pop Total	Fold Enrichment	Bonferroni	Benjamini	FDR
GOTERM_CC_FAT	GO:0005819~spindle	10	3.16456	5.04601e-05	NM_053173, NM_016692, NM_011497, NM_019713, NM_145150, NM_010892, NM_133851, M18373, NM_009689, NM_025995	196	109	12504	5.85284	0.0116388	0.0116388	0.064762
SP_PIR_KEYWORDS	cytoskeleton	20	6.32911	0.00287844	NM_016692, NM_011497, NM_011366, BC035276, NM_145150, NM_133851, BC024833, NM_172612, NM_053173, NM_028392, NM_008538, NM_019713, NM_177282, AK049810, NM_009689, NM_018790, NM_025995, AK010350, AK081803, NM_172301	288	583	17854	2.12669	0.580066	0.0919052	3.78064
GOTERM_CC_FAT	GO:0043228~non-membrane-bounded organelle	43	13.6076	0.0127032	NM_146171, NM_010786, BC004768, NM_011366, X82786, NM_145150, NM_133851, NM_009344, NM_016660, NM_011623, NM_020034, NM_172612, NM_009877, NM_019713, NM_009074, NM_177282, NM_009689, NM_010721, NM_010655, NM_026282, AK081803, AB028857, NM_025995, NM_016692, NM_011497, NM_010442, BC035276, NM_052976, AK014074, NM_010892, NM_026065, M18373, BC024833, NM_053173, NM_028392, NM_008538, NM_030082, NM_0…	196	1919	12504	1.42951	0.948492	0.523603	15.1368
GOTERM_CC_FAT	GO:0043232~intracellular non-membrane-bounded organelle	43	13.6076	0.0127032	NM_146171, NM_010786, BC004768, NM_011366, X82786, NM_145150, NM_133851, NM_009344, NM_016660, NM_011623, NM_020034, NM_172612, NM_009877, NM_019713, NM_009074, NM_177282, NM_009689, NM_010721, NM_010655, NM_026282, AK081803, AB028857, NM_025995, NM_016692, NM_011497, NM_010442, BC035276, NM_052976, AK014074, NM_010892, NM_026065, M18373, BC024833, NM_053173, NM_028392, NM_008538, NM_030082, NM_0…	196	1919	12504	1.42951	0.948492	0.523603	15.1368
GOTERM_CC_FAT	GO:0044430~cytoskeletal part	21	6.64557	0.01807	NM_016692, NM_011497, BC035276, NM_145150, AK014074, NM_010892, NM_133851, M18373, BC024833, NM_053173, NM_008538, NM_019713, NM_018861, NM_009074, AK049810, NM_009689, NM_018790, NM_010721, NM_025995, AK010350, NM_172301	196	774	12504	1.7309	0.985456	0.45358	20.8722
GOTERM_CC_FAT	GO:0015630~microtubule cytoskeleton	14	4.43038	0.0241007	NM_016692, NM_011497, BC035276, AK014074, NM_145150, NM_010892, NM_133851, M18373, NM_053173, NM_008538, NM_019713, NM_009689, NM_025995, NM_172301	196	450	12504	1.98476	0.996517	0.507115	26.8894
GOTERM_CC_FAT	GO:0005856~cytoskeleton	27	8.5443	0.0263818	NM_011366, NM_145150, NM_133851, NM_172612, NM_019713, NM_009074, NM_177282, NM_009689, NM_010721, NM_025995, AK081803, NM_016692, NM_011497, BC035276, AK014074, NM_052976, NM_010892, M18373, BC024833, NM_053173, NM_028392, NM_008538, NM_018861, AK049810, NM_018790, AK010350, NM_172301	196	1122	12504	1.5352	0.997976	0.49802	29.0533
GOTERM_CC_FAT	GO:0005815~microtubule organizing center	7	2.21519	0.0755491	NM_053173, NM_011497, BC035276, NM_008538, NM_019713, NM_009689, NM_172301	196	189	12504	2.36281	1	0.703287	63.5236
GOTERM_CC_FAT	GO:0005813~centrosome	6	1.89873	0.10511	NM_053173, NM_011497, NM_008538, NM_019713, NM_009689, NM_172301	196	160	12504	2.39235	1	0.761017	75.9666
Annotation Cluster 14				Enrichment Score: 1.9108096652956443
Category	Term	Count	%	PValue	Genes	List Total	Pop Hits	Pop Total	Fold Enrichment	Bonferroni	Benjamini	FDR
GOTERM_BP_FAT	GO:0044092~negative regulation of molecular function	10	3.16456	0.000265902	NM_008706, NM_010442, NM_007669, NM_010444, NM_053272, NM_009877, X67083, NM_009689, NM_020581, NM_025995	218	132	13588	4.72199	0.341498	0.0229431	0.44335
GOTERM_BP_FAT	GO:0043086~negative regulation of catalytic activity	8	2.53165	0.00116202	NM_008706, NM_007669, NM_010444, NM_053272, NM_009877, NM_009689, NM_020581, NM_025995	218	101	13588	4.93705	0.839039	0.05722	1.92392
GOTERM_BP_FAT	GO:0051346~negative regulation of hydrolase activity	4	1.26582	0.00494425	NM_010444, NM_053272, NM_009689, NM_020581	218	22	13588	11.3328	0.999585	0.125631	7.94785
GOTERM_BP_FAT	GO:0010466~negative regulation of peptidase activity	3	0.949367	0.0104994	NM_010444, NM_053272, NM_009689	218	10	13588	18.6991	1	0.203196	16.1679
GOTERM_BP_FAT	GO:0043154~negative regulation of caspase activity	3	0.949367	0.0104994	NM_010444, NM_053272, NM_009689	218	10	13588	18.6991	1	0.203196	16.1679
GOTERM_BP_FAT	GO:0043281~regulation of caspase activity	4	1.26582	0.0454974	NM_010444, NM_053272, NM_133234, NM_009689	218	50	13588	4.98642	1	0.498488	54.0686
GOTERM_BP_FAT	GO:0052548~regulation of endopeptidase activity	4	1.26582	0.0454974	NM_010444, NM_053272, NM_133234, NM_009689	218	50	13588	4.98642	1	0.498488	54.0686
GOTERM_BP_FAT	GO:0052547~regulation of peptidase activity	4	1.26582	0.0477912	NM_010444, NM_053272, NM_133234, NM_009689	218	51	13588	4.88865	1	0.512762	55.8784
GOTERM_BP_FAT	GO:0051336~regulation of hydrolase activity	5	1.58228	0.381092	NM_010444, NM_053272, NM_133234, NM_009689, NM_020581	218	196	13588	1.59006	1	0.937412	99.967
Annotation Cluster 15				Enrichment Score: 1.880595537527364
Category	Term	Count	%	PValue	Genes	List Total	Pop Hits	Pop Total	Fold Enrichment	Bonferroni	Benjamini	FDR
GOTERM_MF_FAT	GO:0008083~growth factor activity	9	2.8481	0.00158615	NM_009505, NM_008110, NM_011819, NM_031168, NM_010217, NM_010512, NM_011118, NM_008005, NM_009367	207	141	13288	4.09744	0.48087	0.196303	2.19987
SP_PIR_KEYWORDS	growth factor	7	2.21519	0.0168073	NM_009505, NM_008110, NM_011819, NM_031168, NM_010512, NM_008005, NM_009367	288	127	17854	3.41694	0.993915	0.246814	20.2776
GOTERM_BP_FAT	GO:0008284~positive regulation of cell proliferation	9	2.8481	0.08558	NM_009505, NM_007669, NM_031168, NM_008357, NM_010512, NM_011118, NM_008360, NM_008005, NM_009367	218	284	13588	1.97526	1	0.641531	77.5709
Annotation Cluster 16				Enrichment Score: 1.855251104457791
Category	Term	Count	%	PValue	Genes	List Total	Pop Hits	Pop Total	Fold Enrichment	Bonferroni	Benjamini	FDR
GOTERM_CC_FAT	GO:0005819~spindle	10	3.16456	5.04601e-05	NM_053173, NM_016692, NM_011497, NM_019713, NM_145150, NM_010892, NM_133851, M18373, NM_009689, NM_025995	196	109	12504	5.85284	0.0116388	0.0116388	0.064762
GOTERM_BP_FAT	GO:0000910~cytokinesis	4	1.26582	0.00885754	NM_016692, NM_145150, NM_133851, NM_009689	218	27	13588	9.23411	0.999999	0.178696	13.8133
GOTERM_CC_FAT	GO:0015630~microtubule cytoskeleton	14	4.43038	0.0241007	NM_016692, NM_011497, BC035276, AK014074, NM_145150, NM_010892, NM_133851, M18373, NM_053173, NM_008538, NM_019713, NM_009689, NM_025995, NM_172301	196	450	12504	1.98476	0.996517	0.507115	26.8894
GOTERM_CC_FAT	GO:0005874~microtubule	7	2.21519	0.173039	NM_053173, NM_016692, NM_019713, NM_145150, AK014074, NM_133851, NM_009689	196	240	12504	1.86071	1	0.828501	91.277
SP_PIR_KEYWORDS	microtubule	6	1.89873	0.283995	NM_053173, NM_016692, NM_019713, NM_145150, AK014074, NM_133851	288	221	17854	1.68307	1	0.812862	98.8512
Annotation Cluster 17				Enrichment Score: 1.7940982584632112
Category	Term	Count	%	PValue	Genes	List Total	Pop Hits	Pop Total	Fold Enrichment	Bonferroni	Benjamini	FDR
GOTERM_BP_FAT	GO:0007059~chromosome segregation	7	2.21519	0.000536439	NM_026410, NM_016692, BC004768, NM_010892, NM_133851, NM_009689, NM_011623	218	64	13588	6.81737	0.56957	0.0359874	0.892531
GOTERM_CC_FAT	GO:0000793~condensed chromosome	7	2.21519	0.00654755	NM_016692, NM_146171, BC004768, X82786, NM_010892, NM_011623, NM_026282	196	107	12504	4.17356	0.782167	0.398307	8.08764
GOTERM_CC_FAT	GO:0030496~midbody	3	0.949367	0.0144093	NM_016692, NM_010892, NM_009689	196	12	12504	15.949	0.965517	0.490056	17.0004
SP_PIR_KEYWORDS	centromere	4	1.26582	0.0262167	NM_016692, BC004768, NM_010892, NM_009689	288	40	17854	6.19931	0.999663	0.329563	29.8959
GOTERM_CC_FAT	GO:0000775~chromosome, centromeric region	6	1.89873	0.0297969	NM_016692, BC004768, X82786, NM_010892, NM_009689, NM_026282	196	111	12504	3.44843	0.999104	0.504306	32.1826
SP_PIR_KEYWORDS	kinetochore	4	1.26582	0.0749451	NM_016692, NM_011121, NM_010892, NM_026282	288	61	17854	4.06512	1	0.519423	64.7088
SP_PIR_KEYWORDS	Chromosome partition	3	0.949367	0.0932348	NM_016692, NM_010892, NM_009689	288	32	17854	5.81185	1	0.569022	72.9782
Annotation Cluster 18				Enrichment Score: 1.7793976259999005
Category	Term	Count	%	PValue	Genes	List Total	Pop Hits	Pop Total	Fold Enrichment	Bonferroni	Benjamini	FDR
SP_PIR_KEYWORDS	cyclin	6	1.89873	0.00100848	AK053890, NM_007630, NM_007669, NM_009877, NM_022021, NM_172301	288	48	17854	7.74913	0.261921	0.0372515	1.33993
INTERPRO	IPR014400:Cyclin, A/B/D/E	3	0.949367	0.0103195	AK053890, NM_007630, NM_172301	282	10	17763	18.8968	0.996458	0.756037	14.0279
PIR_SUPERFAMILY	PIRSF001771:Cyclin_A_B_D_E	3	0.949367	0.0111116	AK053890, NM_007630, NM_172301	135	10	8136	18.08	0.850364	0.850364	12.7436
INTERPRO	IPR006670:Cyclin	4	1.26582	0.0150567	AK053890, NM_007630, NM_022021, NM_172301	282	33	17763	7.63507	0.99974	0.747292	19.8332
SMART	SM00385:CYCLIN	4	1.26582	0.0226311	AK053890, NM_007630, NM_022021, NM_172301	170	33	9131	6.51052	0.95015	0.776728	23.4282
INTERPRO	IPR004367:Cyclin, C-terminal	3	0.949367	0.0228598	AK053890, NM_007630, NM_172301	282	15	17763	12.5979	0.999997	0.834229	28.6061
INTERPRO	IPR006671:Cyclin, N-terminal	3	0.949367	0.0675552	AK053890, NM_007630, NM_172301	282	27	17763	6.99882	1	0.968542	63.911
INTERPRO	IPR013763:Cyclin-related	3	0.949367	0.0956211	AK053890, NM_007630, NM_172301	282	33	17763	5.72631	1	0.979867	76.8806
Annotation Cluster 19				Enrichment Score: 1.7402365089882506
Category	Term	Count	%	PValue	Genes	List Total	Pop Hits	Pop Total	Fold Enrichment	Bonferroni	Benjamini	FDR
INTERPRO	IPR000301:Tetraspanin, subgroup	4	1.26582	0.008652	NM_146173, NM_007656, NM_025359, NM_019656	282	27	17763	9.33176	0.991149	0.793142	11.893
INTERPRO	IPR018499:Tetraspanin	4	1.26582	0.0126944	NM_146173, NM_007656, NM_025359, NM_019656	282	31	17763	8.12766	0.999041	0.750924	16.9856
INTERPRO	IPR018503:Tetraspanin, conserved site	3	0.949367	0.0547722	NM_007656, NM_025359, NM_019656	282	24	17763	7.87367	1	0.966786	55.9912
Annotation Cluster 20				Enrichment Score: 1.7287307889254915
Category	Term	Count	%	PValue	Genes	List Total	Pop Hits	Pop Total	Fold Enrichment	Bonferroni	Benjamini	FDR
GOTERM_BP_FAT	GO:0045944~positive regulation of transcription from RNA polymerase II promoter	16	5.06329	0.000641503	NM_010591, NM_010444, NM_013464, NM_026756, NM_011141, NM_010512, NM_010118, M18373, NM_007913, NM_013613, NM_011623, NM_010637, NM_009505, NM_010258, NM_008688, NM_031168, NM_008687	218	358	13588	2.78571	0.635097	0.0411352	1.06646
GOTERM_BP_FAT	GO:0045935~positive regulation of nucleobase, nucleoside, nucleotide and nucleic acid metabolic process	19	6.01266	0.00140062	NM_010591, NM_010444, NM_013464, NM_026756, NM_011141, NM_010512, NM_010118, NM_016660, M18373, NM_013613, NM_007913, NM_011623, NM_010637, NM_009505, NM_010258, NM_008688, NM_031168, NM_008687, NM_080560, X67083	218	510	13588	2.32211	0.889409	0.066496	2.31463
GOTERM_BP_FAT	GO:0045941~positive regulation of transcription	18	5.6962	0.00163211	NM_010591, NM_010444, NM_013464, NM_026756, NM_011141, NM_010512, NM_010118, NM_016660, M18373, NM_007913, NM_013613, NM_011623, NM_010637, NM_009505, NM_010258, NM_008688, NM_031168, NM_008687, X67083	218	475	13588	2.36199	0.923168	0.0726968	2.6923
GOTERM_BP_FAT	GO:0051173~positive regulation of nitrogen compound metabolic process	19	6.01266	0.00196817	NM_010591, NM_010444, NM_013464, NM_026756, NM_011141, NM_010512, NM_010118, NM_016660, M18373, NM_013613, NM_007913, NM_011623, NM_010637, NM_009505, NM_010258, NM_008688, NM_031168, NM_008687, NM_080560, X67083	218	526	13588	2.25147	0.954727	0.0802468	3.23814
GOTERM_BP_FAT	GO:0006357~regulation of transcription from RNA polymerase II promoter	21	6.64557	0.00207343	NM_010591, NM_011366, NM_010444, NM_010495, NM_013464, NM_026756, NM_023465, NM_011141, NM_010512, NM_010118, M18373, NM_007913, NM_013613, NM_011623, NM_010637, NM_009505, NM_010258, NM_008688, NM_031168, NM_008687, NM_011066, NM_008321	218	616	13588	2.1249	0.96164	0.0802089	3.4085
GOTERM_BP_FAT	GO:0010628~positive regulation of gene expression	18	5.6962	0.00216362	NM_010591, NM_010444, NM_013464, NM_026756, NM_011141, NM_010512, NM_010118, NM_016660, M18373, NM_007913, NM_013613, NM_011623, NM_010637, NM_009505, NM_010258, NM_008688, NM_031168, NM_008687, X67083	218	488	13588	2.29907	0.966718	0.0760834	3.55426
GOTERM_BP_FAT	GO:0045893~positive regulation of transcription, DNA-dependent	16	5.06329	0.0028057	NM_010591, NM_010444, NM_013464, NM_026756, NM_011141, NM_010512, NM_010118, M18373, NM_007913, NM_013613, NM_011623, NM_010637, NM_009505, NM_010258, NM_008688, NM_031168, NM_008687	218	416	13588	2.39732	0.987893	0.087856	4.58596
GOTERM_BP_FAT	GO:0010604~positive regulation of macromolecule metabolic process	21	6.64557	0.00283702	NM_010591, NM_010444, NM_013464, NM_026756, NM_011141, NM_010512, NM_010118, NM_016660, M18373, NM_010890, NM_013613, NM_007913, NM_011623, NM_010637, NM_010284, NM_009505, NM_010258, NM_008688, NM_031168, NM_008687, NM_080560, X67083	218	633	13588	2.06783	0.988476	0.0870623	4.63601
GOTERM_BP_FAT	GO:0051254~positive regulation of RNA metabolic process	16	5.06329	0.0030226	NM_010591, NM_010444, NM_013464, NM_026756, NM_011141, NM_010512, NM_010118, M18373, NM_007913, NM_013613, NM_011623, NM_010637, NM_009505, NM_010258, NM_008688, NM_031168, NM_008687	218	419	13588	2.38015	0.991397	0.0907307	4.93212
GOTERM_BP_FAT	GO:0010557~positive regulation of macromolecule biosynthetic process	18	5.6962	0.00500278	NM_010591, NM_010444, NM_013464, NM_026756, NM_011141, NM_010512, NM_010118, NM_016660, M18373, NM_007913, NM_013613, NM_011623, NM_010637, NM_009505, NM_010258, NM_008688, NM_031168, NM_008687, X67083	218	530	13588	2.11688	0.999621	0.125011	8.03828
GOTERM_BP_FAT	GO:0031328~positive regulation of cellular biosynthetic process	18	5.6962	0.00741838	NM_010591, NM_010444, NM_013464, NM_026756, NM_011141, NM_010512, NM_010118, NM_016660, M18373, NM_007913, NM_013613, NM_011623, NM_010637, NM_009505, NM_010258, NM_008688, NM_031168, NM_008687, X67083	218	552	13588	2.03251	0.999992	0.16242	11.6983
GOTERM_BP_FAT	GO:0009891~positive regulation of biosynthetic process	18	5.6962	0.00809399	NM_010591, NM_010444, NM_013464, NM_026756, NM_011141, NM_010512, NM_010118, NM_016660, M18373, NM_007913, NM_013613, NM_011623, NM_010637, NM_009505, NM_010258, NM_008688, NM_031168, NM_008687, X67083	218	557	13588	2.01426	0.999997	0.171183	12.6972
GOTERM_MF_FAT	GO:0003700~transcription factor activity	21	6.64557	0.0176734	NM_010591, NM_010444, NM_172563, NM_013464, NM_026756, NM_011141, NM_007498, NM_010118, NM_178357, NM_016660, NM_013613, AK036335, NM_007913, NM_010637, NM_010258, NM_008688, NM_010757, NM_009877, NM_008687, X67083, NM_017373, NM_008416	207	776	13288	1.73719	0.999367	0.841357	22.1099
SP_PIR_KEYWORDS	dna-binding	33	10.443	0.0286494	BC004768, NM_026756, AK009928, NM_133851, NM_178357, NM_010118, NM_016660, AK036335, NM_011623, NM_016662, NM_010637, NM_020034, NM_198885, NM_009877, NM_011415, X67083, NM_017373, NM_010591, NM_010444, NM_172563, NM_013464, NM_011141, NM_007498, NM_013613, NM_007913, NM_007562, NM_010258, NM_008688, NM_020589, NM_010757, NM_030082, NM_008687, NM_145713, NM_008416	288	1404	17854	1.4571	0.999841	0.328136	32.2015
SP_PIR_KEYWORDS	nucleus	76	24.0506	0.0288742	NM_026410, BC004768, NM_023465, AK009928, X82786, NM_009344, NM_010118, NM_178357, NM_133851, NM_016660, NM_016662, NM_011623, NM_010637, NM_007669, NM_175384, NM_011121, NM_008102, NM_001013370, X67083, NM_009689, NM_017373, NM_010721, AB028857, NM_016692, NM_010495, NM_172563, NM_007498, NM_019738, NM_007913, NM_013613, NM_007562, NM_007659, NM_010258, NM_008688, BC066148, NM_008687, NM_011066,…	288	3808	17854	1.23726	0.999852	0.318486	32.411
GOTERM_MF_FAT	GO:0016563~transcription activator activity	9	2.8481	0.0488652	NM_010258, NM_010444, NM_008688, NM_026756, NM_011141, NM_008687, NM_016660, NM_013613, NM_007913, NM_198107	207	259	13288	2.23065	1	0.796405	50.4428
GOTERM_MF_FAT	GO:0030528~transcription regulator activity	27	8.5443	0.0530709	NM_026756, AK009928, NM_010118, NM_178357, NM_016660, AK036335, NM_016662, NM_010637, NM_198885, NM_009877, NM_008321, X67083, NM_017373, NM_010591, NM_010444, NM_172563, NM_010495, NM_013464, NM_011141, NM_007498, NM_007913, NM_013613, NM_010258, NM_008688, NM_010757, NM_008687, NM_198107, NM_008416	207	1206	13288	1.43716	1	0.799845	53.4266
GOTERM_MF_FAT	GO:0003677~DNA binding	36	11.3924	0.0809268	BC004768, NM_026756, AK009928, NM_133851, NM_178357, NM_010118, NM_008905, NM_016660, AK036335, NM_010353, NM_011623, NM_016662, NM_010637, NM_020034, NM_198885, NM_009877, NM_011415, X67083, NM_017373, NM_010591, NM_010444, NM_172563, NM_013464, NM_011141, NM_007498, M18373, NM_013613, NM_007913, NM_007562, NM_010258, NM_008688, NM_020589, NM_010757, NM_030082, NM_008687, NM_145713, NM_008416	207	1781	13288	1.29756	1	0.840285	69.3503
GOTERM_BP_FAT	GO:0006355~regulation of transcription, DNA-dependent	31	9.81013	0.0921206	NM_011366, NM_026756, NM_023465, NM_178357, NM_010118, NM_010512, NM_016660, AK036335, NM_011623, NM_010637, NM_031168, NM_009877, NM_008321, X67083, NM_017373, NM_010591, NM_010444, NM_172563, NM_010495, NM_013464, NM_011141, NM_007498, M18373, NM_013613, NM_007913, NM_009505, NM_010258, NM_008688, NM_010757, NM_008687, NM_011066, NM_008416	218	1465	13588	1.31893	1	0.64904	80.106
GOTERM_BP_FAT	GO:0045449~regulation of transcription	44	13.9241	0.101885	NM_007570, NM_011366, NM_183316, NM_026756, NM_023465, AK009928, NM_178357, NM_010118, NM_010512, NM_016660, AK036335, NM_016662, NM_011623, NM_010637, NM_198885, NM_031168, NM_011415, NM_009877, NM_008321, X67083, NM_017373, AK031357, NM_010591, NM_010442, NM_010444, NM_172563, NM_010495, NM_013464, NM_011141, NM_007498, M18373, NM_013613, NM_007913, NM_007562, NM_145459, NM_009505, NM_010258, N…	218	2227	13588	1.23149	1	0.673062	83.3944
GOTERM_BP_FAT	GO:0051252~regulation of RNA metabolic process	31	9.81013	0.106757	NM_011366, NM_026756, NM_023465, NM_178357, NM_010118, NM_010512, NM_016660, AK036335, NM_011623, NM_010637, NM_031168, NM_009877, NM_008321, X67083, NM_017373, NM_010591, NM_010444, NM_172563, NM_010495, NM_013464, NM_011141, NM_007498, M18373, NM_013613, NM_007913, NM_009505, NM_010258, NM_008688, NM_010757, NM_008687, NM_011066, NM_008416	218	1488	13588	1.29855	1	0.683898	84.8369
SP_PIR_KEYWORDS	transcription regulation	32	10.1266	0.117915	NM_007570, NM_183316, NM_026756, AK009928, NM_178357, NM_010118, NM_016660, NM_016662, NM_010637, NM_198885, NM_009877, NM_011415, X67083, NM_017373, AK031357, NM_010591, NM_010444, NM_172563, NM_013464, NM_011141, NM_007498, NM_013613, NM_007913, NM_007562, NM_145459, NM_010258, NM_008688, NM_020589, NM_010757, NM_008687, NM_011066, NM_198107, NM_008416	288	1546	17854	1.28317	1	0.629844	81.3154
GOTERM_MF_FAT	GO:0043565~sequence-specific DNA binding	13	4.11392	0.155506	NM_010591, NM_010444, NM_172563, NM_011141, NM_007498, AK036335, NM_013613, NM_010637, NM_010258, NM_010757, X67083, NM_017373, NM_008416	207	556	13288	1.50092	1	0.902393	90.6373
SP_PIR_KEYWORDS	DNA binding	7	2.21519	0.234266	NM_010591, NM_013464, NM_011141, NM_010118, NM_016660, NM_007913, NM_011623	288	258	17854	1.68198	1	0.786701	97.1807
GOTERM_BP_FAT	GO:0006350~transcription	33	10.443	0.253192	NM_007570, NM_183316, NM_026756, AK009928, NM_178357, NM_010118, NM_016660, NM_016662, NM_010637, NM_198885, NM_009877, NM_011415, X67083, NM_017373, AK031357, NM_010591, NM_010444, NM_172563, BC035276, NM_013464, NM_011141, NM_007498, NM_013613, NM_007913, NM_007562, NM_145459, NM_010258, NM_008688, NM_020589, NM_010757, NM_008687, NM_011066, NM_198107, NM_008416	218	1772	13588	1.16078	1	0.85443	99.2387
SP_PIR_KEYWORDS	activator	11	3.48101	0.253933	NM_198885, NM_010258, NM_008688, NM_013464, NM_026756, NM_008687, NM_178357, NM_010118, NM_017373, NM_007913, NM_198107, NM_010637	288	484	17854	1.40893	1	0.804631	98.009
SP_PIR_KEYWORDS	Transcription	33	10.443	0.26555	NM_007570, NM_183316, NM_026756, AK009928, NM_178357, NM_010118, NM_016660, NM_016662, NM_010637, NM_198885, NM_009877, NM_011415, X67083, NM_017373, AK031357, NM_010591, NM_010444, NM_172563, BC035276, NM_013464, NM_011141, NM_007498, NM_013613, NM_007913, NM_007562, NM_145459, NM_010258, NM_008688, NM_020589, NM_010757, NM_008687, NM_011066, NM_198107, NM_008416	288	1769	17854	1.15646	1	0.804031	98.3859
Annotation Cluster 21				Enrichment Score: 1.6441237295972226
Category	Term	Count	%	PValue	Genes	List Total	Pop Hits	Pop Total	Fold Enrichment	Bonferroni	Benjamini	FDR
GOTERM_BP_FAT	GO:0007059~chromosome segregation	7	2.21519	0.000536439	NM_026410, NM_016692, BC004768, NM_010892, NM_133851, NM_009689, NM_011623	218	64	13588	6.81737	0.56957	0.0359874	0.892531
GOTERM_BP_FAT	GO:0051656~establishment of organelle localization	3	0.949367	0.102142	NM_026410, NM_133851, NM_009689	218	34	13588	5.49973	1	0.67162	83.4736
GOTERM_BP_FAT	GO:0051640~organelle localization	3	0.949367	0.213257	NM_026410, NM_133851, NM_009689	218	54	13588	3.46279	1	0.818233	98.1822
Annotation Cluster 22				Enrichment Score: 1.6086210576205904
Category	Term	Count	%	PValue	Genes	List Total	Pop Hits	Pop Total	Fold Enrichment	Bonferroni	Benjamini	FDR
GOTERM_BP_FAT	GO:0006575~cellular amino acid derivative metabolic process	9	2.8481	0.00191506	NM_008181, NM_013490, NM_008116, NM_008185, NM_008129, NM_010255, NM_013613, NM_010284, NM_009367	218	141	13588	3.97853	0.950779	0.080248	3.15206
GOTERM_BP_FAT	GO:0006749~glutathione metabolic process	4	1.26582	0.00634777	NM_008181, NM_008116, NM_008185, NM_008129	218	24	13588	10.3884	0.999955	0.14471	10.0934
GOTERM_BP_FAT	GO:0006790~sulfur metabolic process	6	1.89873	0.017296	NM_008181, NM_008116, NM_008185, NM_008129, NM_010512, NM_010284	218	94	13588	3.97853	1	0.290094	25.287
GOTERM_BP_FAT	GO:0006518~peptide metabolic process	4	1.26582	0.0224815	NM_008181, NM_008116, NM_008185, NM_008129	218	38	13588	6.56108	1	0.336742	31.608
GOTERM_BP_FAT	GO:0051186~cofactor metabolic process	8	2.53165	0.0270108	NM_008181, NM_010442, NM_008116, NM_008185, NM_008129, NM_008102, NM_175460, NM_007757	218	182	13588	2.73979	1	0.379961	36.7143
GOTERM_BP_FAT	GO:0051188~cofactor biosynthetic process	5	1.58228	0.0578025	NM_008116, NM_008129, NM_008102, NM_175460, NM_007757	218	91	13588	3.42474	1	0.55664	63.021
KEGG_PATHWAY	mmu00480:Glutathione metabolism	4	1.26582	0.0690631	NM_008181, NM_008116, NM_008185, NM_008129	106	52	5738	4.16401	0.999645	0.484164	55.5095
GOTERM_BP_FAT	GO:0006732~coenzyme metabolic process	6	1.89873	0.0792071	NM_008181, NM_008116, NM_008185, NM_008129, NM_008102, NM_175460	218	143	13588	2.61526	1	0.622706	74.8112
GOTERM_BP_FAT	GO:0009108~coenzyme biosynthetic process	4	1.26582	0.0824787	NM_008116, NM_008129, NM_008102, NM_175460	218	64	13588	3.89564	1	0.635484	76.2655
Annotation Cluster 23				Enrichment Score: 1.5839140132786125
Category	Term	Count	%	PValue	Genes	List Total	Pop Hits	Pop Total	Fold Enrichment	Bonferroni	Benjamini	FDR
GOTERM_CC_FAT	GO:0005615~extracellular space	19	6.01266	0.00106468	NM_016696, NM_008357, NM_011339, NM_138683, NM_010512, NM_008360, NM_019568, NM_009367, NM_008597, NM_009505, NM_011819, NM_008110, NM_031168, NM_009142, NM_011606, NM_008489, NM_020581, NM_011118, NM_138310	196	511	12504	2.37206	0.218966	0.116239	1.35827
GOTERM_MF_FAT	GO:0005125~cytokine activity	8	2.53165	0.0221885	NM_008110, NM_011819, NM_031168, NM_008357, NM_011339, NM_009142, NM_008360, NM_019568	207	180	13288	2.85303	0.999906	0.786583	26.9793
SP_PIR_KEYWORDS	cytokine	8	2.53165	0.0245877	NM_008110, NM_011819, NM_031168, NM_008357, NM_011339, NM_009142, NM_008360, NM_019568	288	177	17854	2.80195	0.999443	0.325908	28.3116
GOTERM_CC_FAT	GO:0044421~extracellular region part	20	6.32911	0.0332295	NM_016696, NM_010217, NM_008357, NM_011339, NM_138683, NM_010512, NM_008360, NM_019568, NM_009367, NM_008597, NM_009505, NM_011819, NM_008110, NM_031168, NM_009142, NM_011606, NM_008489, NM_020581, NM_011118, NM_138310	196	774	12504	1.64847	0.999606	0.509706	35.1993
KEGG_PATHWAY	mmu04060:Cytokine-cytokine receptor interaction	10	3.16456	0.0338474	NM_009505, NM_008809, NM_031168, NM_008357, NM_011339, NM_009142, NM_008360, NM_010284, NM_019568, NM_009367	106	244	5738	2.21853	0.978119	0.293523	32.2731
GOTERM_BP_FAT	GO:0006955~immune response	9	2.8481	0.480179	NM_009505, NM_031168, NM_008357, NM_011339, NM_009142, NM_008489, NM_008360, NM_019568, NM_013585	218	471	13588	1.19102	1	0.96749	99.9982
