# Supplementary material for: Genetic toxicology and toxicogenomic analysis of three cigarette smoke condensates in vitro reveals few differences among full-flavor, blonde, and light products
Source: Environ Mol Mutagen. 2012 Mar 19;53(4):281–96. doi: 10.1002/em.21689 (PMC3350776; doi:10.1002/em.21689)
Supplement: Supplementary file 5 [file em0053-0281-SD5.xlsx]

## Sheet: new 4a - all up or down
Supplementary Figure 4a. T-test and arithmetic fold change analysis of average fold changes for genes that were consistently up or consistently down across all conditions. Bold indicates greater than a > 2-fold, with orange/red colors for upregulated and green for downregulated. The brighter the cells, the lower the p-value, with brightest indicating p <0.05 and at least a1.5-fold; light p<0.15 a…																Supplementary Figure 4b. T-test and arithmetic fold change analysis of average fold changes (in log2). Bold indicates greater than a > 2-fold, with orange/red colors for upregulated and green for downregulated. The brighter the cells, the lower the p-value, with brightesd indicating p <0.05 and at least a1.5-fold; light p<0.15 and 1.5 fold.	Supplementary Figure 4b. T-test and arithmetic fold change analysis of average fold changes (in log2). Bold indicates greater than a > 2-fold, with orange/red colors for upregulated and green for downregulated. The brighter the cells, the lower the p-value, with brightesd indicating p <0.05 and at least a1.5-fold; light p<0.15 and 1.5 fold.	Supplementary Figure 4b. T-test and arithmetic fold change analysis of average fold changes (in log2). Bold indicates greater than a > 2-fold, with orange/red colors for upregulated and green for downregulated. The brighter the cells, the lower the p-value, with brightesd indicating p <0.05 and at least a1.5-fold; light p<0.15 and 1.5 fold.	Supplementary Figure 4b. T-test and arithmetic fold change analysis of average fold changes (in log2). Bold indicates greater than a > 2-fold, with orange/red colors for upregulated and green for downregulated. The brighter the cells, the lower the p-value, with brightesd indicating p <0.05 and at least a1.5-fold; light p<0.15 and 1.5 fold.	Supplementary Figure 4b. T-test and arithmetic fold change analysis of average fold changes (in log2). Bold indicates greater than a > 2-fold, with orange/red colors for upregulated and green for downregulated. The brighter the cells, the lower the p-value, with brightesd indicating p <0.05 and at least a1.5-fold; light p<0.15 and 1.5 fold.	Supplementary Figure 4b. T-test and arithmetic fold change analysis of average fold changes (in log2). Bold indicates greater than a > 2-fold, with orange/red colors for upregulated and green for downregulated. The brighter the cells, the lower the p-value, with brightesd indicating p <0.05 and at least a1.5-fold; light p<0.15 and 1.5 fold.	Supplementary Figure 4b. T-test and arithmetic fold change analysis of average fold changes (in log2). Bold indicates greater than a > 2-fold, with orange/red colors for upregulated and green for downregulated. The brighter the cells, the lower the p-value, with brightesd indicating p <0.05 and at least a1.5-fold; light p<0.15 and 1.5 fold.	Supplementary Figure 4b. T-test and arithmetic fold change analysis of average fold changes (in log2). Bold indicates greater than a > 2-fold, with orange/red colors for upregulated and green for downregulated. The brighter the cells, the lower the p-value, with brightesd indicating p <0.05 and at least a1.5-fold; light p<0.15 and 1.5 fold.	Supplementary Figure 4b. T-test and arithmetic fold change analysis of average fold changes (in log2). Bold indicates greater than a > 2-fold, with orange/red colors for upregulated and green for downregulated. The brighter the cells, the lower the p-value, with brightesd indicating p <0.05 and at least a1.5-fold; light p<0.15 and 1.5 fold.	Supplementary Figure 4b. T-test and arithmetic fold change analysis of average fold changes (in log2). Bold indicates greater than a > 2-fold, with orange/red colors for upregulated and green for downregulated. The brighter the cells, the lower the p-value, with brightesd indicating p <0.05 and at least a1.5-fold; light p<0.15 and 1.5 fold.	Supplementary Figure 4b. T-test and arithmetic fold change analysis of average fold changes (in log2). Bold indicates greater than a > 2-fold, with orange/red colors for upregulated and green for downregulated. The brighter the cells, the lower the p-value, with brightesd indicating p <0.05 and at least a1.5-fold; light p<0.15 and 1.5 fold.	Supplementary Figure 4b. T-test and arithmetic fold change analysis of average fold changes (in log2). Bold indicates greater than a > 2-fold, with orange/red colors for upregulated and green for downregulated. The brighter the cells, the lower the p-value, with brightesd indicating p <0.05 and at least a1.5-fold; light p<0.15 and 1.5 fold.	Supplementary Figure 4b. T-test and arithmetic fold change analysis of average fold changes (in log2). Bold indicates greater than a > 2-fold, with orange/red colors for upregulated and green for downregulated. The brighter the cells, the lower the p-value, with brightesd indicating p <0.05 and at least a1.5-fold; light p<0.15 and 1.5 fold.	Supplementary Figure 4b. T-test and arithmetic fold change analysis of average fold changes (in log2). Bold indicates greater than a > 2-fold, with orange/red colors for upregulated and green for downregulated. The brighter the cells, the lower the p-value, with brightesd indicating p <0.05 and at least a1.5-fold; light p<0.15 and 1.5 fold.	Supplementary Figure 4b. T-test and arithmetic fold change analysis of average fold changes (in log2). Bold indicates greater than a > 2-fold, with orange/red colors for upregulated and green for downregulated. The brighter the cells, the lower the p-value, with brightesd indicating p <0.05 and at least a1.5-fold; light p<0.15 and 1.5 fold.	Supplementary Figure 4b. T-test and arithmetic fold change analysis of average fold changes (in log2). Bold indicates greater than a > 2-fold, with orange/red colors for upregulated and green for downregulated. The brighter the cells, the lower the p-value, with brightesd indicating p <0.05 and at least a1.5-fold; light p<0.15 and 1.5 fold.	Supplementary Figure 4b. T-test and arithmetic fold change analysis of average fold changes (in log2). Bold indicates greater than a > 2-fold, with orange/red colors for upregulated and green for downregulated. The brighter the cells, the lower the p-value, with brightesd indicating p <0.05 and at least a1.5-fold; light p<0.15 and 1.5 fold.	Supplementary Figure 4b. T-test and arithmetic fold change analysis of average fold changes (in log2). Bold indicates greater than a > 2-fold, with orange/red colors for upregulated and green for downregulated. The brighter the cells, the lower the p-value, with brightesd indicating p <0.05 and at least a1.5-fold; light p<0.15 and 1.5 fold.	Supplementary Figure 4b. T-test and arithmetic fold change analysis of average fold changes (in log2). Bold indicates greater than a > 2-fold, with orange/red colors for upregulated and green for downregulated. The brighter the cells, the lower the p-value, with brightesd indicating p <0.05 and at least a1.5-fold; light p<0.15 and 1.5 fold.	Supplementary Figure 4b. T-test and arithmetic fold change analysis of average fold changes (in log2). Bold indicates greater than a > 2-fold, with orange/red colors for upregulated and green for downregulated. The brighter the cells, the lower the p-value, with brightesd indicating p <0.05 and at least a1.5-fold; light p<0.15 and 1.5 fold.	Supplementary Figure 4b. T-test and arithmetic fold change analysis of average fold changes (in log2). Bold indicates greater than a > 2-fold, with orange/red colors for upregulated and green for downregulated. The brighter the cells, the lower the p-value, with brightesd indicating p <0.05 and at least a1.5-fold; light p<0.15 and 1.5 fold.	Supplementary Figure 4b. T-test and arithmetic fold change analysis of average fold changes (in log2). Bold indicates greater than a > 2-fold, with orange/red colors for upregulated and green for downregulated. The brighter the cells, the lower the p-value, with brightesd indicating p <0.05 and at least a1.5-fold; light p<0.15 and 1.5 fold.	Supplementary Figure 4b. T-test and arithmetic fold change analysis of average fold changes (in log2). Bold indicates greater than a > 2-fold, with orange/red colors for upregulated and green for downregulated. The brighter the cells, the lower the p-value, with brightesd indicating p <0.05 and at least a1.5-fold; light p<0.15 and 1.5 fold.	Supplementary Figure 4b. T-test and arithmetic fold change analysis of average fold changes (in log2). Bold indicates greater than a > 2-fold, with orange/red colors for upregulated and green for downregulated. The brighter the cells, the lower the p-value, with brightesd indicating p <0.05 and at least a1.5-fold; light p<0.15 and 1.5 fold.	Supplementary Figure 4b. T-test and arithmetic fold change analysis of average fold changes (in log2). Bold indicates greater than a > 2-fold, with orange/red colors for upregulated and green for downregulated. The brighter the cells, the lower the p-value, with brightesd indicating p <0.05 and at least a1.5-fold; light p<0.15 and 1.5 fold.	Supplementary Figure 4b. T-test and arithmetic fold change analysis of average fold changes (in log2). Bold indicates greater than a > 2-fold, with orange/red colors for upregulated and green for downregulated. The brighter the cells, the lower the p-value, with brightesd indicating p <0.05 and at least a1.5-fold; light p<0.15 and 1.5 fold.	Supplementary Figure 4b. T-test and arithmetic fold change analysis of average fold changes (in log2). Bold indicates greater than a > 2-fold, with orange/red colors for upregulated and green for downregulated. The brighter the cells, the lower the p-value, with brightesd indicating p <0.05 and at least a1.5-fold; light p<0.15 and 1.5 fold.	Supplementary Figure 4b. T-test and arithmetic fold change analysis of average fold changes (in log2). Bold indicates greater than a > 2-fold, with orange/red colors for upregulated and green for downregulated. The brighter the cells, the lower the p-value, with brightesd indicating p <0.05 and at least a1.5-fold; light p<0.15 and 1.5 fold.	Supplementary Figure 4b. T-test and arithmetic fold change analysis of average fold changes (in log2). Bold indicates greater than a > 2-fold, with orange/red colors for upregulated and green for downregulated. The brighter the cells, the lower the p-value, with brightesd indicating p <0.05 and at least a1.5-fold; light p<0.15 and 1.5 fold.	Supplementary Figure 4b. T-test and arithmetic fold change analysis of average fold changes (in log2). Bold indicates greater than a > 2-fold, with orange/red colors for upregulated and green for downregulated. The brighter the cells, the lower the p-value, with brightesd indicating p <0.05 and at least a1.5-fold; light p<0.15 and 1.5 fold.	Supplementary Figure 4b. T-test and arithmetic fold change analysis of average fold changes (in log2). Bold indicates greater than a > 2-fold, with orange/red colors for upregulated and green for downregulated. The brighter the cells, the lower the p-value, with brightesd indicating p <0.05 and at least a1.5-fold; light p<0.15 and 1.5 fold.	Supplementary Figure 4b. T-test and arithmetic fold change analysis of average fold changes (in log2). Bold indicates greater than a > 2-fold, with orange/red colors for upregulated and green for downregulated. The brighter the cells, the lower the p-value, with brightesd indicating p <0.05 and at least a1.5-fold; light p<0.15 and 1.5 fold.	Supplementary Figure 4b. T-test and arithmetic fold change analysis of average fold changes (in log2). Bold indicates greater than a > 2-fold, with orange/red colors for upregulated and green for downregulated. The brighter the cells, the lower the p-value, with brightesd indicating p <0.05 and at least a1.5-fold; light p<0.15 and 1.5 fold.	Supplementary Figure 4b. T-test and arithmetic fold change analysis of average fold changes (in log2). Bold indicates greater than a > 2-fold, with orange/red colors for upregulated and green for downregulated. The brighter the cells, the lower the p-value, with brightesd indicating p <0.05 and at least a1.5-fold; light p<0.15 and 1.5 fold.
		6 Hrs						10 Hrs						813 consistently up across
		Dose 45			Dose 90			Dose 45			Dose 90			788 consistentlt down across
Bold - > 2-fold	GB_ACC	Brand 1	Brand 3	Brand 5	Brand 1	Brand3	Brand 5	Brand 1	Brand 3	Brand 5	Brand 1	Brand 3	Brand 5
NM_013531	Gnb4	2.60098	2.49153	3.06127	2.43313	2.1194	3.35729	2.46186	1.91156	2.6626	2.87131	2.94264	2.52945	guanine nucleotide binding protein, beta 4
X67083	Ddit3	2.76021	2.27066	2.79063	4.06603	2.578	4.95457	3.37836	2.56377	4.06326	4.15614	5.36127	5.94903	DNA-damage inducible transcript 3
NM_146173	Tspan33	4.027	3.43827	3.61251	3.57331	4.86351	4.55281	2.93078	2.35451	3.2847	3.2099	3.16585	3.27299	tetraspanin 33
NM_029688	Srxn1	2.82987	2.30476	2.80558	3.0356	2.70092	3.17844	3.08801	2.45827	3.11363	2.94033	3.22697	3.36068	sulfiredoxin 1 homolog (S. cerevisiae)
NM_027950	1700012B18Rik	2.29716	2.42045	2.82078	3.41586	3.86744	3.84595	2.17284	1.97106	2.75905	2.77775	2.71095	3.11432	RIKEN cDNA 1700012B18 gene
NM_008871	Serpine1	4.94214	5.45903	5.22769	5.94736	5.01031	5.89547	2.40619	3.05123	4.80628	4.55708	4.32112	4.44623	serine (or cysteine) peptidase inhibitor, clade E, member 1
NM_007570	Btg2	3.23468	2.04953	5.02349	6.22755	7.86744	8.2018	4.04408	2.64956	4.07666	7.35335	6.66024	7.75901	B-cell translocation gene 2, anti-proliferative
AK053890	Ung2	2.38659	2.40527	2.42592	3.25999	3.88591	3.55492	2.2637	1.84367	2.33345	3.50116	3.14154	5.22346	uracil DNA glycosylase 2
NM_007669	Cdkn1a	2.19678	1.68187	2.72954	3.58583	3.22498	3.65827	1.80754	1.62452	2.25172	2.90189	2.73828	2.75423	cyclin-dependent kinase inhibitor 1A (P21)
NM_007757	Cpox	3.23507	3.4087	3.32111	3.06595	3.49963	2.81079	3.45434	3.56973	4.00524	3.21224	3.5854	3.2091	coproporphyrinogen oxidase
NM_008102	Gch1	2.42694	2.26807	2.74004	3.70197	3.45701	3.71144	2.32653	1.58303	2.39671	3.41967	3.7388	3.30114	GTP cyclohydrolase 1
NM_008135	Slc6a9	2.06529	1.92402	2.10675	1.52453	2.05305	1.85285	1.86482	1.86904	2.2345	2.37198	2.33715	2.24035	solute carrier family 6 (neurotransmitter transporter, glycine), member 9
NM_009802	Car6	2.29886	2.37131	2.19125	2.26783	2.28961	2.22296	2.45743	2.78074	2.77997	2.75286	3.21059	2.69272	carbonic anhydrase 6
NM_009988	Cxadr	2.21281	1.81336	1.76521	1.86608	2.71495	1.87139	1.90908	1.75014	2.04432	1.64558	2.19357	2.25784	coxsackievirus and adenovirus receptor
NM_010295	Gclc	2.25348	1.88241	2.27549	2.39928	3.00434	2.91101	1.94081	1.76703	1.76347	2.76357	2.21721	2.34785	glutamate-cysteine ligase, catalytic subunit
NM_011171	Procr	2.66552	1.94082	2.28611	3.02054	2.48898	2.8938	3.17963	2.5724	2.57519	3.898	3.28301	3.25624	protein C receptor, endothelial
NM_011716	Wfs1	2.87651	2.49499	2.62864	2.94399	2.96335	2.87777	2.78884	3.2093	3.35211	3.41467	3.53971	3.4894	Wolfram syndrome 1 homolog (human)
NM_013562	Ifrd1	3.76283	2.51571	3.56956	6.58894	4.26633	5.9163	3.88176	2.1932	3.45857	7.23527	5.82309	6.48257	interferon-related developmental regulator 1
NM_013760	Dnajb9	2.89541	2.16387	2.45188	3.90642	3.45626	3.667	2.54162	2.09931	2.32215	3.31677	2.94582	2.79396	DnaJ (Hsp40) homolog, subfamily B, member 9
NM_015762	Txnrd1	2.4984	2.46646	2.75462	3.66195	3.40726	3.43406	2.19408	1.77864	2.13239	2.46111	2.56267	3.15082	thioredoxin reductase 1
NM_016696	Gpc1	4.75109	5.31888	6.29207	5.15472	4.62702	4.8693	4.97488	6.20651	5.84286	5.52857	6.22763	7.02747	glypican 1
NM_018861	Slc1a4	2.15378	1.99215	1.93162	2.13528	1.88874	2.08306	2.09617	1.49367	1.8354	2.0299	1.72749	2.00049	solute carrier family 1 (glutamate/neutral amino acid transporter), member 4
NM_019631	Tmem45a	1.60215	1.55273	1.72391	2.12068	1.69347	1.56871	1.95064	2.02222	1.77694	2.45892	1.96869	1.87367	transmembrane protein 45a
NM_019687	Slc22a4	1.94489	1.92921	2.14564	2.20436	2.19466	2.04556	2.08345	1.86292	1.75012	2.13409	2.33813	2.28255	solute carrier family 22 (organic cation transporter), member 4
NM_019738	Nupr1	2.00291	1.79537	2.00931	2.55213	2.07971	2.22546	1.79692	1.70869	2.12495	2.18408	2.44981	2.87765	nuclear protein 1
NM_020581	Angptl4	2.26782	2.37386	2.71382	3.3694	3.70753	3.02139	2.04474	1.61997	2.63858	3.09259	3.3253	3.27048	angiopoietin-like 4
NM_025274	Dppa5	2.68619	2.1679	2.10788	2.63466	2.71545	3.19517	2.69523	2.41139	2.37645	2.57057	3.37309	2.78768	developmental pluripotency associated 5
NM_025472	1810032O08Rik	2.19614	2.02168	2.853	2.11971	2.79851	2.7062	1.60252	1.82285	2.12296	2.09683	2.05169	2.15954	RIKEN cDNA 1810032O08 gene
NM_027166	Ypel5	2.04263	1.73694	1.82593	1.99102	2.00576	1.8624	1.85196	1.73426	1.96226	1.91279	2.44935	1.92368	yippee-like 5 (Drosophila)
NM_027460	5730438N18Rik	1.81023	1.61789	2.01992	2.41379	2.61137	2.28058	1.83387	1.57175	1.924	2.54516	2.60342	2.81685	RIKEN cDNA 5730438N18 gene
NM_133662	Ier3	1.93023	1.62632	2.16421	3.51676	2.76185	3.76561	4.27806	1.98888	3.0859	5.8984	4.4775	4.01476	immediate early response 3
NM_133714	2310037I24Rik	1.73504	1.64906	1.72276	1.82783	1.91367	1.61397	1.82013	1.81392	1.83029	2.01527	2.14808	2.05915	RIKEN cDNA 2310037I24 gene
NM_133738	Antxr2	3.16211	2.73677	2.38608	3.21189	3.548	2.44365	2.84212	2.76376	3.19232	2.85152	2.94548	3.00881	anthrax toxin receptor 2
NM_138310	Apob48r	1.54607	1.74741	1.62786	2.756	2.7301	2.11219	1.71391	1.61877	1.65792	2.54056	3.02122	2.59551	apolipoprotein B48 receptor
NM_144554	Trib3	2.05289	2.41305	2.34072	2.23153	2.03705	2.54349	1.85134	1.64337	2.24568	2.40219	2.66268	2.48862	tribbles homolog 3 (Drosophila)
NM_145450	BC022687	1.71914	1.52688	1.58804	2.1187	1.54595	1.89368	1.89866	1.51046	1.99017	2.32394	2.28563	2.20099	cDNA sequence BC022687
NM_153800	Arhgap22	1.70212	2.15915	1.88066	1.59078	1.66694	1.92634	2.28411	2.12192	2.30998	2.06785	2.12841	2.04129	Rho GTPase activating protein 22
NM_171826	Cldnd1	2.15664	1.91984	2.1196	1.63872	2.59446	1.94134	2.11202	3.20207	2.60502	2.37021	2.9169	2.68638	claudin domain containing 1
NM_172589	Lhfpl2	1.89388	1.79549	1.57494	1.99575	1.84463	1.57662	1.77072	1.53174	1.6812	2.14639	1.90292	1.98761	lipoma HMGIC fusion partner-like 2
NM_175460	Nmnat2	3.43322	2.93284	2.67968	2.4804	3.93283	3.43188	2.5037	2.46712	2.20313	3.03044	3.83387	2.85482	nicotinamide nucleotide adenylyltransferase 2
NM_177368	Tmtc2	2.34402	1.99004	1.90431	2.07492	2.7402	1.94985	2.52466	1.80129	2.00316	1.98501	2.07686	2.09883	transmembrane and tetratricopeptide repeat containing 2
NM_178892	Tiparp	5.63454	4.68069	4.75895	11.5902	9.53135	8.38924	6.8028	8.97625	8.37162	9.65202	13.0286	12.6159	TCDD-inducible poly(ADP-ribose) polymerase
NM_198037	Cachd1	2.16657	1.67905	1.52533	1.69041	2.26696	1.68917	2.22807	1.70924	2.22709	2.46207	2.40882	2.53759	cache domain containing 1
	A_51_P461678	1.95696	2.07692	1.9567	2.56464	2.81864	2.91604	1.84489	2.21792	1.83224	2.5445	2.8315	2.96065
NM_009994	Cyp1b1	2.27757	2.02799	1.81394	2.03211	1.36658	1.61742	2.54447	2.97492	2.86804	2.61668	2.68337	2.40291	cytochrome P450, family 1, subfamily b, polypeptide 1
NM_001033352	Klhl21	2.02403	1.59958	2.03628	2.32831	2.49933	2.38667	1.94224	1.45891	1.98395	2.71034	2.30698	3.01519	kelch-like 21 (Drosophila)
NM_007609	Casp4	1.66351	1.55868	1.54729	2.18412	2.48547	1.8728	1.51207	2.29508	2.0786	2.01277	2.46222	2.26901	caspase 4, apoptosis-related cysteine peptidase
NM_007706	Socs2	1.74451	1.753	1.59453	1.46658	2.38798	1.66124	1.56765	1.6769	1.50601	2.54518	2.00642	1.87201	suppressor of cytokine signaling 2
NM_007836	Gadd45a	2.16854	1.68891	2.3366	3.33515	3.95718	3.31058	2.68661	2.18739	3.08608	3.38896	4.15027	4.23864	growth arrest and DNA-damage-inducible 45 alpha
NM_008129	Gclm	2.11577	2.42076	2.5828	2.46476	2.42015	2.93758	1.95364	2.25669	2.62261	2.79427	2.7738	2.73675	glutamate-cysteine ligase , modifier subunit
NM_008706	Nqo1	2.44775	2.20779	2.3188	2.46427	1.47372	1.73134	2.99031	3.08955	3.20367	3.12945	2.98206	2.78211	NAD(P)H dehydrogenase, quinone 1
NM_009505	Vegfa	2.20809	1.93433	2.89739	5.09026	4.68103	4.97207	2.74126	1.33756	3.09929	5.3407	4.71472	5.39741	vascular endothelial growth factor A
NM_010444	Nr4a1	1.54185	1.72302	1.77577	4.5847	6.39873	5.9511	1.55478	1.41116	1.60834	3.01918	3.91328	5.39015	nuclear receptor subfamily 4, group A, member 1
NM_010884	Ndrg1	2.91246	2.53798	2.89594	4.03923	4.51778	4.39039	1.92321	1.66314	1.75623	2.45688	2.43336	2.60076	N-myc downstream regulated gene 1
NM_011198	Ptgs2	3.65065	2.43967	3.06821	11.9571	12.8089	8.43229	1.65658	1.12697	2.21186	3.20281	4.3894	3.70689	prostaglandin-endoperoxide synthase 2
NM_011400	Slc2a1	2.01844	1.58766	2.42703	3.10891	3.38127	3.50546	1.91585	1.13874	2.13784	1.97583	2.45706	2.62548	solute carrier family 2 (facilitated glucose transporter), member 1
NM_011491	Stc2	2.19647	2.49743	2.06538	2.04482	2.17385	1.93992	2.30644	1.7646	1.91371	2.10646	2.55642	1.82924	stanniocalcin 2
NM_011819	Gdf15	1.91032	1.56684	2.87573	2.66095	2.33356	3.08103	1.99154	1.26533	2.70025	3.34974	2.76586	5.62282	growth differentiation factor 15
NM_011908	Ubl3	1.76801	1.7718	1.57883	2.15361	1.99512	1.59121	1.68462	1.68417	1.33681	1.56149	1.69967	1.73171	ubiquitin-like 3
NM_011990	Slc7a11	1.99916	1.71053	1.44357	2.37619	2.22487	2.27724	3.30894	2.12079	4.12108	3.57729	5.91676	4.75743	solute carrier family 7 (cationic amino acid transporter, y+ system), member 11
NM_015774	Ero1l	1.83576	1.33306	1.64908	3.27309	2.47879	3.20386	2.46353	1.93636	1.96578	3.33635	2.9994	2.8616	ERO1-like (S. cerevisiae)
NM_017373	Nfil3	1.78128	2.1324	2.10665	2.68068	2.79689	2.92123	1.59006	1.60675	1.61795	2.1823	2.4475	2.36848	nuclear factor, interleukin 3, regulated
NM_022331	Herpud1	2.26939	1.96623	2.24917	2.49422	2.01852	2.46976	1.75425	1.61946	1.5062	2.13793	1.78255	2.2275	homocysteine-inducible, endoplasmic reticulum stress-inducible, ubiquitin-like domain member 1
NM_027909	Tmem24	1.73735	1.56482	1.75711	1.94095	2.64437	2.08471	1.61564	1.25315	2.07849	2.36876	2.20889	2.51691	transmembrane protein 24
NM_054087	Slc19a2	2.0141	1.65023	2.11282	3.05684	2.85754	2.46452	1.89371	1.38615	2.21171	2.4888	2.59446	2.50151	solute carrier family 19 (thiamine transporter), member 2
NM_133234	Bbc3	2.04486	1.56816	2.16375	1.71836	2.23165	2.05201	1.92952	1.46769	2.20855	2.01423	2.28299	2.38668	Bcl-2 binding component 3
NM_145154	Angptl6	1.84214	1.91019	1.84089	1.30891	1.54573	1.51101	1.65178	1.94819	2.14157	2.00891	2.19892	1.837	angiopoietin-like 6
NM_145953	Cth	1.82512	1.61329	1.75546	2.18963	2.15483	2.06511	1.74548	1.84597	1.81477	2.05446	2.25322	2.31666	cystathionase (cystathionine gamma-lyase)
NM_147221	Glis1	2.01936	2.10814	2.11453	2.32251	2.62773	2.43742	1.74072	1.65733	1.37343	1.69716	1.70962	2.12869	GLIS family zinc finger 1
NM_178917	Arrdc3	2.74547	1.81602	3.10806	6.29296	6.41483	5.90865	4.92819	3.0502	5.12764	8.42126	9.01719	9.1884	arrestin domain containing 3
XM_888686	Atf6	1.88854	1.80577	2.09156	2.21045	3.19473	2.30955	1.6768	1.31246	1.57179	2.01403	2.07665	1.92799	activating transcription factor 6
	A_51_P144348	2.18995	2.1684	1.96869	1.81045	1.98151	1.67978	2.20962	2.58583	2.46519	2.44553	2.47357	2.26508
NM_010786	Mdm2	1.76007	1.14929	2.03978	2.92639	1.81389	2.85121	1.84936	1.16227	1.63663	2.42425	2.82071	2.39545	transformed mouse 3T3 cell double minute 2
AK010701	Dedd2	1.68521	1.43036	1.52857	1.60635	1.82385	2.11391	1.79437	1.29674	1.51547	2.23722	1.57358	2.14839	death effector domain-containing DNA binding protein 2
AK165240	Slc16a10	1.67502	1.53145	1.61152	2.59063	3.16569	2.90884	1.48237	1.73024	1.56961	2.72614	2.62106	2.80529	solute carrier family 16 (monocarboxylic acid transporters), member 10
BC051230	A_51_P475672	1.8816	2.12856	2.21203	2.08555	2.25296	2.44175	1.35841	1.72728	1.22869	1.89943	1.52581	1.55737
BU560537	2310051E17Rik	1.82262	1.67863	1.37973	2.56003	2.3375	2.12148	1.76332	1.58076	1.71485	1.94731	2.03184	2.23412	RIKEN cDNA 2310051E17 gene
NM_001033167	3110004L20Rik	2.7105	2.24495	2.01734	2.28848	2.7254	2.17969	1.91942	1.55652	1.78424	1.67088	1.99485	1.8373	RIKEN cDNA 3110004L20 gene
NM_007436	Aldh3a1	2.62599	2.17505	2.20079	1.78546	1.48644	1.35216	2.67223	2.60647	2.53251	1.57213	2.3213	1.51324	aldehyde dehydrogenase family 3, subfamily A1
NM_008116	Ggt1	2.00683	1.70397	1.88841	2.2687	2.11139	2.35191	2.26099	1.77812	2.0388	1.82463	2.34774	2.22735	gamma-glutamyltransferase 1
NM_009344	Phlda1	1.85638	1.96424	2.03524	2.37324	2.71983	2.46429	1.61147	1.45166	1.53151	2.10917	1.9661	1.63448	pleckstrin homology-like domain, family A, member 1
NM_009716	Atf4	1.60261	1.3167	1.53758	1.71971	1.2119	1.98845	1.86459	1.50718	1.49469	2.11981	2.08658	2.28822	activating transcription factor 4
NM_010637	Klf4	1.87054	1.8787	2.17434	2.0188	2.61965	2.63602	1.32479	1.55047	1.53757	1.8222	1.86246	1.69615	Kruppel-like factor 4 (gut)
NM_010717	Limk1	1.6277	1.7203	1.67304	1.41232	1.71278	1.51072	1.42742	1.76185	1.97739	1.5796	1.75107	1.96506	LIM-domain containing, protein kinase
NM_011015	Orc1l	1.63841	1.26206	1.7977	2.26972	2.5145	2.32475	1.84874	1.19812	1.98112	2.76455	2.60742	2.88157	origin recognition complex, subunit 1-like (S.cereviaiae)
NM_019713	Rassf1	1.77266	1.30784	2.32965	2.46782	2.42301	2.88346	1.56661	1.04168	1.80181	2.3445	1.92421	2.00464	Ras association (RalGDS/AF-6) domain family 1
NM_021451	Pmaip1	2.3368	1.45105	2.90399	3.9043	4.96137	3.35983	2.38857	1.38615	3.08975	4.40759	4.24133	3.56479	phorbol-12-myristate-13-acetate-induced protein 1
NM_023516	2310016C08Rik	1.41131	1.32296	1.66368	2.14231	2.34838	3.67154	1.65113	1.79969	1.80787	2.97866	2.42051	3.09765	RIKEN cDNA 2310016C08 gene
NM_025367	Sphk1	1.78716	1.85262	1.76969	1.74664	1.76773	1.55465	1.5453	1.8161	1.67134	2.00665	1.87652	1.82258	sphingosine kinase 1
NM_026271	1110018M03Rik	3.23957	2.36339	2.22832	3.15525	3.79281	3.26541	1.55307	1.55986	1.83845	2.1527	2.47263	2.48657	RIKEN cDNA 1110018M03 gene
NM_026929	Chac1	1.79257	2.04844	1.92848	1.83664	2.65863	2.56283	1.20867	1.68341	1.20757	1.63768	1.67969	2.0385	ChaC, cation transport regulator-like 1 (E. coli)
NM_028057	Cyb5r1	1.74074	1.40393	1.57229	1.82477	1.18282	1.57679	1.7662	1.9548	1.80329	1.9544	1.89317	1.7104	cytochrome b5 reductase 1
NM_028769	Syvn1	1.5103	1.54517	1.71788	1.79284	1.88323	1.74489	1.51415	1.36473	1.45258	1.98302	1.75885	1.87513	synovial apoptosis inhibitor 1, synoviolin
NM_028782	Prss15	1.51143	1.3821	1.84875	1.67004	1.4607	1.6371	1.92578	1.6983	1.66498	1.77706	1.8113	1.84448	protease, serine, 15
NM_028803	Gbe1	1.65372	1.40374	1.43831	2.03922	1.49604	1.51462	2.55291	1.85555	2.22212	2.18938	1.99914	2.37538	glucan (1,4-alpha-), branching enzyme 1
NM_029083	Ddit4	1.65459	1.25826	2.09889	2.96175	2.58516	2.59008	1.81074	1.20023	1.66294	2.0417	2.22319	2.40097	DNA-damage-inducible transcript 4
NM_031999	Gpr137b	1.64739	1.44118	1.49055	1.69211	1.42987	1.5694	2.20853	1.80658	2.06497	2.59097	2.14149	2.44528	G protein-coupled receptor 137B
NM_133753	Errfi1	1.49368	1.73072	1.95761	4.85089	4.62806	4.50884	1.78309	1.25571	1.21851	3.4479	2.46735	3.14042	ERBB receptor feedback inhibitor 1
NM_134038	Slc16a6	1.84348	1.68245	2.02475	3.27357	3.34652	3.30505	3.60672	1.45012	3.16543	2.81328	3.40767	5.63181	solute carrier family 16 (monocarboxylic acid transporters), member 6
NM_134133	2010002N04Rik	1.79193	1.72694	1.73561	2.47141	2.74986	2.82763	1.74177	1.37334	1.4757	2.22604	2.07558	2.39794	RIKEN cDNA 2010002N04 gene
NM_172442	Dtx4	1.72496	1.68217	1.53039	1.54205	1.85219	1.60658	1.91405	1.6861	1.67272	1.89934	1.76147	1.66333	deltex 4 homolog (Drosophila)
NM_008654	Myd116	1.92052	1.45068	2.63651	2.7539	3.04031	4.647	2.12717	1.17267	1.43226	2.55337	4.04803	3.17323	myeloid differentiation primary response gene 116
NM_008416	Junb	1.54771	1.34326	2.34619	3.14812	3.48679	3.68568	1.974	1.21651	1.6566	2.64596	2.75674	2.96442	Jun-B oncogene
AK012110	Lpin2	1.21765	1.23272	1.24623	1.49717	1.53578	1.49494	1.56554	1.52598	1.63369	1.61597	1.51415	1.58906	lipin 2
AK012530	Dusp4	1.6717	1.68816	1.76282	2.87514	2.65294	2.75738	1.08667	1.14033	1.197	1.68639	1.7362	1.9456	dual specificity phosphatase 4
BC019573	1810048J11Rik	1.71952	1.67198	1.61198	2.71899	2.94471	2.42441	1.32307	1.23979	1.36789	1.86669	1.90266	1.88569	RIKEN cDNA 1810048J11 gene
BC030415	Col20a1	1.37813	1.26788	1.53574	1.72429	2.14883	1.73644	1.50468	1.10326	2.14295	1.94479	2.12049	2.96727	collagen, type XX, alpha 1
NM_007569	Btg1	1.4095	1.50545	1.40701	2.00021	2.17439	2.19232	1.51538	1.6754	1.38322	1.74903	1.80503	1.83232	B-cell translocation gene 1, anti-proliferative
NM_008655	Gadd45b	1.78969	1.41816	2.32149	2.69283	2.5625	2.69634	1.68875	1.29536	1.48276	2.04487	2.52041	2.32745	growth arrest and DNA-damage-inducible 45 beta
NM_009302	Swap70	1.54686	1.55774	1.54809	1.93145	2.50817	1.90113	1.3158	1.3077	1.17173	1.51308	1.74351	1.75618	SWA-70 protein
NM_010415	Hbegf	1.52026	1.37177	1.49394	2.40084	2.24027	2.83717	1.53223	2.08646	1.68309	2.45396	2.12401	2.27306	heparin-binding EGF-like growth factor
NM_010500	Ier5	1.54021	1.30712	1.30804	2.2692	2.17018	1.90893	2.10912	1.45773	1.92519	2.4295	2.68804	2.63856	immediate early response 5
NM_010757	Mafk	1.59895	1.54933	1.93801	2.23473	2.71292	2.98377	1.46583	1.1539	1.29519	2.07223	2.30054	2.09418	v-maf musculoaponeurotic fibrosarcoma oncogene family, protein K (avian)
NM_012000	Cln8	1.68989	1.7501	1.83878	1.95522	2.35039	2.53616	1.29321	1.32521	1.27847	1.80226	1.67944	1.62779	ceroid-lipofuscinosis, neuronal 8
NM_013490	Chka	1.52659	1.36469	1.69798	2.68147	2.14906	2.81178	1.64486	1.10165	1.24338	1.87862	2.27667	2.24433	choline kinase alpha
NM_013703	Vldlr	1.95933	1.75731	1.54256	1.98212	1.83261	1.74577	1.69476	1.6245	1.92882	1.54302	1.69431	1.77051	very low density lipoprotein receptor
NM_013807	Plk3	1.65231	1.21049	1.57085	2.5269	2.92703	2.58217	1.4941	1.22855	1.63795	2.3891	2.54987	3.38271	polo-like kinase 3 (Drosophila)
NM_015747	Slc20a1	1.36096	1.93348	1.57056	1.94822	2.12595	2.03642	1.64295	1.4023	1.52952	2.5658	2.36005	2.8899	solute carrier family 20, member 1
NM_016903	Esd	1.56911	1.46084	1.47024	1.64326	1.54399	1.63537	1.56513	1.94093	1.52515	1.87201	1.73581	1.55274	esterase D/formylglutathione hydrolase
NM_026106	Dr1	1.64182	1.23468	1.29322	1.74173	1.89868	1.74893	1.5867	1.10681	1.54349	1.81439	1.97814	1.78394	down-regulator of transcription 1
NM_058214	Recql4	1.3213	1.70565	1.63653	1.32896	1.56484	1.45208	1.6003	1.79221	1.65396	1.97542	1.60514	1.51588	RecQ protein-like 4
NM_172563	Hlf	1.90606	1.59591	1.53457	1.91126	2.43737	2.01886	1.61587	1.42118	1.93331	1.74891	2.26013	1.69073	hepatic leukemia factor
NM_175318	Spty2d1	1.62895	1.35743	1.31398	1.73942	2.00627	1.7579	1.76765	1.43734	1.65844	1.97446	2.61871	2.31726	SPT2, Suppressor of Ty, domain containing 1 (S. cerevisiae)
NM_175386	Lhfp	1.82511	1.68554	1.4318	1.54269	1.52822	1.43103	2.10135	1.62199	1.72526	1.67551	1.94046	1.62139	lipoma HMGIC fusion partner
NM_177700	BC060631	1.5797	1.60737	1.45628	1.37997	1.69937	1.65624	1.79191	1.48146	1.86986	2.05487	1.84269	2.06542	cDNA sequence BC060631
NM_178640	B3galnt2	2.05209	1.73998	1.45065	2.0416	1.52353	1.5031	2.54589	1.80217	2.13577	2.12688	2.51165	2.1381	UDP-GalNAc:betaGlcNAc beta 1,3-galactosaminyltransferase, polypeptide 2
NM_181074	Lrrn6a	2.16919	1.76968	1.76016	2.89137	2.69205	2.05039	2.06143	1.58816	2.12934	2.165	2.70402	3.03217	leucine rich repeat neuronal 6A
NM_183019	Arhgef4	1.85855	1.66618	1.84143	1.69486	2.06289	2.01967	1.75376	1.32202	1.74814	1.77137	1.22757	1.50063	Rho guanine nucleotide exchange factor (GEF) 4
NM_010442	Hmox1	1.72242	2.27126	2.19967	1.68611	1.67341	2.09048	2.22312	1.92817	3.2691	4.23694	2.34532	2.59192	heme oxygenase (decycling) 1
AK007938	1810062O18Rik	2.08418	1.3862	1.47368	1.78848	1.87306	1.67977	1.65957	1.32916	1.89612	1.94488	2.13781	2.07847	RIKEN cDNA 1810062O18 gene
AK015225	Ptar1	1.65963	1.17655	1.29179	1.42269	1.8471	1.55446	1.59749	1.22343	1.52703	1.60336	1.60326	1.92923	protein prenyltransferase alpha subunit repeat containing 1
AV030849	A_51_P133953	1.38708	1.50279	1.52575	1.67108	1.59731	1.52796	1.93403	1.79134	2.13894	1.97896	1.98432	1.97496
NM_001033135	Rnf149	1.50511	1.12721	1.09036	1.62532	1.79205	1.28712	1.49922	1.35866	1.65643	1.83322	1.81569	1.96957	ring finger protein 149
NM_007707	Socs3	1.33994	1.45411	1.66461	1.65469	2.01298	1.82382	1.42674	1.44169	1.73665	1.99533	2.00516	2.28926	suppressor of cytokine signaling 3
NM_008638	Mthfd2	1.53338	1.53763	1.64928	1.55253	1.79958	1.5428	1.184	1.19597	1.20829	1.62844	1.48373	1.89062	methylenetetrahydrofolate dehydrogenase (NAD+ dependent), methenyltetrahydrofolate cyclohydrolase
NM_008880	Plscr2	2.14492	1.6325	1.37079	1.59917	1.58169	1.46539	1.54582	1.8017	1.57533	1.40397	1.64916	1.23576	phospholipid scramblase 2
NM_008898	Por	1.57633	1.4933	1.60479	2.1284	1.99445	2.08457	1.26667	1.27824	1.34573	1.24349	1.55544	1.69211	P450 (cytochrome) oxidoreductase
NM_009626	Adh7	2.29898	1.79484	1.86183	1.73928	1.60963	1.66028	1.7921	1.49185	1.61141	1.40503	1.40674	1.47506	alcohol dehydrogenase 7 (class IV), mu or sigma polypeptide
NM_009627	Adm	1.0283	1.44923	1.52682	1.51812	1.71334	1.80919	1.34828	1.16441	1.61718	2.10219	1.52165	2.03998	adrenomedullin
NM_009883	Cebpb	1.94173	1.83817	2.21268	2.11826	2.62855	2.11654	1.25697	1.53196	1.46144	1.74751	1.97716	2.00791	CCAAT/enhancer binding protein (C/EBP), beta
NM_009896	Socs1	1.28126	1.35881	1.64733	1.5485	2.15598	2.10613	1.30697	1.35579	1.51318	1.98019	1.87606	2.27922	suppressor of cytokine signaling 1
NM_010118	Egr2	1.07365	1.21926	1.98555	3.44066	3.65548	3.34259	1.49678	1.05011	1.72916	3.77015	3.50524	3.84819	early growth response 2
NM_010188	Fcgr3	1.88703	1.88177	2.10804	2.51964	1.83369	2.37384	1.75854	1.36007	1.19733	2.50787	1.50183	1.68075	Fc receptor, IgG, low affinity III
NM_010499	Ier2	1.15488	1.14836	1.85751	2.9585	3.13765	2.70464	1.33678	1.03965	1.51881	2.90431	3.263	3.4765	immediate early response 2
NM_010705	Lgals3	1.69588	1.57104	1.60389	1.93835	1.462	1.72988	2.00882	1.70674	1.6458	1.43264	1.78099	1.67162	lectin, galactose binding, soluble 3
NM_011236	Rad52	1.60222	1.48654	1.86197	1.52484	1.75736	1.63765	1.50427	1.3417	1.90916	1.66064	1.3852	1.41618	RAD52 homolog (S. cerevisiae)
NM_011790	Arih2	1.55405	1.77556	1.62742	2.09259	2.32581	2.36587	1.48722	1.0477	1.28385	2.06259	1.69425	1.83909	ariadne homolog 2 (Drosophila)
NM_013519	Foxc2	1.47739	1.76952	2.09389	1.90232	2.14823	1.857	1.37444	1.28143	1.72453	1.87991	1.3153	1.92962	forkhead box C2
NM_013745	Nufip1	1.58337	1.45028	1.3463	1.75456	1.93256	1.68485	1.48901	1.20466	1.54566	1.60774	1.63111	1.82756	nuclear fragile X mental retardation protein interacting protein 1
NM_019482	Panx1	1.65087	1.52097	1.71522	1.13767	1.43679	1.14835	1.69651	1.3949	1.95531	1.92822	1.5171	1.50776	pannexin 1
NM_022890	Cldn12	1.70378	1.69842	1.57249	2.33243	2.29805	1.92394	1.47859	1.20695	1.46222	1.88438	1.68627	1.76963	claudin 12
NM_023248	Sbds	1.76173	1.36539	1.33032	2.12994	2.04003	1.81881	1.44077	1.30533	1.51153	1.5899	1.70542	1.73068	Shwachman-Bodian-Diamond syndrome homolog (human)
NM_024215	3110024A21Rik	1.78445	1.60079	1.81367	2.29321	2.25508	2.25741	1.60522	1.21866	1.48318	1.58458	1.64256	1.38152	RIKEN cDNA 3110024A21 gene
NM_024468	Trim39	1.37694	1.17396	1.5699	1.53906	1.85917	1.71973	1.38012	1.13048	1.58428	1.80233	1.61242	1.92927	tripartite motif protein 39
NM_025522	Dhrs7	1.78102	1.67134	1.78812	1.27579	1.40402	1.26506	1.54955	1.76481	1.9234	1.6225	1.56994	1.43116	dehydrogenase/reductase (SDR family) member 7
NM_026967	Rhebl1	1.51	1.57761	1.44675	1.36944	1.44621	1.5156	1.50685	1.43992	1.7059	1.49638	1.62533	1.60416	Ras homolog enriched in brain like 1
NM_028047	1500002O20Rik	1.61471	1.33394	1.60389	1.30525	1.86769	1.53327	1.64464	1.42944	1.79749	1.98331	1.75806	2.02488	RIKEN cDNA 1500002O20 gene
NM_028932	Eaf1	1.494	1.27596	1.37818	2.1542	2.30054	1.92257	1.382	1.08856	1.4937	1.9192	1.87932	1.80866	ELL associated factor 1
NM_029720	Creld2	1.41344	1.39212	1.52191	1.40239	1.56187	1.35257	1.73793	1.81394	1.70179	2.0307	1.94543	1.69775	cysteine-rich with EGF-like domains 2
NM_130858	Nxph3	1.75357	1.85871	1.81141	1.89666	2.73227	1.99888	1.03719	1.17624	1.05302	1.397	1.60314	1.64764	neurexophilin 3
NM_134048	Cbll1	1.53883	1.54017	1.62095	1.86584	2.28946	1.74805	1.24655	1.23147	1.34375	1.49848	1.63225	1.58624	Casitas B-lineage lymphoma-like 1
NM_176933	Dusp4	1.24949	1.65452	1.58472	1.92301	2.22671	2.31484	1.29921	1.23147	1.28977	1.5017	1.74454	1.82295	dual specificity phosphatase 4
XM_619720	9630055N22Rik	1.64937	1.38498	1.17194	2.7811	2.22054	1.66904	1.67993	1.43082	1.23139	2.55484	2.4938	2.16257	RIKEN cDNA 9630055N22 gene
NM_015761	Dos	1.18257	1.22279	1.51204	2.06976	2.76232	2.65254	1.26151	1.13882	1.45406	2.08496	2.31109	2.39479	downstream of Stk11
NM_008180	Gss	1.31679	1.23714	1.36445	1.5922	1.66139	1.46111	1.41084	1.55203	1.55912	1.74061	1.75373	1.73309	glutathione synthetase
AK008813	2210403K04Rik	1.59902	1.14783	1.09868	2.53563	2.01554	2.20341	1.63551	1.12734	1.24201	1.8059	2.01452	2.26105	RIKEN cDNA 2210403K04 gene
AK140033	AI452195	1.9399	1.93542	1.91154	1.61537	2.14136	1.27782	1.4092	1.57865	1.2832	1.40304	1.56134	1.44871	expressed sequence AI452195
AK171170	Lins2	1.38072	1.23321	1.29209	1.63564	1.4313	1.5362	1.63419	1.28578	1.64517	1.6222	1.7018	1.85054	lines homolog 2 (Drosophila)
BC039910	D1Ertd161e	1.44307	1.34769	1.56211	1.46481	1.69994	1.73541	1.47192	1.37772	1.55207	1.52482	1.63659	1.63599	DNA segment, Chr 1, ERATO Doi 161, expressed
BC058264	Tshz1	1.49966	1.64242	1.7952	2.17599	2.38757	1.99451	1.3287	1.49216	1.46971	1.52946	1.63863	1.5486	teashirt zinc finger family member 1
BC061503	Ttc17	1.6818	1.53264	1.58836	2.19432	2.08874	1.66711	1.50345	1.08385	1.12109	1.72967	1.21187	1.18416	tetratricopeptide repeat domain 17
BC076612	3110043O21Rik	1.66028	1.28762	1.46326	2.14649	2.16512	2.11592	1.68823	1.24092	1.33904	2.26519	2.06014	2.04795	RIKEN cDNA 3110043O21 gene
NM_001033445	Gm944	1.73017	1.42871	1.38906	1.93905	1.96276	1.36426	1.88338	1.22445	1.64224	1.19619	1.84828	1.76231	gene model 944, (NCBI)
NM_001040399	1700108L22Rik	1.38336	1.23358	1.74756	1.68273	1.73907	1.27403	1.91769	1.42796	1.52491	1.88053	2.16933	2.22233	RIKEN cDNA 1700108L22 gene
NM_007487	Arl4a	1.38853	1.24176	1.29535	1.6127	1.83136	1.49951	1.57458	1.25315	1.58488	1.90982	1.552	1.99478	ADP-ribosylation factor-like 4A
NM_008378	Impact	1.67419	1.27762	1.12552	3.11933	2.36856	1.85952	1.69475	1.52584	1.50216	1.36715	1.70819	1.82613	imprinted and ancient
NM_008511	Lrmp	1.17706	1.69538	1.83855	1.96822	1.68211	1.53917	1.21901	1.58395	2.04514	1.50365	2.16466	1.72604	lymphoid-restricted membrane protein
NM_009048	Reps1	1.64717	1.40962	1.51	2.40631	2.52319	2.18223	1.07368	1.13566	1.09177	1.47919	1.60312	1.59007	RalBP1 associated Eps domain containing protein
NM_009372	Tgif	1.55045	1.5597	1.4872	1.86929	2.01922	2.01771	1.33999	1.57859	1.32704	1.43113	1.65601	1.48221	TG interacting factor
NM_009992	Cyp1a1	6.15662	6.5614	6.07832	2.25772	1.26042	3.07054	5.16614	12.899	8.24087	2.14802	5.74956	2.66384	cytochrome P450, family 1, subfamily a, polypeptide 1
NM_010171	F3	1.52205	1.26864	1.32943	2.14226	1.89969	1.93404	1.57467	1.41574	1.36013	1.55488	2.13847	1.43867	coagulation factor III
NM_010235	Fosl1	1.29855	1.48008	1.59679	2.42236	2.06637	2.34144	1.10595	1.23972	1.42062	2.04239	1.95011	2.00087	fos-like antigen 1
NM_010282	Ggps1	1.62438	1.36405	1.23334	1.52373	1.34847	1.57709	1.41316	1.45105	1.52053	1.57416	1.74303	1.84859	geranylgeranyl diphosphate synthase 1
NM_010755	Maff	1.27666	1.07262	1.02507	1.82136	1.70393	1.85139	1.63913	1.61139	1.57909	1.68369	1.57465	2.28208	v-maf musculoaponeurotic fibrosarcoma oncogene family, protein F (avian)
NM_010849	Myc	2.12036	1.82118	1.44361	2.73492	2.60565	1.98996	1.22326	1.28266	1.1062	1.61974	1.88061	1.4456	myelocytomatosis oncogene
NM_011020	Hspa4l	1.50946	1.27702	1.16546	1.80601	1.85418	1.31617	1.55479	1.36247	1.63293	1.54183	1.61065	1.85279	heat shock protein 4 like
NM_016783	Pgrmc1	1.62236	1.30681	1.15392	1.82915	1.60018	1.31775	1.76031	1.65147	1.40384	2.03422	1.78374	1.7059	progesterone receptor membrane component 1
NM_019511	Ramp3	1.45839	1.53725	1.45242	1.47834	1.32089	1.78665	1.8051	2.54488	1.41334	2.06739	2.17371	1.96026	receptor (calcitonin) activity modifying protein 3
NM_020266	Dnajb10	1.37624	1.32831	1.56533	1.66539	1.4319	1.94233	1.67056	1.2655	1.28384	1.63698	1.7817	1.91792	DnaJ (Hsp40) homolog, subfamily B, member 10
NM_021343	Spata5	1.53067	1.33263	1.23578	1.30532	1.66674	1.30679	1.65752	1.40816	1.53002	1.6799	1.77341	1.76819	spermatogenesis associated 5
NM_021452	Kcnmb4	1.5959	1.57241	1.70841	2.02091	2.26204	1.93572	1.40782	1.48916	1.1316	1.63182	1.41742	1.67406	potassium large conductance calcium-activated channel, subfamily M, beta member 4
NM_022310	Hspa5	1.57853	1.2787	1.25897	1.92169	1.41597	1.44058	1.93137	1.51851	1.47323	1.99261	1.93341	1.72647	heat shock 70kD protein 5 (glucose-regulated protein)
NM_023057	B230120H23Rik	2.26387	1.83308	1.6616	1.63637	2.13659	1.71084	1.86736	1.39914	1.47363	1.36922	2.01318	1.43316	RIKEN cDNA B230120H23 gene
NM_023275	Rhoj	2.33461	2.4856	2.11304	2.45081	3.60634	2.20904	1.23089	1.1686	1.40326	1.41988	1.75554	1.58387	ras homolog gene family, member J
NM_025699	3230401D17Rik	1.45922	1.21112	1.46696	2.07393	2.05424	2.28761	1.42168	1.15151	1.61157	2.10346	2.05616	1.99671	RIKEN cDNA 3230401D17 gene
NM_026178	Mmd	1.62468	1.53763	1.53241	1.55821	1.42201	1.59555	1.58627	1.21748	1.30523	1.62004	1.48575	1.47708	monocyte to macrophage differentiation-associated
NM_026384	Dgat2	1.60006	1.26126	1.61343	2.24427	1.78007	2.03247	1.41998	1.1956	1.21647	1.68737	1.82333	2.17797	diacylglycerol O-acyltransferase 2
NM_026432	Tmem66	1.48714	1.35734	1.37256	1.57847	1.26774	1.37643	1.70912	1.56342	1.60358	1.77269	1.65141	1.61453	transmembrane protein 66
NM_028002	Dus4l	1.61581	1.27216	1.25496	1.52189	1.4915	1.66689	1.9171	1.1392	1.56825	1.40317	1.84705	1.63279	dihydrouridine synthase 4-like (S. cerevisiae)
NM_031168	Il6	1.5553	2.28386	1.83334	3.89236	8.08735	3.69795	1.38229	1.45032	1.51097	2.00262	4.92956	4.09662	interleukin 6
NM_133900	Psph	1.51215	1.40556	1.5484	1.65002	1.55825	1.68467	1.2712	1.93452	1.22275	1.64292	1.59708	1.64821	phosphoserine phosphatase
NM_134066	Akr1c18	1.54876	1.5769	1.63771	1.70691	2.5153	1.88875	2.53097	1.37558	1.28107	1.36487	1.56502	1.46509	aldo-keto reductase family 1, member C18
NM_134105	Txndc11	1.43219	1.43824	1.36122	1.34084	1.57738	1.37316	1.60449	1.60193	1.71535	1.70385	1.76267	1.78301	thioredoxin domain containing 11
NM_144923	Blvrb	1.82008	1.51207	1.52542	1.54946	1.3531	1.47368	1.8568	1.54813	1.58984	1.73387	1.34565	1.47192	biliverdin reductase B (flavin reductase (NADPH))
NM_145528	D2Ertd391e	1.34462	1.36332	1.4009	1.49125	1.40509	1.77539	1.89558	1.54502	1.71376	1.73776	2.11345	1.93097	DNA segment, Chr 2, ERATO Doi 391, expressed
NM_146018	Flcn	1.4373	1.21354	1.53469	1.68771	2.12271	1.80625	1.46065	1.37927	1.64812	1.80381	1.41353	1.57058	folliculin
NM_152804	Plk2	1.68098	1.37291	1.51528	1.92677	3.10346	1.63495	1.46655	1.22564	1.67133	1.70312	2.05024	1.45171	polo-like kinase 2 (Drosophila)
NM_172518	Fbxo42	1.57528	1.40537	1.36831	1.62373	1.97998	1.82194	1.29605	1.17333	1.26495	1.61223	1.58295	1.67765	F-box protein 42
NM_175122	Rab39b	1.6962	1.47287	1.22621	1.66926	2.16036	1.68581	1.54047	1.76863	1.65139	1.56757	1.85217	2.0933	RAB39B, member RAS oncogene family
AK011505	Mapk6	1.22654	1.43582	1.5431	1.53154	1.49758	1.43073	1.18654	1.28131	1.52327	1.2204	1.67891	1.57261	mitogen-activated protein kinase 6
AK016444	4931408D14Rik	1.47769	1.59249	1.23313	1.39592	1.81508	1.40689	1.56009	1.81291	1.7436	5.07835	1.96061	1.64763	RIKEN cDNA 4931408D14 gene
BC013471	Tmco4	1.46977	1.2734	1.55743	1.36323	1.61463	1.65635	1.78818	1.40966	1.65835	1.85958	1.453	1.85985	transmembrane and coiled-coil domains 4
BC069869	Wdr36	1.34223	1.34905	1.34608	1.25699	1.28885	1.14503	1.52586	1.57449	1.56622	1.64278	1.63284	1.60154	WD repeat domain 36
NM_001013577	1110054O05Rik	1.86326	1.65612	1.36842	1.86754	1.9226	2.72216	1.44357	1.01119	1.50716	1.32923	1.55132	1.32821	RIKEN cDNA 1110054O05 gene
NM_008539	Smad1	1.29961	1.37516	1.36161	1.62113	2.3113	1.83815	1.11961	1.16292	1.3927	1.49864	1.51228	1.63278	MAD homolog 1 (Drosophila)
NM_009046	Relb	1.57833	1.43116	1.81057	1.66943	2.0881	1.64898	1.41203	1.13357	1.3671	1.38825	1.58782	1.29304	avian reticuloendotheliosis viral (v-rel) oncogene related B
NM_009396	Tnfaip2	1.06052	1.3352	1.54601	1.13848	1.37885	1.3884	1.53827	1.66492	1.60728	1.36415	1.69397	1.59083	tumor necrosis factor, alpha-induced protein 2
NM_010902	Nfe2l2	1.43148	1.41228	1.23583	2.11454	1.76035	2.11546	1.68309	1.30495	1.38178	1.97061	1.57228	1.8774	nuclear factor, erythroid derived 2, like 2
NM_011118	Plf2	1.16578	1.25848	1.35417	1.48291	1.27191	1.38134	2.59306	2.38937	2.78615	3.94045	4.22014	5.92025	proliferin 2
NM_011212	Ptpre	1.03233	1.06213	1.05415	1.50571	1.65009	1.45263	1.17535	1.21614	1.63369	1.49629	1.72134	1.65697	protein tyrosine phosphatase, receptor type, E
NM_011299	Rps6ka2	1.36161	1.49656	1.38814	1.17501	1.24576	1.13359	1.67841	1.42906	1.73898	1.7427	1.53316	1.67625	ribosomal protein S6 kinase, polypeptide 2
NM_011439	Sox13	1.60114	1.56999	1.18366	1.48376	1.64573	1.47621	1.23355	1.2894	1.54691	1.3182	1.76881	1.6749	SRY-box containing gene 13
NM_012026	Rgnef	1.35609	1.4004	1.4558	1.65749	1.78923	1.48404	1.5746	1.58202	1.65957	1.63644	1.41744	1.29902	Rho-guanine nucleotide exchange factor
NM_013898	Timm8a1	1.5098	1.25303	1.26169	1.26084	1.43921	1.24109	1.24855	1.5749	1.58044	1.5038	1.6825	1.72601	translocase of inner mitochondrial membrane 8 homolog a1 (yeast)
NM_016910	Ppm1d	1.4943	1.10868	1.45776	1.41519	1.9812	1.60113	1.53025	1.229	1.30463	1.81923	1.49536	1.48233	protein phosphatase 1D magnesium-dependent, delta isoform
NM_022015	Tbn	1.69843	1.27221	1.33471	1.42781	1.83469	1.57005	1.63807	1.27983	1.46078	1.74169	1.42676	1.82873	taube nuss
NM_025391	Nip7	1.39752	1.36803	1.54022	1.47703	1.54592	1.62299	1.18234	1.21399	1.47486	2.41076	1.61556	1.50131	nuclear import 7 homolog (S. cerevisiae)
NM_025465	1810029B16Rik	1.35832	1.20797	1.12944	1.49057	1.39693	1.50001	1.33672	1.28784	1.52094	1.56729	1.54825	1.56592	RIKEN cDNA 1810029B16 gene
NM_025864	2310028N02Rik	1.54004	1.30957	1.28885	1.44032	1.50711	1.52871	1.46056	1.11544	1.40447	1.60604	1.65723	1.67328	RIKEN cDNA 2310028N02 gene
NM_026217	Atg12	1.56336	1.24906	1.38288	1.72839	1.7991	1.51333	1.37388	1.15238	1.52003	1.55269	1.39679	1.65297	autophagy-related 12 (yeast)
NM_026344	Dph2	1.58011	1.46665	1.42939	1.33397	1.69231	1.44629	1.60068	1.34809	1.66929	1.43851	1.60324	1.65634	DPH2 homolog (S. cerevisiae)
NM_026358	4930583H14Rik	1.12988	1.10053	1.4404	2.03366	1.63847	2.21459	1.51333	1.21436	1.67457	3.97275	1.4224	2.61326	RIKEN cDNA 4930583H14 gene
NM_026407	Tmem39a	1.75764	1.57412	1.42634	1.66357	2.04316	1.57463	1.48635	1.28684	1.50668	1.32404	1.48321	1.48501	transmembrane protein 39a
NM_026453	Rbm13	1.38311	1.245	1.24455	1.53971	1.59982	1.53923	1.55463	1.12091	1.23253	1.7784	1.40666	1.56597	RNA binding motif protein 13
NM_026890	1500001L15Rik	1.33531	1.21836	1.22243	1.1629	1.38595	1.23139	2.16968	1.56687	1.98193	2.03819	1.89017	1.86179	RIKEN cDNA 1500001L15 gene
NM_027560	Arrdc2	1.29154	1.20093	1.4912	1.44699	1.70208	1.64412	1.46765	1.04515	1.22128	1.92986	1.51932	1.56195	arrestin domain containing 2
NM_133236	Glcci1	1.32305	1.09998	1.07199	1.953	2.03628	1.71339	1.41784	1.63775	1.50728	1.54298	1.73035	2.09661	glucocorticoid induced transcript 1
NM_144500	Osbpl2	1.54685	1.53432	1.58018	1.45938	1.45519	1.59028	1.5376	1.35731	1.27676	1.52506	1.36002	1.40979	oxysterol binding protein-like 2
NM_145477	Alg12	1.62325	1.77927	1.69721	1.42229	1.65514	1.88916	1.16235	1.17278	1.52106	1.23553	1.23506	1.21384	asparagine-linked glycosylation 12 homolog (yeast, alpha-1,6-mannosyltransferase)
NM_153057	Nomo1	1.13577	1.57635	1.28526	1.54473	1.23707	1.54338	1.40408	1.49247	1.33548	1.53976	1.5953	1.48613	nodal modulator 1
NM_153504	Rnf183	1.66197	1.41487	1.4373	1.71668	1.15538	1.67303	3.01175	2.57585	2.36561	2.87301	2.87275	3.16747	ring finger protein 183
NM_172652	4632411B12Rik	1.50905	1.24179	1.42206	1.5486	1.67416	1.6463	1.27673	1.15386	1.38577	1.52188	1.52189	1.37777	RIKEN cDNA 4632411B12 gene
NM_173750	2700007P21Rik	1.50098	1.19077	1.63178	1.55537	1.71888	1.49982	1.26476	1.10126	1.48162	1.8019	1.78952	1.81364	RIKEN cDNA 2700007P21 gene
NM_181391	Chchd7	1.21277	1.14615	1.43952	1.54294	1.49456	1.76672	1.45821	1.1759	1.16689	1.60119	1.82702	1.79506	coiled-coil-helix-coiled-coil-helix domain containing 7
NM_183127	Fate1	1.2315	1.20807	1.55494	1.10632	1.09694	1.52112	1.58283	1.50856	1.43015	1.66532	1.54876	1.67345	fetal and adult testis expressed 1
NM_207680	Bcl2l11	1.57239	1.06698	1.51214	2.12792	1.84556	1.78848	1.76697	1.15913	1.7933	2.43629	2.30894	1.99804	BCL2-like 11 (apoptosis facilitator)
XM_903670	Etnk2	1.69741	1.45509	1.38841	1.46032	1.68373	1.70256	1.68808	1.07501	1.2978	1.33361	1.6636	1.64606	ethanolamine kinase 2
AF129888	Eif1	1.3597	1.20389	1.31021	1.70004	1.47196	1.7327	1.43512	1.16133	1.36864	1.92592	1.94122	1.98513	eukaryotic translation initiation factor 1
AK079187	Peli2	1.36248	1.68062	2.47584	1.61222	2.48729	2.10264	1.26601	1.33834	1.22697	1.85761	1.14501	1.07536	pellino 2
BC080205	Rbm22	1.36274	1.12479	1.42972	1.52195	1.18312	1.34742	1.85256	1.20842	1.44232	1.80822	1.60428	1.59492	RNA binding motif protein 22
NM_001025586	2310073E15Rik	1.2679	1.48526	1.50933	1.38396	1.25678	1.61671	1.16385	1.23823	1.12319	1.69343	1.49208	1.60583	RIKEN cDNA 2310073E15 gene
NM_007705	Cirbp	1.52817	1.527	1.71651	1.83477	2.06221	1.84746	1.00748	1.04673	1.63351	1.18732	1.4657	2.13458	cold inducible RNA binding protein
NM_008242	Foxd1	1.35423	1.59287	1.33365	1.5621	1.71375	1.67299	1.17536	1.46968	1.29925	1.13541	1.34428	1.50191	forkhead box D1
NM_008576	Abcc1	1.43469	1.80812	2.15749	1.0533	1.58392	1.67962	1.37427	1.37948	1.41125	1.51596	1.4244	1.38344	ATP-binding cassette, sub-family C (CFTR/MRP), member 1
NM_008577	Slc3a2	1.24935	1.62457	1.63784	1.80605	1.38414	2.0941	1.44638	1.24569	1.32325	1.81726	1.3454	1.78935	solute carrier family 3 (activators of dibasic and neutral amino acid transport), member 2
NM_008713	Nos3	2.39215	2.06205	1.55683	1.54262	1.13243	2.10991	1.89157	1.9516	1.49903	1.23329	1.24652	1.35216	nitric oxide synthase 3, endothelial cell
NM_008795	Pctk3	1.21824	1.48849	1.47355	1.38149	1.48003	1.36227	1.67489	1.40196	1.54209	1.63389	1.74972	1.56416	PCTAIRE-motif protein kinase 3
NM_008826	Pfkl	1.20384	1.02043	1.6724	1.56975	1.36113	1.88727	1.39869	1.04794	1.14387	2.04746	1.84669	1.96144	phosphofructokinase, liver, B-type
NM_008969	Ptgs1	1.56268	1.56234	1.32468	1.46243	1.15822	1.14001	1.41654	1.62688	1.39761	1.22808	1.51056	1.55145	prostaglandin-endoperoxide synthase 1
NM_008987	Ptx3	1.54805	1.80931	1.52791	1.51114	1.42698	1.6961	1.27784	1.37351	1.07502	1.18783	1.63095	1.20759	pentraxin related gene
NM_009166	Sorbs1	2.21771	1.80553	1.55356	2.28382	2.57657	1.49995	1.25838	1.02934	1.43946	1.35181	1.34002	1.34976	sorbin and SH3 domain containing 1
NM_009748	Bet1	1.31498	1.03435	1.04992	1.18031	1.30407	1.14558	1.90688	1.70677	1.62367	2.01605	1.92207	1.95899	blocked early in transport 1 homolog (S. cerevisiae)
NM_009831	Ccng1	1.47734	1.0246	1.32655	1.27749	1.3836	1.27521	1.56573	1.18002	2.07563	1.79353	1.84436	1.58121	cyclin G1
NM_009908	Cmas	1.35146	1.22082	1.53074	1.148	1.5099	1.53456	1.37027	1.25566	1.54161	1.27479	1.75961	1.30569	cytidine monophospho-N-acetylneuraminic acid synthetase
NM_010344	Gsr	1.17697	1.22575	1.46356	1.22792	1.20148	1.24032	1.87979	1.56822	1.49627	1.72939	1.65344	1.42232	glutathione reductase 1
NM_010356	Gsta3	2.33102	1.41483	1.64614	1.77167	1.0564	1.30622	2.06584	1.83295	1.62757	1.79484	1.46826	1.41559	glutathione S-transferase, alpha 3
NM_010693	Lck	1.11201	1.56615	1.76292	1.53207	1.44661	1.5897	1.07387	1.06987	1.24684	1.76981	1.17133	1.26196	lymphocyte protein tyrosine kinase
NM_011723	Xdh	1.57625	1.60381	1.40559	1.47386	1.14136	1.10226	1.80026	1.58127	2.06716	1.76424	1.62263	1.16646	xanthine dehydrogenase
NM_012029	Sitpec	1.67266	1.42664	1.50453	1.25472	1.62865	1.37667	1.3752	1.6581	1.67352	1.58693	1.46295	1.46294	signaling intermediate in Toll pathway-evolutionarily conserved
NM_013749	Tnfrsf12a	1.21228	1.63752	1.4643	2.46222	1.96694	2.46345	1.34025	1.03936	1.01878	2.2099	1.70585	1.47992	tumor necrosis factor receptor superfamily, member 12a
NM_015765	Hspa14	1.31088	1.07632	1.22892	1.8913	1.92071	1.53376	1.32842	1.09785	1.46883	1.73379	1.67464	1.76649	heat shock protein 14
NM_016873	Wisp2	1.23302	1.78291	1.90467	1.368	1.44392	1.44372	1.33382	1.7003	1.65455	1.55795	1.41722	1.17942	WNT1 inducible signaling pathway protein 2
NM_022992	Arl6ip5	1.37862	1.65569	1.72609	1.62257	1.31763	1.52673	1.21995	1.10963	1.13003	1.63307	1.25513	1.29	ADP-ribosylation factor-like 6 interacting protein 5
NM_023141	Tor3a	1.64573	1.66681	1.72758	1.404	2.01641	1.59333	1.21518	1.15091	1.43663	1.44112	1.31854	1.4333	torsin family 3, member A
NM_029128	Qtrtd1	1.19029	1.22951	1.18563	1.29421	1.3565	1.78548	1.50946	1.60593	1.27955	1.63409	1.57667	1.90854	queuine tRNA-ribosyltransferase domain containing 1
NM_029770	Unc5b	1.48685	1.51829	1.53256	1.23563	1.75715	1.67725	1.07639	1.4863	1.43235	1.21822	1.51271	1.20395	unc-5 homolog B (C. elegans)
NM_030080	Creb3l4	1.85484	1.27701	1.22788	1.49121	1.41639	1.26111	1.67077	1.70499	1.78463	1.26754	2.08381	2.03736	cAMP responsive element binding protein 3-like 4
NM_031251	Ctns	1.39904	1.19104	1.40978	1.55661	2.25085	1.77241	1.52441	1.26657	1.36162	1.47401	1.32144	1.71095	cystinosis, nephropathic
NM_139143	Slc39a6	1.34995	1.19668	1.02486	1.68838	1.35974	1.10288	1.34504	1.19864	1.57959	1.58508	1.68862	1.67979	solute carrier family 39 (metal ion transporter), member 6
NM_144515	Zfp52	2.08069	1.92159	1.34055	4.86252	3.4309	1.89314	1.45549	1.17283	1.38445	1.53549	2.39933	2.53463	zinc finger protein 52
NM_145460	Oxnad1	1.36707	1.45185	1.36378	1.369	1.71175	1.69139	1.46807	1.2295	1.20982	1.80487	1.60305	1.64278	oxidoreductase NAD-binding domain containing 1
NM_153128	Klhl12	1.36099	1.11594	1.10235	1.67802	1.57371	1.31767	1.30998	1.16342	1.47012	1.49351	1.50585	1.49046	kelch-like 12 (Drosophila)
NM_153789	Mylip	1.40731	1.32493	1.7847	2.01991	1.64707	1.47495	1.66921	1.15563	1.88852	1.51034	1.46984	1.17211	myosin regulatory light chain interacting protein
NM_172483	Zfp180	1.52612	1.46322	1.21094	1.62786	1.7191	1.47776	1.44641	1.2751	1.66694	1.55595	1.45311	1.50872	zinc finger protein 180
NM_172659	Slc2a6	2.64228	2.89765	2.60818	2.02726	1.76107	2.0296	1.4725	1.73424	1.75592	1.12419	1.38773	1.29731	solute carrier family 2 (facilitated glucose transporter), member 6
NM_172713	Sdad1	1.54819	1.38195	1.4299	1.33725	1.66186	1.42665	1.5255	1.25702	1.47714	1.66271	1.4923	1.34248	SDA1 domain containing 1
NM_172765	Btbd15	1.43883	1.05953	1.09864	1.49892	1.61168	1.43757	1.69848	1.18879	1.42809	1.40529	1.82895	1.55383	BTB (POZ) domain containing 15
NM_172943	Alkbh5	1.17573	1.19966	1.47669	1.85918	2.54233	2.38344	1.25619	1.04716	1.24443	1.99478	1.48537	2.29817	alkB, alkylation repair homolog 5 (E. coli)
NM_175113	3300001M20Rik	1.48247	1.25608	1.29798	1.34904	1.52386	1.2351	1.62913	1.45265	1.57747	1.72653	1.47634	1.58784	RIKEN cDNA 3300001M20 gene
NM_178743	Slc26a11	1.39808	1.19641	1.44743	1.49522	1.51069	1.72729	1.36004	1.11265	1.46891	2.05222	1.41114	1.56619	solute carrier family 26, member 11
NM_198429	Nfatc1	1.39944	1.61794	1.3271	1.43783	1.81753	1.60093	1.43238	1.1793	1.44692	1.27212	2.03057	1.80126	nuclear factor of activated T-cells, cytoplasmic, calcineurin-dependent 1
NM_207209	Sec24b	1.15984	1.08584	1.14052	1.07593	1.07743	1.24885	1.68567	1.29496	1.52197	2.18823	1.65387	1.58495	SEC24 related gene family, member B (S. cerevisiae)
XM_146887	Layn	1.58959	1.08548	1.31564	1.32803	1.36865	1.33472	2.13449	1.17901	1.35424	2.06847	1.65625	1.74364	layilin
AF108189	Grem1	1.02871	1.14119	1.16569	1.12381	1.07302	1.11611	1.80504	1.76175	1.32817	1.15351	1.72054	1.8516	gremlin 1
AK003718	Hipk2	1.32215	1.48802	1.28384	1.60133	2.04508	1.36243	1.31334	1.11027	1.18657	1.47063	1.50171	1.51212	homeodomain interacting protein kinase 2
AK009357	Nkpd1	1.61503	1.13189	1.44786	1.48886	1.28335	1.27686	1.45147	1.758	1.34001	1.27007	1.72651	1.80984	NTPase, KAP family P-loop domain containing 1
AK021182	C330006D17Rik	1.32116	1.58738	1.02149	1.16481	1.38717	1.19926	1.56084	2.11909	1.75903	1.28807	2.18466	2.06932	RIKEN cDNA C330006D17 gene
AK036010	Vldlr	1.70542	1.43522	1.25002	1.61214	1.34314	1.25465	1.77014	1.25807	1.49832	1.5374	1.41209	1.38776	very low density lipoprotein receptor
AK044502	Etnk1	1.07178	1.18399	1.34392	1.11809	2.01055	1.30801	1.0549	1.39332	1.21852	1.49343	1.78424	1.62404	ethanolamine kinase 1
AK077026	Slc9a2	1.62848	1.00553	1.1663	1.24569	1.04741	1.15836	1.47331	1.3445	1.51597	1.69364	1.40796	1.57741	solute carrier family 9 (sodium/hydrogen exchanger), member 2
AK083376	C920025E04Rik	1.39939	1.39025	1.2521	1.66274	1.56698	1.40138	1.36964	1.65663	1.43825	1.45214	1.61012	1.34939	RIKEN cDNA C920025E04 gene
BC025217	Fbxo33	1.52519	1.36627	1.29325	2.54408	2.47649	2.38217	1.49626	1.20765	1.27553	2.12768	1.73804	1.43104	F-box only protein 33
BC030317	Lrrc17	1.23626	1.22769	1.74165	1.69778	1.3944	1.61312	1.21026	1.6828	1.51952	1.64249	1.41371	1.27934	leucine rich repeat containing 17
BC033455	0610007L01Rik	1.29636	1.22714	1.31237	1.48214	1.49299	1.39228	1.45282	1.68601	1.31545	1.60548	1.64248	1.48685	RIKEN cDNA 0610007L01 gene
BC050010	Lemd2	1.55941	1.18443	1.21564	1.30398	1.45923	1.26641	1.72654	1.44096	1.86779	1.48917	1.83472	1.87482	LEM domain containing 2
BC095967	5830411E10Rik	1.179	1.14622	1.17575	2.15117	2.0907	2.05816	1.25632	1.07887	1.11946	1.74301	1.86885	2.04369	RIKEN cDNA 5830411E10 gene
NM_001033225	Pnrc1	1.39513	1.33985	1.49828	2.25392	1.98299	2.07442	1.25628	1.07262	1.04702	1.43547	1.16903	1.29561	proline-rich nuclear receptor coactivator 1
NM_001033399	Gfod1	1.2116	1.38003	1.45704	1.4752	2.81813	1.83952	1.13525	1.20246	1.15103	1.24362	1.76342	1.83093	glucose-fructose oxidoreductase domain containing 1
NM_001037709	Rusc2	1.40007	1.30458	1.52853	1.65149	2.08015	2.02649	1.31023	1.28954	1.20555	1.22635	1.59376	1.61511	RUN and SH3 domain containing 2
NM_001039376	Pde4dip	1.50382	1.14683	1.02811	1.36826	1.62505	1.5249	1.20793	1.02685	1.12929	1.46153	1.54917	1.74399	phosphodiesterase 4D interacting protein (myomegalin)
NM_007515	Slc7a3	1.38903	1.50099	1.64401	1.49385	1.78114	1.78645	1.02662	1.40178	1.59849	1.72389	1.20176	1.40465	solute carrier family 7 (cationic amino acid transporter, y+ system), member 3
NM_007696	Ovgp1	1.2187	1.41151	1.67596	1.63269	1.95391	1.75859	1.24135	1.29531	1.51341	1.41114	1.41126	1.44599	oviductal glycoprotein 1
NM_007703	Elovl3	1.04739	1.08292	1.08143	1.28272	1.70625	1.52179	1.20034	1.09133	1.53189	1.50064	1.37102	1.97963	elongation of very long chain fatty acids (FEN1/Elo2, SUR4/Elo3, yeast)-like 3
NM_007927	Emd	1.32819	1.53308	1.61986	1.3939	2.12841	1.77923	1.00967	1.45541	1.28035	1.25746	1.22275	1.41181	emerin
NM_008063	Slc37a4	1.59996	1.46307	1.60838	1.25847	1.22301	1.28267	1.51775	1.45295	1.61728	1.34586	1.16708	1.22671	solute carrier family 37 (glycerol-6-phosphate transporter), member 4
NM_008243	Mst1	1.35641	1.65723	1.74991	1.28314	1.62285	1.64747	1.21343	1.18086	2.11174	1.38793	1.3002	1.36169	macrophage stimulating 1 (hepatocyte growth factor-like)
NM_008797	Pcx	1.5447	1.58357	1.50547	1.11179	1.23908	1.22522	1.29375	1.35325	1.5651	1.03962	1.22876	1.35986	pyruvate carboxylase
NM_008926	Prkg2	1.46156	1.41597	1.33507	1.76654	1.95742	1.66698	1.02584	1.3523	1.62896	1.59135	2.04661	1.79114	protein kinase, cGMP-dependent, type II
NM_009686	Apbb2	1.68624	1.55458	1.29621	1.52916	1.5537	1.37847	1.06222	1.34314	1.0362	1.13571	1.20285	1.06393	amyloid beta (A4) precursor protein-binding, family B, member 2
NM_009704	Areg	1.15393	1.2149	1.40637	1.62825	1.98386	2.38869	1.12696	1.05235	1.27954	2.14082	1.94558	1.69164	amphiregulin
NM_010324	Got1	1.41812	1.53582	1.38666	1.99476	1.80228	1.87758	1.17941	1.0935	1.01936	1.47212	1.41962	1.36707	glutamate oxaloacetate transaminase 1, soluble
NM_010362	Gsto1	1.44852	1.50977	1.58797	1.84939	1.57273	1.80357	1.54883	1.54526	1.46496	2.1279	1.62302	1.82029	glutathione S-transferase omega 1
NM_010957	Ogg1	1.44451	1.39063	1.5128	1.13722	1.30086	1.54116	1.54307	1.41145	1.43021	1.38204	1.38905	1.62558	8-oxoguanine DNA-glycosylase 1
NM_011081	Piga	1.32713	1.11654	1.20338	1.6217	1.51063	1.64191	1.26185	1.18343	1.49984	1.32804	1.64613	1.78661	phosphatidylinositol glycan anchor biosynthesis, class A
NM_011111	Serpinb2	1.27894	1.13396	1.13109	1.73122	1.67946	1.06722	1.47953	1.20735	1.17438	1.76854	2.07706	1.04845	serine (or cysteine) peptidase inhibitor, clade B, member 2
NM_011141	Pou3f1	1.30757	1.23175	1.12397	1.36433	1.25595	1.19999	1.55043	1.24133	1.22453	1.66404	1.70624	2.13503	POU domain, class 3, transcription factor 1
NM_011262	Dpf2	1.36677	1.70736	1.43642	1.65497	1.70339	1.59592	1.23424	1.20761	1.04558	1.3999	1.2952	1.16584	D4, zinc and double PHD fingers family 2
NM_011702	Vip	1.15763	1.50102	1.49641	1.56981	1.49889	1.24391	1.05717	1.37441	1.24315	1.76667	1.03259	1.12473	vasoactive intestinal polypeptide
NM_011826	Hax1	1.34314	1.41442	1.51158	1.32355	1.54531	1.53925	1.31192	1.24961	1.43494	1.53557	1.41959	1.35749	HCLS1 associated X-1
NM_013709	Sh3yl1	1.69367	1.53878	1.24196	1.62637	1.4589	1.50259	1.50057	1.56653	1.47879	1.22716	1.2998	1.42533	Sh3 domain YSC-like 1
NM_013880	Plcl2	1.50164	1.35745	1.36112	1.04099	1.13522	1.30261	1.46174	1.31342	1.61067	1.31462	1.54296	1.67271	phospholipase C-like 2
NM_016921	Tcirg1	1.1062	1.23216	1.40739	1.39241	1.45189	1.5854	1.3532	1.42457	1.47153	1.76476	1.67678	1.94316	T-cell, immune regulator 1, ATPase, H+ transporting, lysosomal V0 protein A3
NM_018757	Nme6	1.47984	1.47502	1.38549	1.39936	1.1305	1.40354	1.46222	1.50238	1.64566	1.4105	1.69595	1.68598	expressed in non-metastatic cells 6, protein
NM_019980	Litaf	1.43587	1.38501	1.5309	1.5804	1.87894	1.71909	1.31521	1.16023	1.27088	1.42816	1.39206	1.35814	LPS-induced TN factor
NM_020506	Xpo4	1.56053	1.27562	1.31283	1.63787	1.49452	1.34187	1.23033	1.04135	1.01639	1.31364	1.61063	1.22621	exportin 4
NM_022324	Sdf2l1	1.56777	1.34797	1.51314	1.90312	1.45402	1.48185	1.29481	1.8941	1.71822	1.8374	2.0473	2.19801	stromal cell-derived factor 2-like 1
NM_023423	6330407G11Rik	1.23734	1.272	1.27473	1.90229	1.86543	1.63969	1.29872	1.11551	1.2006	1.56648	1.62038	1.63896	RIKEN cDNA 6330407G11 gene
NM_024182	Riok3	1.75437	1.13238	1.13593	1.5759	1.26883	1.43238	1.68424	1.15632	1.40604	1.44874	1.44824	1.69931	RIO kinase 3 (yeast)
NM_025411	1110049F12Rik	1.1935	1.14137	1.23008	1.19448	1.02521	1.40152	1.53889	1.29787	1.44363	1.60777	1.54736	1.58058	RIKEN cDNA 1110049F12 gene
NM_025431	1190005P17Rik	1.63073	1.25868	1.20877	1.60937	1.30214	1.22312	1.36173	1.36581	1.34561	1.31521	1.67571	1.53959	RIKEN cDNA 1190005P17 gene
NM_025617	2210012G02Rik	1.54216	1.40861	1.35177	1.51846	1.47834	1.63812	1.30518	1.2723	1.3031	1.37986	1.51468	1.45129	RIKEN cDNA 2210012G02 gene
NM_025620	2210417D09Rik	1.25643	1.48859	1.70217	1.51344	1.63335	1.56824	1.40429	1.19496	1.11025	1.0993	1.1836	1.29171	RIKEN cDNA 2210417D09 gene
NM_026331	Slc25a37	1.05835	1.039	1.11022	1.27021	1.39373	1.05065	1.65858	1.23046	1.41615	1.54019	1.51713	1.59669	solute carrier family 25, member 37
NM_026666	Ubn1	1.38938	1.20461	1.31281	1.41006	1.83388	1.44546	1.58071	1.35591	1.41418	1.5569	1.49153	1.48471	ubinuclein 1
NM_026977	1810031K17Rik	1.28034	1.41809	1.54252	1.4145	1.44936	1.75806	1.19867	1.33478	1.22241	1.65927	1.35437	1.57508	RIKEN cDNA 1810031K17 gene
NM_027399	Steap1	1.57978	1.50854	1.38361	1.33594	1.25462	1.49046	1.22655	1.30508	1.29644	1.71207	1.40254	1.3309	six transmembrane epithelial antigen of the prostate 1
NM_027919	Tha1	1.77368	1.22337	1.55589	1.00612	1.12413	1.23467	1.57675	1.22212	1.69341	1.13994	1.44981	1.42719	threonine aldolase 1
NM_028122	Slc14a1	1.22225	1.42893	1.50902	1.88056	2.01528	1.35836	1.23349	1.2713	1.19527	1.57573	1.49766	1.11113	solute carrier family 14 (urea transporter), member 1
NM_028283	Uaca	1.57783	1.63146	1.51832	1.52629	1.9978	1.53096	1.13996	1.14333	1.15987	1.24267	1.38329	1.10874	uveal autoantigen with coiled-coil domains and ankyrin repeats
NM_028802	Prei4	1.56406	1.35089	1.02166	2.12176	1.71114	1.38103	1.22797	1.10931	1.43947	1.02594	1.65314	1.7601	preimplantation protein 4
NM_028864	Zc3hav1	1.56489	1.31375	1.2922	1.31574	1.46218	1.37124	1.53524	1.35193	1.25267	1.51155	1.46514	1.56094	zinc finger CCCH type, antiviral 1
NM_029554	0610040J01Rik	1.10515	1.29521	1.5964	1.57073	1.38327	1.99009	1.1196	1.10092	1.09899	1.30113	1.17961	1.54212	RIKEN cDNA 0610040J01 gene
NM_029555	Gstk1	1.32278	1.50993	1.31574	1.54814	1.52062	1.29649	1.56194	1.30915	1.14294	1.61348	1.93802	1.10484	glutathione S-transferase kappa 1
NM_029965	Rnf170	1.76835	1.2331	1.21526	1.50104	1.56715	1.34846	1.75182	1.04411	1.15294	1.6955	1.14216	1.17729	ring finger protein 170
NM_030697	Ankrd47	1.47244	1.22958	2.02541	1.07645	1.37775	1.65031	1.50358	1.42097	2.15788	1.21716	1.0106	1.0218	ankyrin repeat domain 47
NM_053194	Ric8	1.60499	1.47574	1.43539	1.40215	1.34452	1.45181	1.37102	1.40462	1.25312	1.52104	1.52441	1.5278	resistance to inhibitors of cholinesterase 8 homolog (C. elegans)
NM_054054	Brdt	1.37381	1.22894	1.05401	1.83537	1.77208	1.17862	1.35968	1.40245	1.9495	1.15872	1.50951	1.15814	bromodomain, testis-specific
NM_133971	Ankrd10	1.05171	1.10316	1.12218	1.51039	1.12914	1.4286	1.55159	2.03356	1.38715	1.82433	1.41077	1.37912	ankyrin repeat domain 10
NM_134033	Ccdc117	1.31814	1.00912	1.1121	1.80202	1.96039	1.77735	1.25932	1.05218	1.35011	1.39375	1.63241	1.61008	coiled-coil domain containing 117
NM_138646	Hps4	1.50512	1.44782	1.42382	1.34447	1.6334	1.46473	1.15722	1.53582	1.24473	1.48253	1.51243	1.4862	Hermansky-Pudlak syndrome 4 homolog (human)
NM_139295	Mcfd2	1.23757	1.05994	1.19833	1.27919	1.2024	1.29688	1.6841	1.33365	1.45049	1.92151	1.5066	1.65896	multiple coagulation factor deficiency 2
NM_144808	Slc39a14	1.59288	1.42032	1.50173	1.65687	1.63151	1.4447	1.39967	1.15983	1.22064	1.16423	1.32921	1.40814	solute carrier family 39 (zinc transporter), member 14
NM_144905	6330416G13Rik	1.48785	1.53651	1.40946	1.2988	1.86901	1.28516	1.4162	1.34658	1.48417	1.59198	1.56798	1.77431	RIKEN cDNA 6330416G13 gene
NM_146023	Evi2b	1.26179	1.66006	1.29456	1.57007	1.91806	1.68312	1.1668	1.31996	1.14638	1.25671	1.37407	1.40173	ecotropic viral integration site 2b
NM_146145	Jak1	1.55308	1.85629	1.59668	1.91461	2.0862	1.87124	1.1497	1.22606	1.08034	1.46416	1.17909	1.03472	Janus kinase 1
NM_153081	Slc16a11	1.02931	1.77987	1.55624	1.62068	1.47952	1.35049	1.08241	1.43037	1.13443	1.28073	1.72462	1.24435	solute carrier family 16 (monocarboxylic acid transporters), member 11
NM_172286	6430548M08Rik	1.66704	1.73324	1.56546	1.45837	1.15359	1.44112	1.55803	1.46875	1.45888	1.52612	1.31013	1.45735	RIKEN cDNA 6430548M08 gene
NM_172406	Trak2	1.36593	1.28467	1.28769	1.13818	1.7006	1.59207	1.0793	1.50077	1.50337	1.02432	1.64986	1.59081	trafficking protein, kinesin binding 2
NM_172738	5730403M16Rik	1.42167	1.36186	1.5626	1.84003	1.68401	1.7536	1.13257	1.03461	1.46631	1.31835	1.28153	1.44129	RIKEN cDNA 5730403M16 gene
NM_173453	Tmem11	1.58894	1.37367	1.34477	1.70083	2.01414	1.81986	1.08509	1.28562	1.02257	1.43591	1.37827	1.2934	transmembrane protein 11
NM_177256	Prdx6-rs1	1.92246	1.73544	1.67374	1.61768	1.38058	1.79379	1.5593	1.1346	1.31387	1.96858	1.34643	1.55107	peroxiredoxin 6, related sequence 1
NM_177691	C79127	1.26978	1.23526	1.30098	1.3053	1.59878	1.52077	1.52224	1.23092	1.2425	2.00504	1.81444	1.89956	expressed sequence C79127
NM_178576	Cpsf4	1.22179	1.16308	1.34395	1.19769	1.5712	1.4641	1.27567	1.21207	1.39856	1.52678	1.53037	1.6861	cleavage and polyadenylation specific factor 4
NM_178620	2600014M03Rik	1.47135	1.25672	1.18061	1.65795	1.07026	1.1297	2.19708	1.10236	1.31235	1.42042	1.77806	1.8093	RIKEN cDNA 2600014M03 gene
NM_178654	Pkn2	1.20914	1.16256	1.0693	1.52312	1.7061	1.29762	1.3372	1.09618	1.36043	1.54548	1.61872	1.53303	protein kinase N2
NM_178657	Oog1	1.59252	1.04283	1.24103	1.29396	1.24961	1.06592	1.31613	2.01455	1.31497	2.21991	1.37713	1.90414	oogenesin 1
NM_178890	Abtb2	1.62151	1.69474	1.51706	2.72074	3.13621	2.97796	1.23549	1.00546	1.24664	2.03958	1.80282	2.79228	ankyrin repeat and BTB (POZ) domain containing 2
NM_201230	Fgfr1op	1.24911	1.19998	1.05582	1.7136	1.52771	1.29132	1.23979	1.34804	1.62105	1.17845	1.49786	1.34836	Fgfr1 oncogene partner
XM_905642	A_51_P459550	1.56922	1.43078	1.25505	1.14277	1.06488	1.42549	1.87115	1.59052	1.21633	1.80571	1.19792	1.30192
AB025011	Rnf138	1.53798	1.1644	1.17883	1.71329	1.4512	1.29915	1.35377	1.18467	1.20302	1.34686	1.4066	1.50142	ring finger protein 138
AK010956	Cdv3	1.13283	1.06438	1.13794	1.31396	1.02694	1.21064	1.37297	1.26771	1.66474	1.44851	1.63753	1.58887	carnitine deficiency-associated gene expressed in ventricle 3
AK031681	6030487A22Rik	1.11176	1.56443	1.16188	1.23999	1.22456	1.45361	1.4612	1.17579	1.63522	1.98561	1.48309	1.6148	RIKEN cDNA 6030487A22 gene
AK033493	9030227G01Rik	1.52246	1.26278	1.55161	1.07741	1.17323	1.06561	1.36915	8.08328	1.14003	1.56846	1.33257	1.58167	RIKEN cDNA 9030227G01 gene
AK039174	A_51_P230852	1.1465	1.54045	1.7696	1.47856	1.16958	1.79047	1.25965	1.4356	1.06097	1.1419	1.16466	1.41893
AK081466	Pde4d	1.32147	1.38203	1.24712	1.01215	1.55797	1.72541	1.46065	1.28942	1.34	1.60295	1.13146	1.17084	phosphodiesterase 4D, cAMP specific
AK082620	A_51_P197292	1.02109	1.13821	1.1647	1.06619	1.68557	1.027	1.10765	1.16318	1.14637	2.85793	1.92567	1.29856
AK083328	Lef1	1.09542	1.62057	1.9327	1.12417	1.64073	1.55308	1.12572	1.59839	1.86081	1.31132	1.09153	1.05845	lymphoid enhancer binding factor 1
AK129286	Smg5	1.22001	1.31999	1.32431	1.48617	1.46347	1.63354	1.03879	1.18354	1.08721	1.3559	1.66222	1.49518	Smg-5 homolog, nonsense mediated mRNA decay factor (C. elegans)
AK163811	Gnb2l1	1.49062	1.37207	1.37522	1.34035	1.73319	1.5651	1.34364	1.1396	1.34929	1.69489	1.41919	1.66464	guanine nucleotide binding protein (G protein), beta polypeptide 2 like 1
AK163997	A_51_P138909	1.33055	1.51253	1.59973	1.87585	1.32148	1.26246	1.27985	1.31651	1.17968	1.11535	1.03767	1.04495
AK169586	Cdkn1b	1.27239	1.10091	1.44826	1.36119	1.46321	1.64376	1.60314	1.28883	1.33236	1.50553	1.55022	1.41978	cyclin-dependent kinase inhibitor 1B (P27)
BC023820	Fvt1	1.45154	1.0748	1.10781	1.18302	1.15395	1.03802	1.42602	1.7833	1.50378	1.33817	1.70106	2.05407	follicular lymphoma variant translocation 1
BC032216	Ablim1	1.13924	1.16733	1.25771	1.10924	2.48676	1.11607	1.24444	1.55038	1.9388	1.15994	1.57605	1.1097	actin-binding LIM protein 1
BC052532	BC006779	1.39612	1.32921	1.31836	1.48925	1.78041	1.75502	1.21606	1.15836	1.10696	1.33905	1.40661	1.49007	cDNA sequence BC006779
BC058094	Solh	1.13929	2.27948	1.28394	1.58679	1.52875	1.47643	1.03473	1.03949	1.18082	1.32327	1.24437	1.229	small optic lobes homolog (Drosophila)
BC058249	Cnot1	1.1516	1.1183	1.36654	1.16226	1.30952	1.05561	1.4468	1.60168	1.403	2.02357	1.78455	1.07479	CCR4-NOT transcription complex, subunit 1
BC100404	Cpm	1.22136	1.71927	1.44116	1.28116	1.86091	1.44759	1.51946	1.32188	1.51148	1.24203	1.80372	1.53744	carboxypeptidase M
NM_001013789	A_51_P418875	1.44185	1.67302	1.45081	1.26441	2.10994	1.5226	1.23403	1.22404	1.77639	1.05688	1.34872	1.34631
NM_001038609	Mapt	1.2524	1.32776	1.30869	1.35672	1.14887	1.23655	1.43667	1.12465	1.67566	1.80212	1.45318	1.5913	microtubule-associated protein tau
NM_007410	Adh5	1.21637	1.06254	1.1084	1.06035	1.06731	1.16987	1.49343	1.21788	1.57936	1.49643	1.39232	1.30121	alcohol dehydrogenase 5 (class III), chi polypeptide
NM_008732	Slc11a2	1.43489	1.48015	1.40537	1.48842	1.46987	1.55684	1.36404	1.05966	1.35114	1.37768	2.0704	1.52638	solute carrier family 11 (proton-coupled divalent metal ion transporters), member 2
NM_008778	Pak3	1.58701	1.23848	1.05239	1.3542	1.54742	1.04253	1.46444	1.02088	1.00098	1.21588	1.49553	1.45277	p21 (CDKN1A)-activated kinase 3
NM_008929	Dnajc3	1.17049	1.14959	1.02339	1.41443	1.4237	1.44367	1.30223	1.43012	1.8895	1.69548	1.86353	2.32792	DnaJ (Hsp40) homolog, subfamily C, member 3
NM_009230	Soat1	1.01272	1.11856	1.22866	1.42416	1.65991	1.33899	1.06646	1.04626	1.4299	1.3365	1.78615	2.03842	sterol O-acyltransferase 1
NM_009444	Tgoln2	1.35968	1.1241	1.04187	1.38207	1.20929	1.29176	1.37692	1.10496	1.15198	1.56878	1.60594	1.4948	trans-golgi network protein 2
NM_009639	Crisp3	1.30439	1.60499	1.04784	1.11865	1.32821	1.24616	1.62078	1.83658	1.65183	1.10268	1.39632	1.28358	cysteine-rich secretory protein 3
NM_009760	Bnip3	1.2796	1.10747	1.55468	2.89991	1.96321	3.41023	1.58386	1.04363	1.21566	1.49019	1.1012	1.73358	BCL2/adenovirus E1B interacting protein 1, NIP3
NM_009769	Klf5	1.06375	1.24541	1.19154	1.17431	1.52137	1.45695	1.32193	1.01264	1.15377	2.11684	1.81375	1.16829	Kruppel-like factor 5
NM_010238	Brd2	1.24746	1.23035	1.38012	1.20698	1.78265	1.51495	1.24066	1.15819	1.08183	1.56543	1.54315	1.47521	bromodomain containing 2
NM_011484	Stam	1.55284	1.27622	1.36786	2.32385	1.75776	1.49076	1.27193	1.03305	1.1052	1.46998	1.28117	1.45418	signal transducing adaptor molecule (SH3 domain and ITAM motif) 1
NM_011896	Spry1	1.21105	1.70291	1.6475	1.38504	1.03302	1.12759	1.53734	2.09169	2.14412	1.1334	1.31821	1.03294	sprouty homolog 1 (Drosophila)
NM_011903	Tlk2	1.04011	1.10176	1.11077	1.33718	1.59663	1.36892	1.42245	1.16241	1.24106	1.11057	1.57596	1.67884	tousled-like kinase 2 (Arabidopsis)
NM_013468	Ankrd1	1.26662	1.37229	1.31133	1.44213	1.41952	2.38983	1.3192	1.19451	1.23743	1.69582	1.54815	1.45441	ankyrin repeat domain 1 (cardiac muscle)
NM_013646	Rora	1.05762	1.26971	1.33553	1.60086	1.27375	1.57787	1.20858	1.49799	1.3269	1.40431	1.64951	1.3514	RAR-related orphan receptor alpha
NM_016752	Slc35b1	1.25548	1.36437	1.38011	1.20725	1.10861	1.46933	1.11064	1.68745	1.23222	1.50827	1.64904	1.23882	solute carrier family 35, member B1
NM_019717	Arl6ip2	1.18439	1.13683	1.04616	1.44673	1.22747	1.13918	1.51151	1.16157	1.39179	1.64809	1.59325	1.29492	ADP-ribosylation factor-like 6 interacting protein 2
NM_019787	Sec23b	1.38608	1.34521	1.35646	1.51094	1.25534	1.61812	1.39262	1.20901	1.25959	1.63514	1.69133	1.28594	SEC23B (S. cerevisiae)
NM_019986	Habp4	1.30769	1.22447	1.19466	1.23652	1.31403	1.13912	1.33454	1.22766	1.55907	1.5421	1.48793	1.66034	hyaluronic acid binding protein 4
NM_021897	Trp53inp1	1.48617	1.27942	1.25267	2.27718	2.76391	1.48575	1.20125	1.11753	1.36142	1.3056	1.72274	1.61047	transformation related protein 53 inducible nuclear protein 1
NM_023322	Zfp99	1.52984	1.25263	1.4893	1.45931	1.5493	1.58082	1.37267	1.22487	1.01643	1.66588	1.53688	1.36553	zinc finger protein 99
NM_025446	Aig1	1.65405	1.56349	1.70862	1.4472	1.32935	1.33425	1.0241	1.16263	1.17566	1.38832	1.10935	1.16382	androgen-induced 1
NM_025499	1700027M21Rik	1.12672	1.91362	1.18346	1.46557	1.63675	1.24849	1.16339	1.19995	1.0776	1.70274	1.52514	1.46712	RIKEN cDNA 1700027M21 gene
NM_026353	4930570C03Rik	1.37604	1.35494	1.56095	1.52995	1.01721	1.33755	1.59853	1.47541	1.43485	1.13439	1.82939	1.52374	RIKEN cDNA 4930570C03 gene
NM_026492	Ssxb1	1.06884	1.52547	1.60071	1.54817	1.16255	1.80076	2.09921	1.16876	1.18011	1.3914	1.24227	1.15701	synovial sarcoma, X member B, breakpoint 1
NM_026619	Gsto2	1.26616	1.42647	1.34638	1.67275	1.34283	1.69451	1.34153	1.81261	1.19989	1.27872	1.43115	1.3051	glutathione S-transferase omega 2
NM_026742	1110007M04Rik	1.18658	1.19666	1.12109	1.32685	1.47071	1.24942	1.29127	1.28011	1.42787	1.54432	1.55478	1.58512	RIKEN cDNA 1110007M04 gene
NM_026832	Cgrrf1	1.10759	1.04832	1.17427	1.14511	1.50347	1.49754	1.11325	1.02319	1.23537	1.26829	1.49881	1.45978	cell growth regulator with ring finger domain 1
NM_027123	Fastkd3	1.42305	1.19684	1.28359	1.66634	1.55421	1.43786	1.19956	1.08029	1.37748	1.25508	1.49339	1.4693	FAST kinase domains 3
NM_027236	2010003J03Rik	1.12083	1.20362	1.34156	1.07862	1.09746	1.35574	1.41895	1.27983	1.26563	1.68351	1.53696	1.61727	RIKEN cDNA 2010003J03 gene
NM_027435	Atad2	1.18809	1.80519	1.37102	1.37243	1.4912	1.8166	1.30081	1.88516	1.12854	3.29573	1.3052	1.47367	ATPase family, AAA domain containing 2
NM_027872	1200006F02Rik	1.54307	1.29861	1.41647	1.10564	1.41131	1.30366	1.35532	1.50101	1.75781	1.14151	1.09863	1.10279	RIKEN cDNA 1200006F02 gene
NM_028132	Pgm2	1.13959	1.02836	1.45938	1.16934	1.37376	1.64679	1.60547	1.15942	1.46343	1.54808	1.12583	1.44774	phosphoglucomutase 2
NM_028263	2610306H15Rik	1.64864	1.32474	1.15146	1.38494	1.66256	1.2637	1.35403	1.52797	1.34353	1.34302	1.30987	1.26958	RIKEN cDNA 2610306H15 gene
NM_028298	Zfp655	1.48246	1.34015	1.08841	2.42418	2.5018	1.6715	1.16545	1.03674	1.31413	1.29092	1.57119	1.69387	zinc finger protein 655
NM_028846	Usp20	1.24027	1.28979	1.29109	1.23377	1.4726	1.60372	1.2732	1.32961	1.4048	1.26025	1.6067	1.94153	ubiquitin specific peptidase 20
NM_028876	Tmed5	1.15827	1.27658	1.00263	1.86497	1.79994	1.14116	1.19138	1.47323	1.12802	1.38254	2.01767	1.97017	transmembrane emp24 protein transport domain containing 5
NM_030221	Nadsyn1	1.70361	1.48427	1.51301	1.20719	1.55499	1.44173	1.17484	1.0426	1.29365	1.12951	1.05997	1.25353	NAD synthetase 1
NM_053178	Acsbg1	1.27682	1.57998	1.40012	1.39567	1.00366	1.4611	1.71678	1.3955	2.34164	1.53645	1.34304	1.30113	acyl-CoA synthetase bubblegum family member 1
NM_078478	Ghitm	1.26118	1.18333	1.37049	1.48666	1.1867	1.35763	1.53538	1.24601	1.19104	1.66677	1.40625	1.58827	growth hormone inducible transmembrane protein
NM_080561	2810055G22Rik	1.56879	1.5188	1.07105	1.2775	1.82391	1.11319	1.13468	1.0336	1.15284	1.09136	1.09738	1.17862	RIKEN cDNA 2810055G22 gene
NM_133211	Tlr7	1.10004	2.02982	1.42853	1.60054	1.78395	1.38125	1.2823	1.45859	1.4786	1.32598	1.14616	1.01992	toll-like receptor 7
NM_133749	2900064A13Rik	1.28443	1.20087	1.1645	1.25341	1.14711	1.13129	1.80287	1.44505	1.48972	2.08413	1.43523	1.31651	RIKEN cDNA 2900064A13 gene
NM_133825	D1Ertd622e	1.35133	1.27579	1.15535	1.5132	1.44313	1.36285	1.60494	1.32814	1.22177	1.87163	1.42689	1.69691	DNA segment, Chr 1, ERATO Doi 622, expressed
NM_134000	Traf3ip2	1.49348	1.55791	1.31128	1.44248	1.74646	1.48562	1.22068	1.25128	1.42816	1.27649	1.26461	1.34867	Traf3 interacting protein 2
NM_138756	Slc25a36	1.35398	1.05965	1.17217	1.53335	2.14338	1.62555	1.45684	1.01596	1.10793	1.37304	1.38981	1.53042	solute carrier family 25, member 36
NM_144911	AW060207	1.60679	1.41305	1.36187	1.51954	1.40116	1.20651	1.55156	1.15984	1.43234	1.31257	1.48069	1.29824	expressed sequence AW060207
NM_145548	Cyp2j13	1.5351	1.38866	1.23391	1.17073	1.32533	1.3384	1.50092	1.65754	1.60844	1.38445	1.35419	1.11067	cytochrome P450, family 2, subfamily j, polypeptide 13
NM_153175	Gimap6	1.14772	1.20943	1.14547	1.13063	1.14742	1.37491	1.57221	2.06641	1.29406	1.10616	1.57139	1.20624	GTPase, IMAP family member 6
NM_153566	Yrdc	1.44724	1.16647	1.30216	1.69649	1.06527	1.60006	1.45104	1.04097	1.74804	1.50543	1.50743	1.56671	yrdC domain containing (E.coli)
NM_173022	BC048403	1.62986	1.49661	1.32433	1.31617	1.54127	1.34555	1.36375	1.10998	1.55271	1.09761	1.22939	1.34581	cDNA sequence BC048403
NM_177305	Arl4c	1.11418	1.22201	1.15557	1.14366	1.19128	1.18209	1.24579	1.24816	1.55822	1.4711	1.83301	1.83174	ADP-ribosylation factor-like 4C
NM_177647	Armetl1	1.50811	1.19671	1.15194	1.38461	1.27079	1.47144	1.83237	1.8803	1.44306	1.41008	1.32445	1.40601	arginine-rich, mutated in early stage tumors-like 1
NM_177867	Spata21	1.80763	1.29159	1.14407	1.12034	1.27503	1.20676	1.55137	1.77638	1.11223	1.41556	1.59888	1.06754	spermatogenesis associated 21
NM_178142	Lcorl	1.10261	1.30414	1.1654	1.21286	1.22741	1.64191	1.38723	1.45859	1.2598	1.86194	1.68938	1.33502	ligand dependent nuclear receptor corepressor-like
NM_178626	Cdc42se2	1.22442	1.15634	1.18548	1.46004	1.52305	1.64083	1.13368	1.26592	1.03083	1.56613	1.41493	1.34513	CDC42 small effector 2
NM_207225	Hdac4	1.44825	1.5316	1.64921	1.4494	1.65203	1.41423	1.25169	1.22056	1.15479	1.56814	1.36585	1.37215	histone deacetylase 4
XM_486711	LOC547412	1.46328	1.43366	1.29536	1.41749	1.57395	1.52622	1.32399	1.09814	1.11185	1.5803	1.33711	1.28134	hypothetical LOC547412
XM_990203	Myo18b	1.09407	1.2752	1.32241	1.18515	1.42211	1.55864	1.74743	1.42286	1.30911	2.47981	1.51626	1.35748	myosin XVIIIb
NM_013621	Olfr69	1.03637	1.4111	1.5165	1.17336	1.01472	1.33876	1.56619	1.23484	1.11673	1.4473	1.17516	1.31999	olfactory receptor 69
AB041546	Tacc2	1.47429	1.55651	1.346	1.35608	1.6403	1.32338	1.21869	1.27448	1.22529	1.24031	1.22874	1.25491	transforming, acidic coiled-coil containing protein 2
AK003742	1110017D15Rik	1.23223	1.11531	1.20426	1.08281	1.23307	1.32048	1.18775	1.01935	1.30264	1.53902	1.50761	1.5492	RIKEN cDNA 1110017D15 gene
AK013846	A_51_P364560	1.49149	1.0366	1.9194	1.02027	1.05723	1.19875	1.13286	1.38228	1.0675	1.10228	1.07145	1.04087
AK017008	Rtdr1	1.16278	1.27429	1.26882	1.29223	1.75026	1.23805	1.31851	1.56357	1.14052	1.47691	1.3791	1.20295	rhabdoid tumor deletion region gene 1
AK018264	1500011B03Rik	1.41543	1.20407	1.18305	1.43378	1.8851	1.42936	1.47374	1.29125	1.15853	1.52901	1.34886	1.44862	RIKEN cDNA 1500011B03 gene
AK030503	Negr1	1.26619	1.3097	1.54067	1.52421	1.40632	1.36518	1.13781	1.26027	1.23099	1.2016	1.20465	1.16746	neuronal growth regulator 1
AK030808	A_51_P514049	1.41569	1.3779	1.63911	1.29131	1.20824	1.76195	1.30334	1.08537	1.06811	1.62227	1.09484	1.06188
AK038056	Ccdc55	1.05456	1.05306	1.20546	1.44905	1.49722	2.03128	1.00158	1.14741	1.25806	1.55176	1.23043	1.32491	coiled-coil domain containing 55
AK047359	Ece1	1.14822	1.09379	1.25721	1.13131	3.60818	1.23542	1.53036	1.48909	1.412	1.39834	1.49919	1.07973	endothelin converting enzyme 1
AK082231	Zubr1	1.42564	1.56198	1.44818	1.3432	1.55266	1.42463	1.22793	1.10586	1.19406	1.09017	1.21455	1.21547	zinc finger, UBR1 type 1
AK082964	Creb3l2	1.29551	1.2062	1.09298	1.51396	1.62668	1.40756	1.12267	1.28929	1.19461	1.23577	1.32593	1.25445	cAMP responsive element binding protein 3-like 2
AK085741	Cln5	1.23784	1.30988	1.30541	1.43215	1.423	1.50821	1.28384	1.15257	1.18541	1.52238	1.42689	1.28432	ceroid-lipofuscinosis, neuronal 5
AK086718	Zmynd19	1.40895	1.26456	1.05242	1.25729	1.23605	1.42415	2.39279	1.02996	1.13382	1.41259	1.34774	1.61401	zinc finger, MYND domain containing 19
AK122447	Phf8	1.39565	1.2209	1.15394	1.56947	1.59173	1.25176	1.0816	1.01287	1.14191	1.12093	1.1526	1.21759	PHD finger protein 8
AK141700	D630023B12Rik	1.13305	1.1894	1.20885	1.10591	1.60976	1.15702	1.22601	1.59842	1.48426	1.64283	1.13218	1.26761	RIKEN cDNA D630023B12 gene
AK172927	Fcho1	1.19665	1.04794	1.27094	1.1356	1.66756	1.57724	1.34431	1.53443	1.36981	1.0398	1.26699	1.29415	FCH domain only 1
BC005769	Spint1	1.36337	1.00394	1.14944	1.31753	1.23415	1.30297	1.42472	1.2561	1.81753	1.84542	1.11593	1.1437	serine protease inhibitor, Kunitz type 1
BC006868	Dock7	1.2574	1.39158	1.50884	1.2775	1.27333	1.55684	1.49355	1.21413	1.58663	1.74614	1.05801	1.15336	dedicator of cytokinesis 7
BC025128	Lrrc51	1.6833	1.51932	1.54683	1.60619	1.13293	1.82976	1.56647	1.16078	1.31549	1.84891	1.42164	1.44841	leucine rich repeat containing 51
BC049362	2310021P13Rik	1.4979	1.36282	1.24564	1.22296	1.59221	1.36232	1.00872	1.05027	1.04041	1.24029	1.17033	1.20871	RIKEN cDNA 2310021P13 gene
BC055759	Mlstd1	1.19346	1.3083	1.35706	1.25817	1.55122	1.23071	1.34178	1.27588	1.00546	1.20306	1.15216	1.66575	male sterility domain containing 1
BC062815	Bfsp2	1.38419	1.29836	1.153	1.08964	1.14471	1.0672	1.6142	1.70923	1.64068	1.04861	1.46897	1.39233	beaded filament structural protein 2, phakinin
BC066148	4632434I11Rik	1.32816	1.17406	1.30889	1.25981	1.43127	1.50642	1.18549	1.0826	1.24529	1.23366	1.77391	1.54417	RIKEN cDNA 4632434I11 gene
D17387	A_51_P103946	1.29193	1.45769	1.24563	1.0312	1.39104	1.49878	1.43365	1.13885	1.14161	1.49115	1.17063	1.1325
L14543	Sh3bp2	1.37052	1.14523	1.407	1.39742	1.68006	1.55872	1.34257	1.19737	1.24425	1.46601	1.27479	1.37511	SH3-domain binding protein 2
NM_001007567	Slc7a6os	1.20666	1.04101	1.0716	1.33413	1.19133	1.17619	1.30188	1.06003	1.3686	1.51588	1.47814	1.52673	solute carrier family 7, member 6 opposite strand
NM_001025156	Ccdc93	1.22545	1.22222	1.2176	1.47623	1.50148	1.33337	1.32275	1.13193	1.07823	1.55999	1.27541	1.3146	coiled-coil domain containing 93
NM_001033243	BC013491	1.1254	1.18181	1.20045	1.32465	1.1185	1.86969	1.62227	1.30588	1.19782	1.67095	1.20729	1.37653	cDNA sequence BC013491
NM_007596	Caml	1.43669	1.35652	1.15784	1.90625	1.55675	1.32261	1.20029	1.06934	1.35874	1.34457	1.38958	1.35191	calcium modulating ligand
NM_007601	Capn3	1.24964	1.4599	1.13971	1.31946	1.52068	1.26244	1.26485	1.05708	1.01169	2.3666	1.58867	1.05328	calpain 3
NM_007723	Cnga1	1.31518	1.17519	1.32466	1.23009	1.13814	1.0626	1.33511	4.6961	1.55982	1.20621	1.27589	1.5078	cyclic nucleotide gated channel alpha 1
NM_008036	Fosb	1.007	1.24996	1.03348	1.13374	1.18673	1.05344	1.11532	1.1125	1.16526	1.93223	1.43348	1.73215	FBJ osteosarcoma oncogene B
NM_008087	Gas2	1.46312	1.24603	1.2986	1.1921	1.27753	1.40883	1.57721	1.3778	1.39218	1.0528	1.4982	1.25309	growth arrest specific 2
NM_008442	Kif2a	1.11492	1.18699	1.02167	1.27503	1.32518	1.20432	1.14554	1.04939	1.09516	1.04346	1.60894	1.49589	kinesin family member 2A
NM_009285	Stc1	1.34307	1.75369	1.20828	1.24523	1.50708	1.42043	1.3855	1.00368	1.24958	1.69106	1.09307	1.2531	stanniocalcin 1
NM_009551	Zfand5	1.50334	1.14894	1.24783	1.68525	1.70101	1.3874	1.22198	1.14187	1.10566	1.37693	1.29583	1.44193	zinc finger, AN1-type domain 5
NM_009821	Runx1	1.29484	1.32134	1.20191	1.27188	1.2793	1.17455	1.49791	1.54813	1.48275	1.2994	1.75204	1.48729	runt related transcription factor 1
NM_010161	Evi2a	1.16239	1.37357	1.37125	1.40299	1.53965	1.48211	1.17448	1.23369	1.51648	1.4696	1.10801	1.39883	ecotropic viral integration site 2a
NM_010553	Il18rap	1.08609	1.18951	1.08746	1.093	1.23945	1.52612	1.0558	1.3786	1.06786	2.86496	2.60134	1.09601	interleukin 18 receptor accessory protein
NM_010579	Itgb4bp	1.18537	1.54812	1.38153	1.36659	1.11196	1.52832	1.12625	1.36612	1.16712	1.20993	1.30064	1.28136	integrin beta 4 binding protein
NM_011527	Tal1	1.13911	1.65475	1.36663	1.9187	1.37762	1.22294	1.15607	1.4079	1.33617	2.0154	1.07758	1.27561	T-cell acute lymphocytic leukemia 1
NM_011743	Zfp106	1.16675	1.11446	1.00837	1.42001	1.31211	1.29774	1.25693	1.10459	1.26516	1.42979	1.57637	1.54934	zinc finger protein 106
NM_011939	Hsf4	1.26182	1.35155	1.45197	1.65264	1.05777	1.6498	1.24994	1.15157	1.02084	1.12797	1.17085	1.32945	heat shock transcription factor 4
NM_013542	Gzmb	1.38565	1.09739	1.47803	1.22813	1.45232	1.13993	1.56311	2.91917	1.21549	1.13195	1.30869	1.21031	granzyme B
NM_013912	Apln	1.04202	1.37273	1.42549	1.52792	1.02728	1.64863	1.05189	1.12377	1.34364	1.50515	1.09605	1.15589	apelin
NM_013931	Mapk8ip3	1.03667	1.17679	1.19383	1.18756	1.6179	1.36213	1.44276	1.2272	1.26757	1.22114	1.39026	1.69131	mitogen-activated protein kinase 8 interacting protein 3
NM_016683	Zfp95	1.24483	1.16167	1.33586	1.20375	1.49414	1.54813	1.17112	1.06829	1.36622	1.12782	1.16326	1.13138	zinc finger protein 95
NM_016916	Blcap	1.37578	1.41762	1.35844	1.44001	1.73567	1.80081	1.24038	1.22316	1.31196	1.3811	1.39538	1.34092	bladder cancer associated protein homolog (human)
NM_016920	Atp6v0a1	1.47498	1.54501	1.47048	1.4208	1.58331	1.38749	1.31015	1.59518	1.39357	1.44939	1.45675	1.48764	ATPase, H+ transporting, lysosomal V0 subunit A1
NM_016923	Ly96	1.30476	1.32928	1.27846	1.49029	1.56124	1.2951	1.1872	1.29786	1.39767	1.47187	1.57582	1.45548	lymphocyte antigen 96
NM_019930	Ranbp9	1.20716	1.28954	1.31945	1.4242	1.76563	1.5077	1.16716	1.06976	1.17787	1.15985	1.20052	1.33726	RAN binding protein 9
NM_021568	Pcbp3	1.59368	1.07707	1.16219	1.0357	1.68297	1.60332	1.06883	1.11209	1.08948	1.56979	1.0854	1.21148	poly(rC) binding protein 3
NM_022018	Niban	1.50898	1.50541	1.14586	1.30685	1.06862	1.29574	1.47197	1.18979	1.11664	1.36011	1.1467	1.14344	niban protein
NM_023377	Stard5	1.29605	1.17837	1.27971	1.41244	1.18176	1.25149	1.47278	1.29352	1.42868	1.50848	1.66889	1.39221	StAR-related lipid transfer (START) domain containing 5
NM_023434	5730589K01Rik	1.26717	1.17251	1.38793	1.25818	1.34178	1.26641	1.42998	1.2289	1.36185	1.55187	1.3445	1.55943	RIKEN cDNA 5730589K01 gene
NM_023668	Ndel1	1.19612	1.02222	1.13303	1.54319	1.65322	1.318	1.0853	1.14434	1.28521	1.33814	1.41331	1.55701	nuclear distribution gene E-like homolog 1 (A. nidulans)
NM_024203	4932442K08Rik	1.33409	1.26921	1.17062	1.62023	1.50219	1.38731	1.10712	1.0189	1.08036	1.27936	1.19964	1.16498	RIKEN cDNA 4932442K08 gene
NM_024250	Phf10	1.56326	1.33811	1.26337	1.36623	1.47904	1.38057	1.48218	1.46887	1.45064	1.32221	1.49978	1.41336	PHD finger protein 10
NM_024288	Rmnd5a	1.01544	1.33464	1.18281	2.54658	1.18396	1.17447	1.14101	1.07741	1.08095	1.20013	1.54503	1.08807	required for meiotic nuclear division 5 homolog A (S. cerevisiae)
NM_025408	Phca	1.24631	1.16235	1.00663	1.56563	1.35977	1.34941	1.26398	1.09717	1.20981	1.27687	1.46843	1.78537	phytoceramidase, alkaline
NM_025447	1500031M22Rik	1.61027	1.11123	1.59965	1.35387	1.2099	1.20016	1.43308	1.49921	1.44792	1.47182	1.21355	1.41832	RIKEN cDNA 1500031M22 gene
NM_025670	5730403B10Rik	1.33859	1.10629	1.06845	1.51927	1.5111	1.41341	1.08618	1.18934	1.03858	1.26105	1.06182	1.21145	RIKEN cDNA 5730403B10 gene
NM_025671	Ogfod2	1.19698	1.18195	1.59069	1.1932	1.1699	1.2363	1.46935	1.34854	1.39712	1.37236	1.65604	1.41261	2-oxoglutarate and iron-dependent oxygenase domain containing 2
NM_025884	Ccdc16	1.36539	1.24424	1.04413	1.19896	1.19864	1.16812	1.49163	1.30916	1.13715	1.64101	1.70218	1.40003	coiled-coil domain containing 16
NM_025927	Mrpl45	1.14175	1.33645	1.5201	1.04409	1.08433	1.60758	1.24165	1.09193	1.40993	1.40206	1.19607	1.31542	mitochondrial ribosomal protein L45
NM_026158	0610042E07Rik	1.0458	1.27758	1.31532	1.21052	1.16263	1.37583	1.29232	1.52155	1.53937	1.60547	1.19828	2.69234	RIKEN cDNA 0610042E07 gene
NM_026189	2310005P05Rik	1.30904	1.35339	1.52849	1.13808	1.36247	1.47267	1.28935	1.25223	1.30756	1.24578	1.25864	1.76657	RIKEN cDNA 2310005P05 gene
NM_026198	2010200O16Rik	1.37344	1.19433	1.28182	1.06794	1.07695	1.54053	1.33527	1.08467	1.23267	2.27233	1.2676	1.16448	RIKEN cDNA 2010200O16 gene
NM_026202	Ccdc50	1.48604	1.30355	1.11596	1.56285	1.65244	1.42811	1.40336	1.20625	1.29461	1.31003	1.32516	1.30262	coiled-coil domain containing 50
NM_026440	Rnmt	1.47398	1.09326	1.04144	1.76758	1.35327	1.3362	1.32375	1.04479	1.16128	1.74325	1.43081	1.28055	RNA (guanine-7-) methyltransferase
NM_026656	Mcoln2	1.26824	1.49433	1.36803	1.55859	1.16059	1.10013	1.16546	1.07403	1.20186	1.05359	1.07243	1.09345	mucolipin 2
NM_027859	0610009J22Rik	1.48412	1.3324	1.6674	1.27031	1.36222	1.59508	1.28853	1.37495	1.45372	1.41737	1.23002	1.41996	RIKEN cDNA 0610009J22 gene
NM_027947	Zfp297b	1.31361	1.20726	1.3164	1.11347	1.69636	1.2811	1.09571	1.13625	1.35006	1.30522	1.52441	1.44876	zinc finger protein 297B
NM_028056	1600002H07Rik	1.39371	1.4616	1.58878	1.25155	1.2652	1.45565	1.26685	1.12408	1.65872	1.10371	1.29466	1.25402	RIKEN cDNA 1600002H07 gene
NM_028599	Wdr75	1.40428	1.05571	1.12893	1.68221	1.35541	1.04786	1.33259	1.10887	1.07459	1.28538	1.53864	1.24268	WD repeat domain 75
NM_028815	Lrriq2	1.19207	1.17982	1.12181	1.35098	1.38659	1.19716	1.76518	1.2408	1.31303	1.36872	1.66711	1.35351	leucine-rich repeats and IQ motif containing 2
NM_028937	Sohlh2	1.2342	1.08203	1.31544	1.63962	1.37577	2.29001	1.25679	1.28925	1.17112	1.88347	1.30661	1.57793	spermatogenesis and oogenesis specific basic helix-loop-helix 2
NM_029339	Ccdc101	1.34967	1.44217	1.37287	1.19506	1.42565	1.35262	1.20934	1.44272	1.46532	1.34238	1.58644	1.53163	coiled-coil domain containing 101
NM_029861	1500041B16Rik	1.60312	1.46835	1.56409	1.32505	1.37545	1.43385	1.36196	1.32828	1.41874	1.40658	1.13613	1.26607	RIKEN cDNA 1500041B16 gene
NM_029987	Rpe65	1.27863	1.42938	1.38005	1.51926	1.51168	1.10391	1.48362	1.51673	1.09499	1.70346	1.06417	1.05209	retinal pigment epithelium 65
NM_032006	Mmp1a	1.40502	1.16987	1.0395	1.37472	1.14905	1.14878	1.66492	1.51285	1.57212	1.43749	1.42067	1.16319	matrix metallopeptidase 1a (interstitial collagenase)
NM_033320	Glce	1.679	1.17457	1.50015	1.41171	1.74193	1.47634	1.03732	1.05284	1.36613	1.12082	1.22966	1.19642	glucuronyl C5-epimerase
NM_053180	Ccrk	1.46938	1.34334	1.40091	1.50994	1.20273	1.40892	1.52365	1.2767	1.27228	1.39598	1.3128	1.39232	cell cycle related kinase
NM_133930	Creld1	1.37684	1.19093	1.28769	1.03423	1.20122	1.62685	1.04575	1.18339	1.55131	1.39826	1.18833	1.33489	cysteine-rich with EGF-like domains 1
NM_134141	Ciapin1	1.24961	1.35416	1.58847	1.34393	1.58529	1.47633	1.4841	1.1763	1.3276	1.63305	1.33541	1.35044	cytokine induced apoptosis inhibitor 1
NM_134189	Galnt10	1.4183	1.31207	1.33332	1.21405	1.27335	1.24931	1.45646	1.49741	1.39261	1.43118	1.3631	1.57747	UDP-N-acetyl-alpha-D-galactosamine:polypeptide N-acetylgalactosaminyltransferase 10
NM_144861	BC021395	1.27117	1.08568	1.11777	1.67056	1.83811	1.41514	1.25005	1.05431	1.45871	1.33044	1.34092	1.25336	cDNA sequence BC021395
NM_144883	5430407P10Rik	1.3444	1.52856	1.53879	1.15142	2.71018	1.43864	1.16896	1.01273	1.24723	1.48785	1.31178	1.41013	RIKEN cDNA 5430407P10 gene
NM_145458	Pxk	1.415	1.29704	1.07384	1.50351	1.53095	1.21366	1.48563	1.23432	1.17504	1.32987	1.2489	1.18274	PX domain containing serine/threonine kinase
NM_145515	Mark1	1.1762	1.20293	1.02191	1.03575	1.38246	1.67202	1.26169	1.01294	1.5936	1.92184	1.41767	1.23466	MAP/microtubule affinity-regulating kinase 1
NM_146090	Zadh2	1.37064	1.09146	1.0482	1.09929	1.3641	1.25273	1.67175	1.31021	1.29995	1.49649	1.26471	1.26773	zinc binding alcohol dehydrogenase, domain containing 2
NM_146249	BC031441	1.48174	1.60171	1.49985	2.04092	1.99666	1.45124	1.45114	1.22093	1.34349	1.13995	1.36101	1.25094	cDNA sequence BC031441
NM_146327	Olfr129	1.06856	1.09987	1.08	1.11442	1.21027	1.0005	1.29301	1.25399	1.75691	1.06508	1.11917	1.53143	olfactory receptor 129
NM_146586	Olfr1018	1.51323	1.42913	1.12006	1.27471	1.10929	1.07571	1.21149	1.33193	1.37664	1.67997	1.23889	1.02071	olfactory receptor 1018
NM_146819	Olfr466	1.10947	1.32412	1.07389	1.19959	1.46437	1.22762	1.63635	1.22314	1.19699	1.33791	1.09859	1.63849	olfactory receptor 466
NM_146942	Olfr351	1.3326	1.3757	1.38085	1.71864	1.36668	1.56479	1.22156	1.20963	1.07851	1.24605	1.32713	1.07366	olfactory receptor 351
NM_147076	Olfr619	1.34887	1.32137	1.07828	1.07851	1.28655	1.52687	1.37807	1.51212	1.17367	1.17245	1.05022	1.47606	olfactory receptor 619
NM_152807	3110023B02Rik	1.37503	1.22336	1.23944	1.6174	1.28016	1.78267	1.3495	1.02603	1.24285	1.47721	1.34645	1.41889	RIKEN cDNA 3110023B02 gene
NM_153544	BC030867	1.07507	1.49337	1.32704	1.00027	1.27227	1.2679	1.02969	1.03849	1.04519	1.02725	1.13269	1.50637	cDNA sequence BC030867
NM_172512	Gabpb2	1.11397	1.288	1.57281	1.33384	1.04431	1.15684	1.53082	1.12383	1.79108	1.39311	1.05687	1.18544	GA repeat binding protein, beta 2
NM_172611	BC021523	1.30387	1.314	1.22406	1.18196	1.28843	1.04116	1.32599	1.58193	1.26963	1.21465	1.50244	1.29436	cDNA sequence BC021523
NM_172655	Hecw2	1.42851	1.25572	1.09722	1.44234	1.43811	1.85426	1.27738	3.49779	1.16016	1.42628	1.51539	1.34742	HECT, C2 and WW domain containing E3 ubiquitin protein ligase 2
NM_173038	Lrrc35	1.40308	1.56912	1.00756	1.58686	1.33739	1.38854	1.3665	1.04029	1.23692	1.22638	1.06127	1.09316	leucine rich repeat containing 35
NM_173047	Cbr3	1.25152	1.58418	1.92494	1.436	1.68384	1.91412	1.46884	1.46829	2.66655	1.96314	1.6542	2.07688	carbonyl reductase 3
NM_173866	Gpt2	1.69386	1.62011	1.36379	1.41828	1.44777	1.23571	1.37711	1.07469	1.16534	1.25051	1.31281	1.2185	glutamic pyruvate transaminase (alanine aminotransferase) 2
NM_175225	Tasp1	1.38211	1.30822	1.11112	1.53664	1.64675	1.08447	1.27396	1.18623	1.08442	1.25442	1.63185	1.48598	taspase, threonine aspartase 1
NM_175287	A430005L14Rik	1.24967	1.22902	1.32662	1.06024	1.35311	1.37838	1.16546	1.30838	1.40552	1.50172	1.35173	1.62815	RIKEN cDNA A430005L14 gene
NM_175296	Mael	1.2254	1.24587	1.07042	1.01388	1.38975	1.62766	1.93482	1.24045	1.38272	1.28233	1.32516	1.18379	maelstrom homolog (Drosophila)
NM_177374	6720458F09Rik	1.39415	1.43538	1.47069	1.32165	1.01485	1.22929	1.3704	1.31688	1.22842	1.53969	1.59498	1.33982	RIKEN cDNA 6720458F09 gene
NM_177732	Slc35d1	1.24247	1.37143	1.51759	1.0147	2.18376	1.35861	1.01625	1.10709	1.25194	1.09669	1.06397	1.21652	solute carrier family 35 (UDP-glucuronic acid/UDP-N-acetylgalactosamine dual transporter), member D1
NM_178069	Lsg1	1.50881	1.38211	1.16153	1.42905	1.53722	1.40964	1.26356	1.04867	1.12192	1.25849	1.41316	1.32674	large subunit GTPase 1 homolog (S. cerevisiae)
NM_178080	Pde4dip	1.5432	1.41304	1.43171	1.64308	1.38268	1.46885	1.08616	1.1824	1.22459	1.14875	1.2699	1.30264	phosphodiesterase 4D interacting protein (myomegalin)
NM_178357	Tieg3	1.15808	1.03689	1.19004	1.25098	1.11062	1.17538	1.45701	1.41259	1.54035	1.01304	1.24232	2.34995	TGFB inducible early growth response 3
NM_178802	Trim65	1.43395	1.52914	1.54607	1.35356	1.11266	1.35567	1.10611	1.35508	1.23338	1.43837	1.03578	1.05476	tripartite motif-containing 65
NM_181399	Usp6nl	1.66728	1.59616	1.24701	1.37265	1.38541	1.05733	1.22643	1.12573	1.04364	1.08112	1.25435	1.2497	USP6 N-terminal like
NM_183149	Zfp598	1.17684	1.30925	1.37583	1.39859	1.25665	1.52339	1.3284	1.14839	1.24644	1.58883	1.42064	1.44347	zinc finger protein 598
NM_207676	Igsf4a	1.11752	1.40178	1.41828	2.02913	1.23534	1.47986	1.6913	1.21128	1.42826	2.13266	1.13981	1.38512	immunoglobulin superfamily, member 4A
XM_150151	2310047B19Rik	1.51536	1.50004	1.16411	1.38762	1.39797	1.39102	1.12517	1.58398	1.14517	1.44909	1.51561	1.00556	RIKEN cDNA 2310047B19 gene
XM_484710	Mocos	1.52496	1.41771	1.46051	1.27103	1.32583	1.14366	1.48407	1.41624	2.00602	1.4572	1.3587	1.37251	molybdenum cofactor sulfurase
XM_485670	2810002G02Rik	1.28269	1.42127	1.47057	1.28463	1.61922	1.48184	1.15211	1.16098	1.34269	1.30829	1.37244	1.53825	RIKEN cDNA 2810002G02 gene
XM_896388	Stxbp5	1.404	1.27841	1.12192	1.57806	1.43744	1.1436	1.26181	1.03194	1.09588	1.66097	1.34773	1.34643	syntaxin binding protein 5 (tomosyn)
	A_51_P462774	1.34687	1.25095	1.84654	1.02935	1.29141	1.80798	1.21242	1.04942	1.1394	1.2606	1.06426	1.14611
NM_013454	Abca1	1.13464	1.0311	1.6021	1.30701	1.07489	1.36033	1.10715	1.1244	1.72072	1.21337	1.50947	1.38388	ATP-binding cassette, sub-family A (ABC1), member 1
NM_010311	Gnaz	1.30976	1.10203	1.13438	1.09933	1.15833	1.23948	2.01779	1.10676	1.16587	1.16095	1.28705	1.39954	guanine nucleotide binding protein, alpha z subunit
AK048538	A_51_P148935	1.07411	1.21031	1.11012	1.14664	1.05352	1.27274	1.37549	1.24259	1.43178	1.6504	1.15074	1.20507
AB010100	Aqp7	1.06179	1.07197	1.12464	1.0476	1.22515	1.38033	1.5161	1.20039	1.06391	1.2181	1.2514	1.31622	aquaporin 7
AB093218	Zfp142	1.028	1.16085	1.09666	1.03592	1.34922	1.42473	1.57437	1.15599	1.25451	1.36842	1.68419	1.26741	zinc finger protein 142
AF020313	Apbb1ip	1.41747	1.69039	1.34451	1.48677	1.39977	1.2468	1.03832	1.26158	1.18267	1.36391	1.2299	1.13844	amyloid beta (A4) precursor protein-binding, family B, member 1 interacting protein
AF089734	Fxyd1	1.07409	2.06889	1.20227	1.08756	1.26562	1.39859	1.43377	1.95495	1.30546	1.40515	1.08981	1.53436	FXYD domain-containing ion transport regulator 1
AK003007	Ilkap	1.26753	1.25247	1.26401	1.33112	1.24943	1.36728	1.29571	1.38347	1.35219	1.50315	1.16254	1.31804	integrin-linked kinase-associated serine/threonine phosphatase 2C
AK004273	Rsc1a1	1.44227	1.35398	1.35146	1.85281	2.36152	1.73328	1.16693	1.07676	1.2194	1.36152	1.40744	1.42922	regulatory solute carrier protein, family 1, member 1
AK004405	Xrcc6bp1	1.50133	1.34761	1.40532	1.12915	1.28937	1.15663	1.20729	1.25363	1.23444	1.19935	1.20481	1.11115	XRCC6 binding protein 1
AK004524	Neurl2	1.70327	1.44329	2.27176	1.47245	1.07648	1.47512	1.18044	1.27072	1.29125	1.18742	1.203	1.28176	neuralized-like 2 (Drosophila)
AK010010	2310061N02Rik	1.43805	1.29431	1.07004	1.43628	1.08189	1.50649	1.16178	1.14813	1.10027	4.59098	1.0361	1.16703	RIKEN cDNA 2310061N02 gene
AK010559	Casz1	1.35887	1.14573	1.31618	1.28913	1.25057	1.61834	1.18904	1.31359	1.27934	1.02757	1.31558	1.34442	castor homolog 1, zinc finger (Drosophila)
AK015202	A_51_P241852	2.42116	1.95639	1.76357	1.57677	1.77187	2.00641	1.63187	1.4763	2.00382	1.52726	1.48334	1.27777
AK015924	4930528F23Rik	1.22651	1.23736	1.26954	1.27109	1.16938	1.07926	1.21994	1.628	1.23105	1.26644	1.24371	1.07808	RIKEN cDNA 4930528F23 gene
AK015995	Fbxo4	1.03142	1.1571	1.36893	1.02777	1.35876	1.1475	1.33592	1.47457	1.36799	1.94471	1.5895	1.01819	F-box only protein 4
AK030621	Ppfia2	1.11234	1.03052	1.14345	1.24998	1.32448	1.20516	1.86569	1.30658	1.14261	2.08619	1.02975	1.66591	protein tyrosine phosphatase, receptor type, f polypeptide (PTPRF), interacting protein (liprin), alpha 2
AK031720	Fem1c	1.05967	1.38105	1.51262	1.22369	1.63848	1.24648	1.51808	1.28648	1.08197	1.47016	1.74734	1.20834	fem-1 homolog c (C.elegans)
AK033531	9030605H24Rik	1.31308	1.45366	1.48046	1.314	1.3785	1.48981	1.40118	1.0806	1.47265	1.15402	1.00634	1.0116	RIKEN cDNA 9030605H24 gene
AK036946	Shc4	1.20153	1.17306	1.43342	1.03981	1.11612	1.12399	1.92257	1.24169	1.18993	1.43961	1.23162	1.29534	SHC (Src homology 2 domain containing) family, member 4
AK045625	B230216G23Rik	1.27327	1.20239	1.2798	1.45224	1.53507	11.1825	1.37845	1.13654	1.37356	1.19791	1.36446	1.08096	RIKEN cDNA B230216G23 gene
AK047983	C130026I21Rik	1.06375	1.37191	1.38258	1.12981	1.43399	1.18162	1.29598	1.6485	2.1265	1.59214	1.37318	1.28928	RIKEN cNDA C130026I21 gene
AK051750	1110012J17Rik	1.06483	1.25286	1.32781	1.26677	1.72966	1.09556	1.1204	1.12857	1.45395	1.58502	1.38723	1.38224	RIKEN cDNA 1110012J17 gene
AK052698	Pkhd1	1.151	1.1835	1.16578	1.18409	1.0203	1.56198	1.11003	1.13865	1.41012	1.14772	1.11535	1.14604	polycystic kidney and hepatic disease 1
AK078483	Myst2	1.19467	1.14316	1.279	1.07204	1.15068	1.12417	1.45399	1.09314	1.6137	1.24414	1.24951	1.24134	MYST histone acetyltransferase 2
AK084283	A_51_P411072	1.37884	1.57485	1.36227	1.06653	1.02582	1.17778	1.19011	1.19351	1.34027	1.01952	1.01881	1.15173
AK129171	Spg20	1.42702	1.18096	1.14038	1.15008	1.51085	1.00903	1.28476	1.16936	1.05152	1.09425	1.06294	1.14238	spastic paraplegia 20, spartin (Troyer syndrome) homolog (human)
AK169480	Tinf2	1.22931	1.23224	1.15479	1.03165	1.18521	1.41911	1.59395	1.00053	1.35304	1.04562	1.37598	1.22187	Terf1 (TRF1)-interacting nuclear factor 2
AK173144	Ssh1	1.11257	1.19117	1.08996	1.09051	1.13196	1.0769	1.3528	1.15301	1.3634	1.14828	1.40081	1.50218	slingshot homolog 1 (Drosophila)
AK220521	Mypn	1.24447	1.0741	1.18825	1.40915	1.14164	1.16114	1.17307	1.01634	1.18293	1.24695	1.31614	1.49436	myopalladin
BC016538	Fance	1.42716	1.22959	1.18878	1.2039	1.44752	1.057	1.43002	1.31341	1.47287	1.43373	1.33836	1.62659	Fanconi anemia, complementation group E
BC019122	A_51_P361618	1.08627	1.18274	1.24076	1.54052	1.08572	1.19771	1.24645	1.31466	1.49241	1.52022	1.4151	1.46563
BC021480	Bsdc1	1.20485	1.06307	1.22319	1.15317	1.24324	1.11275	1.59069	1.19869	1.25895	1.21183	1.27178	1.33238	BSD domain containing 1
BC027683	Zfp688	1.42875	1.4685	1.86335	1.25766	1.61704	1.40245	1.08179	1.19337	1.2993	1.07689	1.24448	1.25705	zinc finger protein 688
BC035535	C630007C17Rik	1.04951	1.04215	1.14011	1.07436	1.06141	1.20748	1.5394	1.04871	1.41807	1.35746	1.07388	1.03622	RIKEN cDNA C630007C17 gene
BC043044	Psmc6	1.30715	1.37863	1.05007	1.67957	1.63129	1.55115	1.07006	1.04293	1.02326	1.30624	1.13165	1.05301	proteasome (prosome, macropain) 26S subunit, ATPase, 6
BC062096	Parp6	1.51717	1.23285	1.14393	1.50822	1.26124	1.39815	1.14983	1.11475	1.08577	1.09214	1.27773	1.16748	poly (ADP-ribose) polymerase family, member 6
BF232905	A_51_P273303	1.43942	1.10765	1.05689	1.21225	1.10825	1.0088	1.12189	1.1359	1.04519	1.37322	1.67381	1.27676
NM_001005506	Txlna	1.13798	1.01281	1.19441	1.23866	1.08914	1.12771	1.71868	1.15998	1.13767	2.3276	1.22337	1.10174	taxilin alpha
NM_001013785	Akr1c19	1.18986	1.21896	1.54541	1.14375	1.09711	1.15816	1.09376	1.294	1.29326	1.31042	1.1253	1.09891	aldo-keto reductase family 1, member C19
NM_001033201	AU014645	1.1349	1.04895	1.29687	1.23193	1.14506	1.32462	1.16708	1.03635	1.20089	1.5242	1.18455	1.2031	expressed sequence AU014645
NM_007617	Cav3	1.13126	1.34129	1.5757	1.33241	1.40099	1.88336	1.48611	1.68809	1.13792	1.38113	1.26881	1.35146	caveolin 3
NM_007635	Ccng2	1.28613	1.11702	1.04632	1.6852	1.39805	1.27626	1.57559	1.15521	1.29086	1.15695	1.06281	1.13906	cyclin G2
NM_007749	Cox7c	1.4067	1.20384	1.36017	1.03256	1.09319	1.18056	1.08576	1.42838	1.64695	1.56748	1.27732	1.23782	cytochrome c oxidase, subunit VIIc
NM_007929	Emp2	1.36518	1.23408	1.25491	1.38987	1.36438	1.27942	1.34489	1.16841	1.26621	1.54817	1.38052	1.26935	epithelial membrane protein 2
NM_007996	Fdx1	1.19485	1.16422	1.12553	1.24306	1.62292	1.47463	1.12839	1.16045	1.14055	1.33564	1.37311	1.43327	ferredoxin 1
NM_008032	Aff2	1.72233	1.45381	1.1051	1.40371	1.30297	1.19312	1.40303	1.16813	1.27799	1.08271	1.31796	1.40568	AF4/FMR2 family, member 2
NM_008062	G6pdx	1.31512	1.33091	1.41813	1.40864	1.24677	1.43801	1.36143	1.33095	1.36896	1.54203	1.44171	1.29452	glucose-6-phosphate dehydrogenase X-linked
NM_008186	Gtf2h1	1.28608	1.11059	1.18204	1.25293	1.59058	1.17925	1.01203	1.0651	1.05095	1.0075	1.42267	1.02687	general transcription factor II H, polypeptide 1
NM_008222	Hccs	1.19488	1.17507	1.4608	1.83246	1.62009	1.36646	1.1102	1.11795	1.06049	1.35765	1.39788	1.48234	holocytochrome c synthetase
NM_008397	Itga6	1.19236	1.24764	1.3826	1.16233	1.58684	1.03511	1.10257	1.08619	2.61027	1.13761	1.2735	1.13657	integrin alpha 6
NM_008452	Klf2	1.54996	1.16012	1.22115	1.27211	1.44064	1.2063	1.48904	1.3264	1.14775	1.22106	1.27175	1.38673	Kruppel-like factor 2 (lung)
NM_008514	Lrp6	1.04119	1.22382	1.10208	1.21036	1.57109	1.39858	1.87437	1.46891	1.41994	1.45434	1.12588	1.06991	low density lipoprotein receptor-related protein 6
NM_008578	Mef2b	1.09154	1.35654	1.53464	1.2856	1.34117	1.47487	1.11309	1.21276	1.29195	1.15261	1.25529	1.5836	myocyte enhancer factor 2B
NM_008648	Mup4	1.13571	1.05087	1.26345	1.19007	1.11661	1.39325	1.63403	1.40492	1.17332	1.0627	1.19279	1.18379	major urinary protein 4
NM_008708	Nmt2	1.19727	1.01035	1.07386	1.35468	1.42482	1.2933	1.15995	1.26868	1.12178	1.48531	1.45808	1.56323	N-myristoyltransferase 2
NM_008981	Ptprg	1.5374	1.36047	1.15506	1.34084	1.08659	1.12689	1.68971	1.11745	1.15065	1.25714	1.3017	1.09679	protein tyrosine phosphatase, receptor type, G
NM_009026	Rasd1	1.09359	1.35454	1.21369	1.13247	1.29801	1.31614	1.35102	1.1962	1.08086	1.00454	1.56411	1.07935	RAS, dexamethasone-induced 1
NM_009069	Rit1	1.22146	1.07428	1.20968	1.29863	1.21593	1.37401	1.24408	1.28541	1.19716	1.47208	1.33171	1.52756	Ras-like without CAAX 1
NM_009251	Serpina3g	1.19419	1.31658	1.41259	1.31518	1.99082	1.42333	1.37625	1.08885	1.43835	1.1759	1.39427	1.37076	serine (or cysteine) peptidase inhibitor, clade A, member 3G
NM_009286	Sult2a2	1.14556	1.38076	1.12985	1.23402	1.63217	1.28408	1.10658	1.2987	1.18298	1.27305	1.20838	1.16446	sulfotransferase family 2A, dehydroepiandrosterone (DHEA)-preferring, member 2
NM_009517	Zmat3	1.53107	1.45317	1.22625	1.16813	1.39403	1.08543	1.26662	1.44393	1.47237	1.31763	1.31878	1.11918	zinc finger matrin type 3
NM_009524	Wnt5a	1.30436	1.12263	1.37132	1.59809	1.56858	1.31751	1.32415	1.35183	1.2202	1.42343	1.31815	1.12475	wingless-related MMTV integration site 5A
NM_009531	Xpc	1.50237	1.28236	1.36425	1.29172	1.20346	1.22275	1.33473	1.2792	1.20774	1.35806	1.33381	1.2398	xeroderma pigmentosum, complementation group C
NM_009984	Ctsl	1.36758	1.20963	1.1478	1.31443	1.47996	1.22255	1.62211	1.02931	1.30734	1.304	1.4126	1.16416	cathepsin L
NM_010068	Dnmt3b	1.04242	1.14497	1.18256	1.31227	1.209	1.04473	1.44462	1.08449	1.54096	7.30022	1.06158	1.32065	DNA methyltransferase 3B
NM_010070	Dok1	1.23882	1.30453	1.2383	1.20219	1.16173	1.35036	1.26901	1.31815	1.19067	1.76852	1.20105	1.22431	docking protein 1
NM_010135	Enah	1.40256	1.31456	1.16834	1.55656	1.43036	1.29377	1.25778	1.03615	1.39873	1.32919	1.35036	1.45755	enabled homolog (Drosophila)
NM_010225	Foxf2	1.20428	1.26613	1.00219	1.18907	1.12514	1.00767	1.27958	1.52195	1.08268	1.10967	1.19622	1.24211	forkhead box F2
NM_010231	Fmo1	1.03017	1.19501	1.11329	1.55174	1.45896	1.07773	1.18476	1.28716	1.41027	1.94125	1.04263	1.12343	flavin containing monooxygenase 1
NM_010253	Gal	1.13167	1.26218	1.75081	1.24915	1.1811	1.19831	1.21304	1.27257	1.33177	1.09919	1.05991	1.22498	galanin
NM_010262	Gbx2	1.2075	1.3321	1.17388	1.3871	1.01259	1.20582	1.28198	1.30745	1.50877	1.80318	1.11194	1.48095	gastrulation brain homeobox 2
NM_010373	Gzme	1.09166	1.02332	1.00824	1.13443	1.08177	1.07839	1.2741	1.51353	1.44613	1.19664	1.35841	1.08707	granzyme E
NM_010481	Hspa9a	1.27867	1.15211	1.04362	1.58677	1.42887	1.25265	1.61073	1.29074	1.32941	1.40106	1.45794	1.36446	heat shock protein 9A
NM_010765	Mapkapk5	1.3329	1.14275	1.20072	1.42715	1.266	1.42834	1.29402	1.1815	1.22618	1.68042	1.25453	1.29438	MAP kinase-activated protein kinase 5
NM_010789	Meis1	1.00781	1.28133	1.40743	1.30145	1.16883	1.05324	1.25261	1.20355	1.06662	1.31267	1.18624	1.55125	myeloid ecotropic viral integration site 1
NM_011019	Osmr	1.58606	1.29708	1.24113	1.61359	1.20385	1.10258	1.17217	1.13302	1.09277	1.4747	1.39307	1.36255	oncostatin M receptor
NM_011031	P4ha2	1.05884	1.13739	1.25934	1.40513	1.23326	1.54681	1.21382	1.01039	1.05871	1.43678	1.09861	1.3207	procollagen-proline, 2-oxoglutarate 4-dioxygenase (proline 4-hydroxylase), alpha II polypeptide
NM_011075	Abcb1b	1.321	1.34695	1.02782	1.60628	1.31108	1.25905	1.31648	1.08788	1.30776	1.14958	1.20226	1.10284	ATP-binding cassette, sub-family B (MDR/TAP), member 1B
NM_011278	Rnf4	1.1364	1.09208	1.09107	1.49418	1.34574	1.212	1.0933	1.00041	1.01211	1.16372	1.08589	1.12632	ring finger protein 4
NM_011389	Slc12a1	1.05877	1.13791	1.24215	1.07529	1.28399	1.28547	1.37521	1.21307	1.37646	1.50761	1.31749	1.20277	solute carrier family 12, member 1
NM_011501	Strm	1.1595	1.60835	1.23528	1.35015	1.30625	1.21473	1.01828	1.29389	1.23619	1.12271	1.04011	1.1733	striamin
NM_011603	Tbpl1	1.34011	1.11598	1.12925	1.5482	1.43116	1.43098	1.17207	1.14853	1.29393	1.31618	1.11502	1.31373	TATA box binding protein-like 1
NM_011762	Zfp59	1.13315	1.12588	1.12912	1.43051	1.23626	1.08435	1.22993	1.16144	1.42647	1.52151	1.39843	1.15776	zinc finger protein 59
NM_011867	Slc26a4	1.18646	1.0414	1.90873	1.23244	1.25836	1.2407	1.41435	1.34335	1.17048	1.58268	1.08842	1.09662	solute carrier family 26, member 4
NM_011932	Dapp1	1.25491	1.13896	1.1413	1.05994	1.03313	1.17715	1.91624	1.11606	1.28389	1.22701	1.25272	1.2149	dual adaptor for phosphotyrosine and 3-phosphoinositides 1
NM_013546	Hebp1	1.15067	1.16918	1.30086	1.32555	1.18162	1.33405	1.31773	1.11168	1.30389	1.53187	1.08981	1.17911	heme binding protein 1
NM_013618	Olfr66	1.02336	1.11072	1.24124	1.44136	1.33943	1.29512	1.25038	1.09328	2.71939	1.62691	1.41488	1.33913	olfactory receptor 66
NM_013767	Csnk1e	1.0258	1.10962	1.03889	1.19885	1.52434	1.43129	1.291	1.09222	1.11804	1.03355	1.09582	1.24716	casein kinase 1, epsilon
NM_013826	Mocs2	1.30608	1.06828	1.04556	1.17742	1.04909	1.10523	1.34381	1.25379	1.52949	1.38281	1.25528	1.38261	molybdenum cofactor synthesis 2
NM_013843	Zfp53	1.17207	1.22347	1.06149	1.81711	1.45118	1.36924	1.62129	1.24332	1.15999	1.48016	1.47558	1.1706	zinc finger protein 53
NM_013869	Tnfrsf19	1.20099	1.15937	1.27355	1.4681	1.14658	1.19016	1.29184	1.58686	1.41831	1.00668	1.03261	1.09597	tumor necrosis factor receptor superfamily, member 19
NM_013872	Pmm1	1.03293	1.17665	1.25735	1.0537	1.23704	1.14985	1.12204	1.11666	1.42577	1.54547	1.43885	1.33763	phosphomannomutase 1
NM_013896	Timm9	1.40328	1.21142	1.2639	1.40487	1.25087	1.20648	1.39917	1.18394	1.45297	1.56619	1.36258	1.38235	translocase of inner mitochondrial membrane 9 homolog (yeast)
NM_013933	Vapa	1.23358	1.03714	1.14347	1.30419	1.65611	1.52418	1.45169	1.34936	1.14594	1.09898	1.31243	1.22845	vesicle-associated membrane protein, associated protein A
NM_016768	Pbx3	1.09622	1.09664	1.18302	1.11572	1.10038	1.12485	1.22353	1.06848	1.445	1.28454	1.4115	1.60416	pre B-cell leukemia transcription factor 3
NM_018811	Abhd2	1.45499	1.39307	1.31967	1.36482	1.56198	1.46646	1.17605	1.15269	1.23653	1.191	1.3119	1.37805	abhydrolase domain containing 2
NM_018827	Crlf1	1.18014	1.16235	1.43389	1.24219	1.3428	1.31881	1.07791	1.21942	1.54695	1.02207	1.1556	1.18257	cytokine receptor-like factor 1
NM_019415	Slc12a3	1.31844	1.37614	1.20195	1.16879	1.21431	1.3943	1.78596	1.24107	1.02691	1.21197	1.04278	1.33833	solute carrier family 12, member 3
NM_019695	Pard6a	1.41405	1.46811	1.37442	1.43171	1.16374	1.49952	1.1278	1.28338	1.21858	1.07684	1.22467	1.13459	par-6 (partitioning defective 6,) homolog alpha (C. elegans)
NM_019744	Ncoa4	1.49221	1.21052	1.10733	1.33419	1.44941	1.15945	1.29036	1.30679	1.00801	1.19775	1.27116	1.21365	nuclear receptor coactivator 4
NM_019762	Pkp3	1.04102	1.03601	6.34512	1.29988	1.77133	1.38903	1.14073	1.6145	1.23141	1.40176	1.11547	1.07729	plakophilin 3
NM_019810	Slc5a1	1.27345	4.99111	1.7851	1.15583	1.4854	1.21534	1.10432	1.47249	1.05337	1.19583	1.06258	1.39982	solute carrier family 5 (sodium/glucose cotransporter), member 1
NM_019909	LOC56628	1.10468	1.10888	1.15246	1.18502	1.25972	1.31911	1.55993	1.33755	1.38256	1.39594	1.32476	1.36698	MHC (A.CA/J(H-2K-f) class I antigen
NM_019976	Psrc1	1.21895	1.32973	1.29185	1.31135	1.16562	1.47456	1.39106	1.5271	1.45278	1.30822	1.40926	1.19388	proline/serine-rich coiled-coil 1
NM_020275	Tnfrsf10b	1.28463	1.07636	1.187	1.15724	1.06612	1.16481	1.35837	1.26437	1.66169	1.39867	1.46737	1.87051	tumor necrosis factor receptor superfamily, member 10b
NM_020559	Alas1	1.21606	1.49073	1.33839	1.24057	1.12522	1.18392	1.22673	1.24067	1.185	1.25215	1.26699	1.15177	aminolevulinic acid synthase 1
NM_020594	Zc3h8	1.35985	1.30979	1.22629	1.46558	1.53616	1.45954	1.33679	1.14384	1.13469	1.36347	1.21967	1.38829	zinc finger CCCH type containing 8
NM_021301	Slc15a2	1.58682	1.28845	1.01534	1.11987	1.1359	1.31414	1.08	1.37541	1.14295	1.0545	1.44425	1.55589	solute carrier family 15 (H+/peptide transporter), member 2
NM_021322	Wdr4	1.04686	1.4257	1.10768	1.05775	1.26334	1.08866	1.38917	1.36452	1.19235	1.28318	1.29238	1.53832	WD repeat domain 4
NM_021516	Mark3	1.26022	1.16358	1.05132	1.32972	1.14896	1.12628	1.45007	1.20303	1.28026	1.43181	1.29162	1.49202	MAP/microtubule affinity-regulating kinase 3
NM_023116	Cacnb2	1.17814	1.18672	1.07295	1.04256	1.25223	1.4234	1.61491	1.26221	1.14628	1.10993	1.25594	1.04386	calcium channel, voltage-dependent, beta 2 subunit
NM_023893	Ng23	1.14059	1.05473	1.11418	1.50307	1.15996	1.31159	1.37726	1.69125	1.17074	1.59759	1.47904	1.39152	Ng23 protein
NM_024177	Mrpl38	1.35937	1.47834	1.47283	1.25354	1.45127	1.37715	1.3646	1.46402	1.44294	1.46994	1.41293	1.55784	mitochondrial ribosomal protein L38
NM_024239	Stambp	1.4514	1.2877	1.33723	1.19843	1.51105	1.18454	1.25655	1.11087	1.25556	1.32458	1.13077	1.43699	Stam binding protein
NM_024262	1200011M11Rik	1.32884	1.327	1.26279	1.40264	1.53898	1.38273	1.22275	1.27006	1.13227	1.47595	1.17357	1.23111	RIKEN cDNA 1200011M11 gene
NM_025293	Gtlf3a	1.66944	1.28924	1.32153	1.38693	1.31353	1.14793	1.26002	1.02943	1.08329	1.39931	1.39331	1.29893	gene trap locus F3a
NM_025578	Mrps25	1.6515	1.25625	1.31957	1.29381	1.4006	1.17337	1.23035	1.05913	1.261	1.3457	1.1381	1.22976	mitochondrial ribosomal protein S25
NM_025786	Rnf186	1.17466	1.10728	1.35539	1.20383	1.16337	1.61595	1.61807	1.01979	1.64	1.15927	1.00719	1.0127	ring finger protein 186
NM_025812	Hmg20a	1.28753	1.20152	1.04663	1.24711	1.52791	1.16759	1.11396	1.06238	1.07981	1.15292	1.17665	1.18606	high mobility group 20A
NM_025922	Itpa	1.12974	1.04286	1.12845	1.19515	1.18793	1.2322	1.15424	1.14228	1.30732	1.45381	1.49529	1.45491	inosine triphosphatase (nucleoside triphosphate pyrophosphatase)
NM_025936	Rars	1.31892	1.36588	1.32281	1.35944	1.3588	1.3832	1.5672	1.02988	1.37388	1.34156	1.48805	1.38525	arginyl-tRNA synthetase
NM_026009	2610204L23Rik	1.29729	1.08812	1.05238	1.46151	1.52863	1.19138	1.31331	1.11756	1.05455	1.18481	1.50748	1.30125	RIKEN cDNA 2610204L23 gene
NM_026048	2810452K22Rik	1.20561	1.2216	1.11808	1.03507	1.0249	1.02234	1.45313	1.06168	1.41668	1.74567	1.15872	1.27685	RIKEN cDNA 2810452K22 gene
NM_026127	4833420G17Rik	1.60788	1.16284	1.54705	3.7899	1.40063	1.46042	1.13961	1.19445	1.13894	1.10551	1.22077	1.44548	RIKEN cDNA 4833420G17 gene
NM_026232	Slc25a30	1.16295	1.02929	1.10776	1.40805	1.08899	1.16103	1.47804	1.16133	1.13403	1.29043	1.56376	1.48271	solute carrier family 25, member 30
NM_026267	Necap1	1.28003	1.16004	1.15056	1.12582	1.44748	1.61136	1.17982	1.09297	1.21568	1.38976	1.2976	1.27173	NECAP endocytosis associated 1
NM_026279	2310026E23Rik	1.18569	1.38637	1.13603	1.46762	1.38191	1.61536	1.29777	1.76685	1.09367	1.35181	1.46164	1.15513	RIKEN cDNA 2310026E23 gene
NM_026341	Nudt13	1.34805	1.33546	1.20248	1.17393	1.25376	1.18177	1.31644	1.13383	1.63426	1.35574	1.41343	1.48617	nudix (nucleoside diphosphate linked moiety X)-type motif 13
NM_026400	Dnajb11	1.17252	1.14392	1.11985	1.29074	1.19126	1.28451	1.31175	1.30168	1.20581	1.49557	1.32754	1.31851	DnaJ (Hsp40) homolog, subfamily B, member 11
NM_026485	Trabd	1.3774	1.35176	1.32721	1.41961	1.05168	1.39615	1.14205	1.398	1.22773	1.30461	1.58716	1.45672	TraB domain containing
NM_026942	Stoml1	1.4584	1.28467	1.57937	1.12487	1.00792	1.1206	1.47878	1.21166	1.35046	1.32966	1.20335	1.14361	stomatin-like 1
NM_027159	Ccdc115	1.41407	1.14279	1.27689	1.18368	1.1898	1.16383	1.2523	1.05719	1.56428	1.42359	1.23446	1.11951	coiled-coil domain containing 115
NM_027314	38412	1.4574	1.41813	1.27782	1.41576	1.54615	1.18562	1.38588	1.36422	1.31627	1.35716	1.35523	1.34614	membrane-associated ring finger (C3HC4) 5
NM_027427	Taf15	1.06753	1.04159	1.11114	1.23165	1.34202	1.17502	1.0946	1.17002	1.28141	1.13761	1.0513	1.66517	TAF15 RNA polymerase II, TATA box binding protein (TBP)-associated factor
NM_027477	Zfp398	1.31754	1.17934	1.41594	1.34692	1.69258	1.38773	1.02654	1.18482	1.17362	1.29997	1.05249	1.33155	zinc finger protein 398
NM_027917	Shroom1	1.53911	1.4383	1.32047	1.39569	1.5108	1.33789	1.54349	1.20902	1.39768	1.39046	1.46075	1.40826	shroom family member 1
NM_027922	D5Ertd585e	1.23584	1.11328	1.05083	1.76236	1.06976	1.28928	1.82436	1.30832	1.09138	1.37623	1.38254	1.11266	DNA segment, Chr 5, ERATO Doi 585, expressed
NM_027940	1700001F09Rik	1.22683	1.58025	1.69908	1.42094	1.34357	2.42379	1.02	1.11064	1.17252	1.6139	1.09486	1.08572	RIKEN cDNA 1700001F09 gene
NM_028121	Adpgk	1.3341	1.21701	1.2059	1.47583	1.41666	1.24636	1.24982	1.2539	1.24092	1.16775	1.45929	1.56233	ADP-dependent glucokinase
NM_028134	Lysmd1	1.28753	1.31758	1.28821	1.31474	1.55763	1.37912	1.4193	1.1567	1.17255	1.30797	1.24392	1.27369	LysM, putative peptidoglycan-binding, domain containing 1
NM_028284	Bbs5	1.46413	1.06245	1.17792	1.38199	1.50981	1.15349	1.5768	1.32151	1.36959	1.36933	1.46042	1.45906	Bardet-Biedl syndrome 5 (human)
NM_028416	Kremen2	1.03549	1.15771	1.18158	1.27957	1.01705	1.14098	1.18458	1.4577	1.05551	1.4094	1.6787	1.13413	kringle containing transmembrane protein 2
NM_028728	Nfam1	1.002	1.03969	1.1102	1.1148	1.08927	1.15725	1.21678	1.06192	1.19209	1.23669	1.65497	1.05663	Nfat activating molecule with ITAM motif 1
NM_028787	Slc35f5	1.49064	1.17249	1.15125	1.23644	1.36753	1.25522	1.33485	1.21355	1.11872	1.13198	1.15005	1.1952	solute carrier family 35, member F5
NM_028792	Josd1	1.29577	1.25853	1.11023	1.5856	1.18215	1.16352	1.2161	1.26277	1.0679	1.22405	1.3495	1.17418	Josephin domain containing 1
NM_029023	Scpep1	1.32537	1.37756	1.25019	1.36417	1.57425	1.28448	1.10063	1.16174	1.20924	1.11051	1.33078	1.23859	serine carboxypeptidase 1
NM_029546	Pwp2h	1.3954	1.42394	1.51164	1.45891	1.32701	1.32576	1.26413	1.24407	1.25849	1.38069	1.43087	1.34378	PWP2 (periodic tryptophan protein) homolog, yeast
NM_029572	Txndc4	1.23226	1.09839	1.05917	1.21367	1.18	1.27068	1.43169	1.33388	1.25111	1.59989	1.43236	1.3798	thioredoxin domain containing 4 (endoplasmic reticulum)
NM_029887	Yif1b	1.02987	1.28179	1.39174	1.17429	1.18567	1.32932	1.0293	1.2748	1.12088	1.33053	1.32261	1.57671	Yip1 interacting factor homolog B (S. cerevisiae)
NM_030258	Gpr146	1.30524	1.4357	1.3517	1.39771	1.3371	1.47133	1.21071	1.05163	1.37686	1.25442	1.34914	1.49758	G protein-coupled receptor 146
NM_030685	D3Ucla1	1.21073	1.11596	1.15116	1.42925	1.11663	1.08201	1.4712	1.46734	1.13065	1.71354	1.4416	1.29244	DNA segment, Chr 3, University of California at Los Angeles 1
NM_030713	Zfp202	1.92935	1.6211	1.57359	1.23176	1.85956	1.67707	1.2756	1.10255	1.05069	1.17005	1.58466	1.27787	zinc finger protein 202
NM_030743	Zfp313	1.23007	1.27563	1.3078	1.19859	1.08151	1.19174	1.3366	1.31471	1.52798	1.15609	1.21588	1.30058	zinc finger protein 313
NM_031176	Tnxb	1.042	1.23748	1.2364	1.22912	1.2685	1.08468	1.35433	1.80857	1.39843	1.34246	1.28841	1.28169	tenascin XB
NM_031368	Bglap-rs1	1.03667	1.18609	1.07397	1.0655	1.011	1.22319	1.24926	1.47779	1.40184	1.09352	1.72244	1.26048	bone gamma-carboxyglutamate protein, related sequence 1
NM_032460	Bat4	1.39139	1.38711	1.39868	1.28534	1.39539	1.48593	1.33289	1.3578	1.41162	1.37397	1.61877	1.3994	HLA-B associated transcript 4
NM_033145	Lcn8	1.31705	1.26279	1.54218	1.1242	1.17571	1.16134	1.22029	1.04166	1.36632	1.11535	1.27591	1.46151	lipocalin 8
NM_033602	Peli2	1.53027	1.60748	2.93671	1.29121	1.33202	2.00507	1.35895	1.13827	1.23139	1.16246	1.13711	1.41379	pellino 2
NM_053073	Lrp8	1.04599	1.17937	1.01423	1.41094	1.09767	1.15735	1.42949	1.3113	1.02728	1.75358	1.1137	1.59928	low density lipoprotein receptor-related protein 8, apolipoprotein e receptor
NM_053206	Magee2	1.10928	1.28085	1.00074	1.07837	1.09788	1.03986	1.44865	1.50709	1.26187	1.31074	1.26488	1.31075	melanoma antigen, family E, 2
NM_080456	Mrps6	1.2688	1.14498	1.19451	1.3149	1.0357	1.37663	1.3594	1.30294	1.30205	1.52928	1.29731	1.40635	mitochondrial ribosomal protein S6
NM_130877	Peg10	1.22349	1.05479	1.29838	1.03248	1.205	1.46396	1.2137	2.05001	1.4699	1.17229	1.6562	1.05327	paternally expressed 10
NM_133222	Eltd1	1.10035	1.21291	1.25677	1.26917	1.06545	1.14421	1.26859	1.57124	1.2477	1.40976	1.13304	1.03708	EGF, latrophilin seven transmembrane domain containing 1
NM_133678	Sac3d1	1.2237	1.53796	1.43932	1.34936	1.02474	1.41809	1.39792	1.47021	1.35495	1.73002	1.41914	1.28397	SAC3 domain containing 1
NM_134076	Abhd4	1.12011	1.23857	1.46205	1.10299	1.10322	1.20496	1.23395	1.30813	1.42726	1.26855	1.4461	1.59569	abhydrolase domain containing 4
NM_134092	Mtbp	1.28306	1.23803	1.21068	1.34368	1.45856	1.3451	1.32168	1.05997	1.3592	1.67465	1.38158	1.4466	Mdm2, transformed 3T3 cell double minute p53 binding protein
NM_134095	D15Wsu75e	1.11464	1.36398	1.18088	1.38792	1.17706	1.46699	1.17068	1.06855	1.01634	1.55038	1.31693	1.11197	DNA segment, Chr 15, Wayne State University 75, expressed
NM_134155	Brms1	1.06049	1.06064	1.09188	1.05145	1.08373	1.01064	1.13963	1.1492	1.26352	1.22879	1.42635	1.77196	breast cancer metastasis-suppressor 1
NM_144871	Suv420h1	1.0172	1.13883	1.248	1.46051	1.24878	1.32922	1.38671	1.2801	1.1302	1.71006	1.40754	1.73801	suppressor of variegation 4-20 homolog 1 (Drosophila)
NM_145125	Brwd1	1.13555	1.33797	1.52294	1.5805	1.70185	1.13888	1.44485	1.34595	1.29892	1.42505	1.3418	1.48644	bromodomain and WD repeat domain containing 1
NM_145465	Stk24	1.11618	1.26137	1.08641	1.35887	1.09151	1.20072	1.56937	1.12841	1.24579	1.23725	1.26634	1.17026	serine/threonine kinase 24 (STE20 homolog, yeast)
NM_145494	Me2	1.17367	1.24156	1.25444	1.42807	1.54662	1.38278	1.22583	1.12607	1.18862	1.20683	1.04874	1.22677	malic enzyme 2, NAD(+)-dependent, mitochondrial
NM_145533	Smox	1.10198	1.114	1.2532	1.2397	1.22894	1.26245	1.21621	1.19447	1.18815	1.39416	1.52424	1.48482	spermine oxidase
NM_145916	Zfp7	1.34635	1.22442	1.29123	1.25376	1.37407	1.79371	1.33697	1.34278	1.1934	1.31983	1.31982	1.25954	zinc finger protein 7
NM_145922	Kcnc4	1.30508	1.12873	1.04958	1.27902	1.22395	1.16001	1.11743	1.11409	1.05078	1.20078	1.58924	1.01741	potassium voltage gated channel, Shaw-related subfamily, member 4
NM_146059	2410075B13Rik	1.52285	1.36886	1.38987	1.24603	1.11596	1.36475	1.42223	1.08997	1.15502	1.2524	1.27083	1.19977	RIKEN cDNA 2410075B13 gene
NM_146078	Ubr2	1.15338	1.27299	1.21696	1.20306	1.53595	1.32088	1.17332	1.00941	1.12472	1.17326	1.26047	1.29986	ubiquitin protein ligase E3 component n-recognin 2
NM_146085	Apbb3	1.31774	1.24614	1.3593	1.36658	1.36763	1.38595	1.33377	1.00167	1.07449	1.06763	1.63953	1.42633	amyloid beta (A4) precursor protein-binding, family B, member 3
NM_146188	Kctd15	1.05159	1.20748	1.43736	1.22363	1.27015	1.54304	1.07223	1.06985	1.2264	1.13286	1.09241	1.31379	potassium channel tetramerisation domain containing 15
NM_146189	Mybpc2	1.17745	1.10634	1.17609	1.2181	1.23854	1.33611	1.04159	1.02761	1.13823	1.20505	1.21315	1.53121	myosin binding protein C, fast-type
NM_146253	Zbtb6	1.18411	1.38838	1.24583	1.12334	1.11199	1.59706	1.01526	1.1103	1.04386	4.10458	1.15292	1.20513	zinc finger and BTB domain containing 6
NM_146323	Olfr1232	1.04801	1.03393	1.07172	1.03884	1.0664	1.07146	1.37354	1.09224	1.10921	1.57343	1.2316	1.13621	olfactory receptor 1232
NM_146746	Olfr935	1.34535	1.15253	1.04555	1.0585	1.36976	1.0876	1.05819	1.39259	1.15632	1.65951	1.29953	1.02251	olfactory receptor 935
NM_146911	Olfr1377	1.2123	1.27868	1.39212	1.01251	1.35945	1.21036	1.32073	1.45445	1.55873	1.09139	1.42461	1.07415	olfactory receptor 1377
NM_146999	Olfr181	1.11372	1.19879	1.09433	1.24727	1.24915	1.27318	1.51443	3.35411	1.32928	1.28342	1.46559	1.07447	olfactory receptor 181
NM_147155	Tagap1	1.11864	1.36353	1.50217	1.27646	1.33604	1.47202	1.2029	1.25942	1.15525	1.25037	1.07234	1.20256	T-cell activation GTPase activating protein 1
NM_152814	Zfp566	1.496	1.38745	1.27451	1.33802	1.25665	1.20764	1.39047	1.34763	1.09781	1.293	1.36977	1.33098	zinc finger protein 566
NM_153119	Plekhq1	1.35778	1.26315	1.24276	1.59527	1.4214	1.45034	1.18204	1.04074	1.20306	1.42813	1.52887	1.44643	pleckstrin homology domain containing, family Q member 1
NM_153599	Cdk8	1.30396	1.20152	1.11343	1.11053	1.36879	1.34917	1.08604	1.24857	1.03226	1.58729	1.38908	1.29	cyclin-dependent kinase 8
NM_172132	Jmjd2b	1.14888	1.06393	1.30572	1.31243	1.33779	1.1153	1.16963	1.16972	1.01155	1.40181	1.632	1.45367	jumonji domain containing 2B
NM_172458	9030612M13Rik	1.22147	1.42988	1.33615	1.35693	1.68037	1.13716	1.12351	1.15881	1.39184	1.58031	1.3953	1.57948	RIKEN cDNA 9030612M13 gene
NM_172710	2310045A20Rik	1.0845	1.12549	1.17119	1.05336	1.09353	1.45758	1.72744	1.28853	1.82825	1.32024	1.12021	1.77572	RIKEN cDNA 2310045A20 gene
NM_172735	Zc3hc1	1.15961	1.26197	1.68727	1.29457	1.11519	1.31313	1.26461	1.13877	1.1828	1.30419	1.18887	1.11767	zinc finger, C3HC type 1
NM_172814	Lrp12	1.28302	1.27925	1.28692	1.19098	1.60295	1.25714	1.21081	1.21762	1.27496	1.19778	1.38529	1.38888	low density lipoprotein-related protein 12
NM_172891	Styk1	1.26518	1.27089	1.11255	1.13558	1.16662	1.38633	1.58258	1.46316	1.02902	1.00566	1.15811	1.31164	serine/threonine/tyrosine kinase 1
NM_173070	Sprr4	1.17445	1.20678	1.26048	1.64207	1.30932	1.19021	1.13237	1.37733	1.39092	1.41768	1.47344	1.1705	small proline-rich protein 4
NM_173399	Zbtb5	1.35797	1.28014	1.07645	1.13771	1.52718	1.10899	1.08443	1.20479	1.16179	1.00487	1.18964	1.07523	zinc finger and BTB domain containing 5
NM_175088	Mdfic	1.2026	1.28393	1.0152	1.35144	1.30345	1.11364	1.31889	1.07355	1.25682	1.10614	1.64245	1.66968	MyoD family inhibitor domain containing
NM_175121	Slc38a2	1.48554	1.51651	1.05116	1.80518	1.35234	1.23459	1.36324	1.25567	1.03573	1.46431	1.20772	1.096	solute carrier family 38, member 2
NM_175332	E130012A19Rik	1.20271	1.23106	1.13645	1.27113	1.26169	1.39313	1.33901	1.19354	1.02719	1.27369	1.44345	1.67033	RIKEN cDNA E130012A19 gene
NM_175500	Gpc5	1.38074	1.37566	1.26458	1.05488	1.19985	1.34102	1.2777	2.93576	1.17997	1.32899	1.13144	1.27858	glypican 5
NM_177242	Pptc7	1.29513	1.23965	1.08484	1.51359	1.71827	1.1759	1.16413	1.19658	1.16195	1.10607	1.19689	1.20286	PTC7 protein phosphatase homolog (S. cerevisiae)
NM_177661	C130079G13Rik	1.30217	1.41347	1.20081	1.46289	1.28909	1.20892	1.39573	1.3833	1.58592	1.30687	1.2607	1.13166	RIKEN cDNA C130079G13 gene
NM_177870	Slc5a6	1.29726	1.05219	1.21371	1.35803	1.13776	1.35181	1.40169	1.14058	1.17362	1.55928	1.42517	1.52008	solute carrier family 5 (sodium-dependent vitamin transporter), member 6
NM_178390	2410018C17Rik	1.28454	1.31163	1.28915	1.18065	1.3466	1.32696	1.29946	1.35349	1.24563	1.43157	1.34883	1.53238	RIKEN cDNA 2410018C17 gene
NM_178679	Zfp365	1.18614	1.01317	1.13366	1.00436	1.07098	1.2527	1.26446	2.67121	1.65393	1.5483	1.38951	1.0394	zinc finger protein 365
NM_181412	Zbed4	1.02895	1.30766	1.05501	1.1389	1.16064	1.15417	1.02683	1.15229	1.21461	1.76827	1.3857	1.47375	zinc finger, BED domain containing 4
NM_198645	Ccdc58	1.19489	1.01197	1.23286	1.46545	1.57943	1.30442	1.1876	1.1091	1.31286	1.17494	1.30316	1.32698	coiled-coil domain containing 58
NM_199079	Ddx17	1.33623	1.06679	1.51536	1.07686	1.44417	1.28113	1.13563	1.20881	1.02506	1.35364	1.32757	1.0022	DEAD (Asp-Glu-Ala-Asp) box polypeptide 17
NM_205822	Omt2b	1.1898	1.63448	1.25509	1.27747	1.17703	1.31911	1.0251	1.05625	1.19253	1.19996	1.2849	1.3046	oocyte maturation, beta
NM_207636	Fndc3a	1.18615	1.39468	1.21906	1.28838	1.5524	1.32314	1.05841	1.25882	1.1529	1.20134	1.36719	1.17954	fibronectin type III domain containing 3a
U07661	Tcrb-V13	1.00638	1.0929	1.79435	1.196	1.10512	1.00178	1.1452	1.02057	1.51548	1.32528	1.09018	1.18588	T-cell receptor beta, variable 13
X80339	Six1	1.07119	1.1901	1.16896	1.12155	1.61764	1.38478	1.01516	1.09657	1.30363	1.0864	1.14303	1.43647	sine oculis-related homeobox 1 homolog (Drosophila)
XM_205854	A_51_P250307	1.28353	1.26832	1.14926	1.17902	1.00844	1.26345	1.16786	1.5662	1.39516	1.17819	1.02174	1.04257
XM_925044	Ankrd11	1.38335	1.09869	1.55216	1.1045	1.17919	1.05949	1.24432	1.18451	1.30398	1.21247	1.13795	1.21255	ankyrin repeat domain 11
XM_975192	Camsap1	1.36156	1.18007	1.06397	1.50237	1.61005	1.28462	1.03083	1.0266	1.12988	1.35578	1.33378	1.38238	calmodulin regulated spectrin-associated protein 1
XM_977926	Ggps1	1.28877	1.11455	1.14981	1.72766	1.35963	1.1702	1.08019	1.42134	1.15022	1.21109	1.10333	1.11555	geranylgeranyl diphosphate synthase 1
XM_980313	2700045P11Rik	1.68416	1.21833	1.18466	1.13016	1.2485	1.15419	1.10904	1.2073	1.08227	1.64561	1.16186	1.42484	RIKEN cDNA 2700045P11 gene
XM_984157	LOC666485	1.1683	1.30328	1.23313	1.35682	1.41727	1.21806	1.74261	1.1356	1.3953	1.27238	1.38251	1.58213	similar to Spetex-2E protein
Y07915	A_51_P506432	1.26543	1.02814	1.25522	1.02656	1.21445	1.00956	1.47049	2.08969	1.23129	1.86729	1.71782	1.63916
Z11886	Notch1	1.12395	2.15257	1.91847	1.68836	1.45754	1.4283	1.0277	1.16909	1.1232	1.05803	1.09944	1.09354	Notch gene homolog 1 (Drosophila)
	A_51_P384066	1.30401	1.18602	1.05569	1.13551	1.18132	1.1684	1.70946	1.21059	1.11762	1.27953	1.15865	1.18978
	A_51_P428125	1.61981	1.51688	1.28824	1.4606	1.23044	1.49971	1.72886	1.35091	1.54949	2.25738	1.22047	1.13057
	A_51_P217244	1.09728	1.27595	1.32935	1.39129	1.24789	1.23226	1.28437	1.33233	1.1419	1.53717	1.34392	1.30495
	A_51_P155403	1.36471	1.7792	1.32023	1.22009	1.47516	1.19011	1.35214	1.2407	1.17558	1.38405	1.06574	1.23948
	A_51_P103196	1.31913	1.2995	1.18667	1.12061	1.05689	1.60967	1.46897	1.10042	1.06422	1.20055	1.06177	1.41016
	A_51_P289546	1.20076	1.16655	1.143	1.13324	1.2935	1.40665	1.19232	1.16332	1.56204	1.45789	1.09098	1.3367
	A_51_P366235	1.57066	1.28932	1.20498	1.25213	1.46661	1.38447	1.03427	1.29798	1.44301	1.24217	1.38658	1.19211
	A_51_P178984	1.02968	1.32724	1.39242	1.24573	1.39855	1.38698	1.76686	1.142	1.20671	6.85246	1.23202	1.03369
	A_51_P230313	1.76772	1.36904	1.10504	2.08533	1.91544	1.54699	1.09474	1.61445	1.38493	1.23157	1.11091	1.35489
NM_026756	Nfic	-1.86466	-1.55362	-1.51129	-2.28631	-1.97186	-1.99752	-2.09778	-1.53395	-1.7202	-2.28395	-1.97396	-2.08667	nuclear factor I/C
NM_010495	Id1	-3.30859	-3.31139	-3.19731	-3.77694	-3.20775	-3.42021	-2.86197	-2.79621	-3.34017	-3.50903	-3.148	-3.48399	inhibitor of DNA binding 1
NM_008538	Marcks	-2.17619	-2.17689	-2.652	-1.80729	-2.10392	-2.18416	-1.71432	-1.96429	-2.01188	-2.14342	-1.96162	-2.10548	myristoylated alanine rich protein kinase C substrate
NM_008687	Nfib	-1.80707	-1.86835	-2.33615	-1.64297	-1.53522	-1.97855	-1.5051	-1.9049	-1.83622	-2.07881	-1.75309	-1.58009	nuclear factor I/B
NM_198419	Phactr1	-1.87332	-1.60202	-1.56654	-2.85469	-2.23445	-2.11713	-2.0451	-1.60437	-1.66205	-2.4222	-2.609	-2.14809	phosphatase and actin regulator 1
NM_007856	Dhcr7	-1.78119	-1.5814	-1.52083	-2.14336	-2.1043	-1.80714	-2.3157	-1.63754	-1.87905	-2.2347	-1.9943	-1.99962	7-dehydrocholesterol reductase
NM_008223	Serpind1	-1.51366	-2.02999	-1.9486	-2.04783	-2.02267	-2.52602	-2.21885	-2.23658	-2.17866	-3.32441	-2.47359	-3.0825	serine (or cysteine) peptidase inhibitor, clade D, member 1
NM_008321	Id3	-2.06316	-1.9828	-1.86467	-2.08379	-2.35462	-1.51371	-2.14001	-1.85802	-2.37778	-2.56046	-2.12565	-1.81161	inhibitor of DNA binding 3
NM_008905	Ppfibp2	-1.91763	-2.3046	-2.51626	-2.60919	-2.76993	-2.85318	-1.90208	-1.62522	-1.97949	-2.95697	-2.58329	-3.33663	protein tyrosine phosphatase, receptor-type, F interacting protein, binding protein 2
NM_009721	Atp1b1	-2.02251	-2.02828	-1.64558	-1.78186	-1.6783	-1.76502	-2.17213	-2.18394	-2.50311	-2.21574	-2.3286	-2.16133	ATPase, Na+/K+ transporting, beta 1 polypeptide
NM_013464	Ahr	-1.96635	-1.57952	-2.45121	-2.12846	-2.463	-2.80116	-2.50557	-1.53983	-2.10409	-3.75144	-2.66629	-3.00918	aryl-hydrocarbon receptor
NM_022427	Gpr88	-1.54338	-2.19861	-1.86882	-2.06703	-2.7048	-2.33528	-2.00268	-2.01863	-1.986	-2.96416	-2.77264	-1.90746	G-protein coupled receptor 88
NM_028392	Ppp2r2b	-1.69618	-2.47048	-2.14851	-1.93134	-2.19731	-2.41636	-3.28044	-2.45565	-2.52078	-3.5709	-3.65752	-3.46211	protein phosphatase 2 (formerly 2A), regulatory subunit B (PR 52), beta isoform
NM_029007	AW125753	-3.00332	-2.39178	-3.57613	-3.42222	-3.8658	-3.46596	-2.7413	-2.32763	-2.77256	-2.75152	-3.23153	-3.86167	expressed sequence AW125753
NM_031392	Wdr6	-1.64337	-1.66688	-1.73588	-2.31756	-2.24688	-2.43536	-1.5427	-1.52037	-2.03376	-1.83652	-2.74578	-2.42969	WD repeat domain 6
NM_145459	Zfp503	-1.79377	-2.18002	-2.20319	-2.73703	-2.66087	-3.39282	-1.92405	-1.85997	-1.91263	-2.95984	-3.06551	-2.94193	zinc finger protein 503
NM_145942	Hmgcs1	-1.86208	-1.95288	-2.42362	-1.80992	-2.25181	-2.99112	-2.38411	-2.0499	-2.73056	-2.91372	-2.34723	-2.55597	3-hydroxy-3-methylglutaryl-Coenzyme A synthase 1
NM_177303	B430119L13Rik	-2.63686	-2.8451	-2.76938	-3.21723	-2.99122	-2.80358	-3.45251	-3.499	-3.51159	-4.70774	-4.90129	-4.13818	RIKEN cDNA B430119L13 gene
NM_181988	Rerg	-2.08192	-2.23972	-2.06183	-2.78317	-4.27003	-2.65241	-2.73548	-2.08794	-1.82833	-4.24821	-4.0681	-4.27311	RAS-like, estrogen-regulated, growth-inhibitor
NM_198247	Sertad4	-1.84221	-1.90451	-1.73886	-2.91714	-3.31264	-3.69261	-1.66297	-1.71838	-1.72591	-2.7505	-2.82189	-2.723	SERTA domain containing 4
BC043114	Crb2	-2.10335	-1.80993	-2.241	-3.05922	-3.50774	-3.25221	-1.97365	-1.30979	-1.90781	-3.61009	-3.78362	-3.69817	crumbs homolog 2 (Drosophila)
NM_008005	Fgf18	-2.01126	-1.46597	-1.55696	-2.44345	-1.68098	-1.95675	-3.21758	-1.9652	-2.39507	-2.73518	-2.81785	-2.79451	fibroblast growth factor 18
BC035551	Aim1	-1.60656	-1.54634	-1.96718	-2.3938	-2.76595	-2.5077	-1.572	-1.4369	-1.69137	-1.77454	-1.80168	-1.8393	absent in melanoma 1
NM_007930	Enc1	-1.79225	-1.84105	-2.01695	-1.54537	-1.66919	-1.6304	-2.14202	-1.9763	-1.56432	-2.04517	-1.43883	-1.70888	ectodermal-neural cortex 1
AK033780	A_51_P269793	-1.30696	-1.68392	-1.91589	-1.71201	-1.57597	-2.20457	-1.68366	-1.52268	-1.73309	-2.43692	-2.23085	-2.39003
AK078889	BQ952480	-1.62126	-1.55265	-1.46655	-1.76433	-1.64458	-1.59508	-2.2694	-2.53596	-1.94609	-2.16289	-2.98242	-2.09723	expressed sequence BQ952480
BC003348	Sesn3	-1.56182	-1.59609	-2.15353	-1.89143	-2.05141	-2.34775	-1.70782	-1.60398	-1.47345	-2.43115	-2.01156	-2.14758	sestrin 3
NM_007562	Bnc1	-1.54461	-1.63268	-2.11196	-1.88562	-2.20875	-2.57155	-1.89911	-2.13491	-2.298	-2.65939	-2.62506	-2.93003	basonuclin 1
NM_008055	Fzd4	-1.45282	-1.66913	-2.12293	-2.17961	-1.68667	-1.86941	-2.30901	-1.88167	-1.78245	-2.25863	-1.98866	-1.74123	frizzled homolog 4 (Drosophila)
NM_008357	Il15	-2.2716	-2.24048	-2.14049	-2.76191	-3.02056	-2.57873	-1.64217	-1.5231	-1.62123	-2.80325	-2.55053	-2.62387	interleukin 15
NM_011677	Ung	-2.09565	-2.33305	-1.71745	-1.8623	-1.77214	-1.817	-2.20963	-2.00866	-1.70127	-1.60999	-1.56724	-1.33956	uracil DNA glycosylase
NM_013930	Aass	-2.25984	-2.49971	-3.20803	-3.54975	-3.54289	-3.44984	-2.76365	-2.22664	-1.84467	-7.59336	-2.91291	-3.23879	aminoadipate-semialdehyde synthase
NM_016662	Mxd3	-1.7572	-1.57514	-1.35565	-2.03086	-2.02874	-1.6936	-1.6848	-1.5365	-1.73142	-2.37571	-1.93475	-1.79548	Max dimerization protein 3
NM_018764	Pcdh7	-1.40218	-1.52601	-1.55391	-1.76619	-2.13504	-1.85696	-1.82017	-1.50123	-1.61817	-1.69573	-1.97692	-2.12403	protocadherin 7
NM_025760	Ptplad2	-1.56825	-1.429	-1.71578	-2.05428	-1.90965	-1.80651	-2.25501	-1.62517	-2.1232	-2.25565	-2.37297	-2.62367	protein tyrosine phosphatase-like A domain containing 2
NM_138684	Wfdc12	-1.24312	-1.79504	-1.76018	-1.76652	-1.91079	-1.71787	-2.56321	-2.55967	-2.65593	-3.03252	-2.73307	-2.19539	WAP four-disulfide core domain 12
NM_172588	Serinc5	-2.02887	-2.11679	-2.07529	-1.9048	-1.45419	-1.90436	-1.71338	-2.13519	-1.96564	-1.6608	-2.03273	-2.18408	serine incorporator 5
NM_011121	Plk1	-2.04355	-1.16026	-2.62192	-4.77877	-4.04668	-3.01527	-1.63819	-1.04213	-2.26618	-4.14522	-4.11707	-3.94698	polo-like kinase 1 (Drosophila)
AK154958	Synpo	-1.62079	-1.66968	-1.73358	-2.08605	-2.45436	-2.25892	-1.50084	-1.83911	-1.91664	-2.0558	-2.39928	-2.09937	synaptopodin
BC024833	Spnb2	-1.64869	-1.58929	-1.93239	-1.53108	-1.57065	-2.11351	-1.67866	-1.69824	-1.80762	-2.18711	-1.95346	-1.84093	spectrin beta 2
M18373	App	-1.70229	-1.70478	-2.70066	-1.55722	-1.50836	-1.6532	-1.92798	-3.38095	-3.27332	-4.00747	-2.61819	-3.54186	amyloid beta (A4) precursor protein
NM_008885	Pmp22	-1.79123	-1.71238	-1.94899	-2.1086	-2.72214	-2.05713	-1.42641	-1.40076	-1.86623	-1.76271	-1.96383	-1.74893	peripheral myelin protein
NM_008913	Ppp3ca	-1.8149	-2.13338	-2.04157	-1.7804	-1.55654	-1.725	-1.33385	-1.73658	-1.98762	-1.77342	-1.71176	-1.96435	protein phosphatase 3, catalytic subunit, alpha isoform
NM_009142	Cx3cl1	-1.42714	-1.51418	-1.25373	-1.80808	-1.70671	-1.90378	-1.86499	-1.59022	-1.83543	-1.84232	-2.11201	-1.94489	chemokine (C-X3-C motif) ligand 1
NM_011339	Cxcl15	-1.37975	-1.72555	-1.68117	-2.53915	-2.10303	-2.42983	-3.25876	-2.20057	-3.23047	-4.48807	-5.47612	-5.04945	chemokine (C-X-C motif) ligand 15
NM_011366	Sorbs3	-1.59295	-1.27819	-1.46814	-1.86016	-2.23549	-1.62338	-2.58562	-1.6874	-1.97723	-2.33604	-2.232	-2.27779	sorbin and SH3 domain containing 3
NM_013917	Pttg1	-1.84496	-1.60771	-1.76686	-1.75523	-1.79129	-1.37804	-1.75755	-1.26738	-1.76123	-1.65537	-2.15454	-1.67781	pituitary tumor-transforming 1
NM_134131	Tnfaip8	-1.2419	-1.43104	-1.65328	-1.93874	-1.62151	-1.78582	-1.64532	-1.98642	-2.00246	-2.24853	-1.76559	-1.84203	tumor necrosis factor, alpha-induced protein 8
NM_146006	Lss	-1.67549	-1.48904	-1.64657	-1.81507	-2.95323	-2.11763	-2.12278	-1.98976	-2.2362	-2.49265	-2.25377	-2.64253	lanosterol synthase
NM_153546	Mboat1	-1.59603	-1.61579	-1.89757	-1.78436	-1.71055	-1.51885	-1.48776	-1.37314	-1.56615	-1.80659	-1.7646	-1.71865	membrane bound O-acyltransferase domain containing 1
NM_175445	Rassf2	-2.21658	-2.08736	-2.09236	-2.00547	-2.42412	-2.0115	-1.60742	-1.60455	-2.08149	-2.74563	-2.32227	-2.15803	Ras association (RalGDS/AF-6) domain family 2
NM_177960	Idi1	-1.57735	-1.68058	-2.14488	-1.11819	-1.17658	-1.89032	-2.46718	-2.09272	-2.61673	-2.36972	-1.84363	-1.99755	isopentenyl-diphosphate delta isomerase
AK052489	Palld	-1.63421	-1.43909	-1.54519	-1.52162	-1.12748	-1.17617	-1.81891	-1.51845	-1.95336	-1.7509	-1.85664	-1.78141	palladin, cytoskeletal associated protein
AK008737	2210016H18Rik	-1.62166	-1.34483	-1.68103	-1.40244	-1.329	-1.70465	-1.99097	-1.74315	-1.57906	-1.71854	-1.60004	-2.07723	RIKEN cDNA 2210016H18 gene
BC016250	Cdc42ep1	-1.72538	-1.80152	-2.07192	-1.98505	-1.94142	-1.9682	-1.84373	-1.63548	-1.71486	-1.46163	-1.47004	-1.33266	CDC42 effector protein (Rho GTPase binding) 1
NM_007630	Ccnb2	-1.77642	-1.32337	-1.84422	-2.00227	-1.78676	-1.40649	-1.6266	-1.25082	-1.82781	-2.11474	-2.10888	-2.0852	cyclin B2
NM_007739	Col8a1	-2.47707	-1.94964	-2.29195	-1.30005	-1.29721	-1.37676	-2.26079	-2.12728	-2.35534	-2.49967	-1.81843	-2.22598	procollagen, type VIII, alpha 1
NM_008542	Smad6	-1.41378	-1.35275	-1.69617	-1.36857	-2.10799	-1.78453	-2.09138	-1.58698	-1.64287	-2.24901	-1.64565	-1.61384	MAD homolog 6 (Drosophila)
NM_009074	Mst1r	-1.30446	-1.57228	-1.80238	-1.6293	-2.1795	-1.52562	-1.75858	-1.63399	-1.85432	-2.35739	-1.93274	-2.229	macrophage stimulating 1 receptor (c-met-related tyrosine kinase)
NM_009367	Tgfb2	-1.65126	-1.85661	-1.78181	-2.0625	-1.9032	-1.48092	-2.04943	-1.3675	-1.42028	-2.52916	-2.1549	-1.73555	transforming growth factor, beta 2
NM_010708	Lgals9	-1.27751	-1.70645	-1.65403	-1.64604	-1.30689	-1.44377	-1.56315	-1.89528	-2.04552	-1.84109	-1.56336	-1.90112	lectin, galactose binding, soluble 9
NM_010790	Melk	-1.54896	-1.24447	-1.8431	-1.73857	-1.79338	-1.6053	-1.41576	-1.36979	-1.59683	-1.73625	-2.04512	-1.929	maternal embryonic leucine zipper kinase
NM_010941	Nsdhl	-1.58636	-1.62945	-1.86296	-1.85534	-2.93895	-1.83141	-1.78766	-2.4021	-2.31815	-2.08125	-1.81297	-2.28252	NAD(P) dependent steroid dehydrogenase-like
NM_011211	Ptprd	-1.3977	-1.84513	-1.49726	-2.22054	-1.51046	-1.80132	-1.38357	-1.74971	-1.46246	-2.27164	-1.85238	-2.05782	protein tyrosine phosphatase, receptor type, D
NM_011496	Aurkb	-1.42538	-1.06895	-1.97788	-3.48175	-2.84157	-2.36176	-1.49027	-1.11743	-1.50582	-3.67286	-3.0935	-2.5099	aurora kinase B
NM_012030	Slc9a3r1	-1.68292	-1.45558	-1.44747	-1.53607	-1.76145	-1.52425	-1.91527	-1.58494	-2.18939	-1.59654	-1.56483	-1.5909	solute carrier family 9 (sodium/hydrogen exchanger), isoform 3 regulator 1
NM_015829	Slc25a13	-1.32093	-1.28611	-1.75006	-1.99006	-1.90733	-1.87875	-1.53486	-1.38198	-1.54065	-1.65477	-1.79839	-1.73472	solute carrier family 25 (mitochondrial carrier, adenine nucleotide translocator), member 13
NM_016765	Ddah2	-1.72792	-1.55876	-1.38598	-1.82591	-1.60267	-1.54987	-1.49638	-1.3452	-1.22571	-1.79624	-1.76381	-1.68575	dimethylarginine dimethylaminohydrolase 2
NM_023063	Lima1	-1.4216	-1.667	-1.77857	-1.60763	-1.29653	-1.8973	-1.46098	-1.6433	-1.61705	-1.67493	-1.82768	-1.81563	LIM domain and actin binding 1
NM_023672	Ssbp3	-1.76334	-1.6355	-1.61848	-1.81078	-1.92526	-1.54719	-1.52873	-1.19891	-1.47723	-1.70823	-1.47351	-1.61861	single-stranded DNA binding protein 3
NM_025429	Serpinb1a	-1.57248	-1.65033	-1.59729	-1.61774	-1.59759	-1.52666	-1.48636	-1.74417	-1.3703	-1.52231	-1.62528	-1.34978	serine (or cysteine) peptidase inhibitor, clade B, member 1a
NM_025566	Tnfaip8l1	-1.78917	-1.21641	-1.47584	-1.78927	-1.86812	-1.55682	-1.55457	-1.35151	-1.6864	-1.96131	-2.46682	-2.38667	tumor necrosis factor, alpha-induced protein 8-like 1
NM_144526	6720460F02Rik	-1.95443	-1.23753	-2.08787	-1.70815	-2.58465	-1.68752	-1.54577	-1.27254	-1.85209	-2.48001	-1.26463	-1.81509	RIKEN cDNA 6720460F02 gene
NM_145588	Kif22	-1.51822	-1.17631	-1.89577	-1.93627	-2.03167	-1.63766	-1.29331	-1.07786	-1.71657	-2.09037	-2.19161	-1.77103	kinesin family member 22
NM_153058	Mapre2	-1.17092	-1.57708	-1.65162	-1.54198	-1.59874	-1.72921	-1.44438	-1.62898	-1.70002	-1.80979	-2.10427	-2.16461	microtubule-associated protein, RP/EB family, member 2
NM_172653	Slc39a10	-2.07599	-1.98938	-2.82885	-1.45621	-1.86131	-2.53165	-1.60082	-1.7358	-1.46193	-2.82154	-1.46222	-1.50038	solute carrier family 39 (zinc transporter), member 10
NM_173451	Arsj	-1.45613	-1.3965	-1.80382	-1.70185	-2.25437	-2.23216	-1.38776	-1.5761	-1.86368	-2.29516	-2.45742	-2.29616	arylsulfatase J
NM_176995	C230078M08Rik	-1.71483	-1.07503	-1.54785	-2.31897	-2.03547	-1.61081	-1.39043	-1.00576	-1.49135	-1.85535	-2.26465	-2.53691	RIKEN cDNA C230078M08 gene
NM_010255	Gamt	-1.42861	-1.30151	-1.33994	-1.67724	-1.50479	-1.26596	-1.91323	-1.55492	-1.5272	-1.71195	-1.59696	-1.52625	guanidinoacetate methyltransferase
AK048177	Cnot1	-1.30521	-1.26873	-1.54142	-1.63261	-1.52175	-1.92273	-1.44106	-1.28358	-1.51111	-1.94445	-1.88098	-1.8092	CCR4-NOT transcription complex, subunit 1
NM_153420	Acpl2	-1.48669	-1.4673	-1.22301	-1.98904	-1.85594	-1.49754	-1.66234	-1.52795	-1.45892	-1.7697	-2.21379	-2.17649	acid phosphatase-like 2
NM_010721	Lmnb1	-2.59099	-1.80436	-1.73753	-1.92647	-1.62944	-1.46306	-1.63473	-1.47749	-2.33466	-1.45536	-2.56961	-2.24817	lamin B1
AK122223	Pxdn	-1.29224	-1.49816	-1.65371	-1.94046	-2.05476	-1.93283	-1.12544	-1.47096	-1.67967	-1.15662	-1.5997	-1.77277	peroxidasin homolog (Drosophila)
M19413	Tuba-rs1	-1.61401	-1.20947	-1.67984	-1.45114	-2.38052	-1.49414	-1.61204	-1.47099	-1.49793	-1.90848	-1.50023	-2.10068	tubulin alpha, related sequence 1
M63650	Twist1	-1.13245	-1.33117	-1.35613	-1.52626	-1.23157	-1.50248	-1.53359	-2.06001	-1.79245	-1.67664	-2.07338	-1.8867	twist gene homolog 1 (Drosophila)
NM_007589	Calm2	-1.57869	-1.94723	-2.12952	-1.36469	-1.60221	-1.66828	-1.29516	-1.40506	-1.81375	-1.68505	-1.73506	-1.7344	calmodulin 2
NM_007984	Fscn1	-1.69424	-1.37822	-1.33305	-1.83556	-1.90806	-1.59108	-2.1598	-1.57732	-1.56382	-2.13668	-1.49044	-1.52108	fascin homolog 1, actin bundling protein (Strongylocentrotus purpuratus)
NM_008185	Gstt1	-1.31151	-1.42698	-1.25147	-1.56854	-1.26885	-1.49941	-1.91515	-2.09008	-1.63557	-1.85484	-1.92369	-1.93113	glutathione S-transferase, theta 1
NM_008809	Pdgfrb	-1.45728	-1.47113	-1.20467	-1.58122	-1.69636	-1.77558	-1.60989	-1.6034	-1.70833	-1.87021	-2.27819	-2.36636	platelet derived growth factor receptor, beta polypeptide
NM_009794	Capn2	-1.54899	-1.55876	-1.70087	-1.50033	-1.88244	-1.55272	-1.3158	-1.53202	-1.69509	-1.17136	-1.38602	-1.57215	calpain 2
NM_009878	Cdkn2d	-1.50951	-1.45842	-1.81773	-2.32692	-2.11496	-2.05408	-1.21173	-1.04134	-1.3352	-2.16375	-1.7403	-1.63397	cyclin-dependent kinase inhibitor 2D (p19, inhibits CDK4)
NM_010291	Gjb5	-1.49847	-1.84997	-1.47345	-2.27522	-2.32743	-1.5245	-2.11552	-2.35713	-2.2193	-2.02872	-3.2581	-3.01461	gap junction membrane channel protein beta 5
NM_010474	Hs3st1	-1.5823	-1.885	-1.71599	-1.55564	-1.53233	-1.83455	-1.74263	-1.47	-2.18278	-2.26098	-1.90091	-1.98599	heparan sulfate (glucosamine) 3-O-sulfotransferase 1
NM_010501	Ifit3	-1.23523	-1.59533	-1.12191	-1.56846	-1.5873	-1.5373	-1.63758	-1.45189	-1.41266	-1.82519	-1.63232	-1.55648	interferon-induced protein with tetratricopeptide repeats 3
NM_010934	Npy1r	-1.92064	-1.79658	-1.83331	-1.98482	-1.8153	-1.96881	-2.19109	-1.61258	-1.59962	-1.8108	-1.31303	-2.09944	neuropeptide Y receptor Y1
NM_011415	Snai2	-1.32028	-1.56622	-1.64007	-1.26995	-1.27512	-1.38512	-1.8209	-2.10255	-2.37913	-2.07392	-2.17076	-1.8761	snail homolog 2 (Drosophila)
NM_011468	Sprr2a	-1.45617	-1.40389	-1.77619	-1.60266	-1.58953	-1.79786	-1.77411	-1.83903	-1.69386	-2.19459	-2.02262	-1.47607	small proline-rich protein 2A
NM_011782	Adamts5	-1.26464	-1.32964	-1.72162	-1.20416	-1.495	-1.39491	-1.61445	-1.63695	-1.81602	-1.87798	-1.69322	-1.99925	a disintegrin-like and metallopeptidase (reprolysin type) with thrombospondin type 1 motif, 5 (aggrecanase-2)
NM_015772	Sall2	-1.32966	-1.01201	-1.24254	-1.97344	-1.80622	-2.06573	-1.77127	-1.51879	-1.71973	-2.33623	-2.08922	-2.03953	sal-like 2 (Drosophila)
NM_020589	Zfp467	-1.55474	-1.60444	-1.72257	-1.86952	-2.76123	-2.28087	-1.87588	-1.69285	-1.77941	-3.34116	-2.56432	-3.07099	zinc finger protein 467
NM_021440	Ddc8	-1.25265	-1.06545	-1.58309	-1.80591	-1.79809	-1.76088	-1.58619	-1.3042	-1.47117	-1.95316	-1.74838	-1.75287	testis specific protein, Ddc8
NM_026439	Ccdc80	-1.17559	-1.46987	-1.5277	-1.0507	-1.08691	-1.49211	-2.5555	-1.98581	-2.0328	-1.83832	-1.51801	-1.88366	coiled-coil domain containing 80
NM_026741	Zfp579	-1.51882	-1.3154	-1.69164	-1.56974	-1.66678	-1.71699	-1.9449	-1.49542	-1.62256	-1.73798	-1.7007	-1.86073	zinc finger protein 579
NM_027113	Wdr5b	-1.3061	-1.53894	-1.8566	-3.0432	-2.44231	-3.22754	-1.41117	-1.2073	-2.06249	-3.09278	-2.16876	-2.7663	WD repeat domain 5B
NM_029600	Abcc3	-1.84955	-1.61439	-1.17368	-1.50896	-1.48324	-1.24634	-1.91619	-1.55282	-1.90944	-1.66653	-2.09645	-1.66243	ATP-binding cassette, sub-family C (CFTR/MRP), member 3
NM_030127	Htra3	-1.6707	-1.52936	-1.43356	-1.53919	-1.83459	-1.75158	-2.06103	-1.76378	-1.70339	-2.93753	-2.63085	-2.41423	HtrA serine peptidase 3
NM_030700	Maged2	-1.67292	-1.58562	-1.43949	-2.10029	-2.66021	-1.77883	-1.32157	-1.37514	-1.4205	-1.58561	-1.61333	-1.90228	melanoma antigen, family D, 2
NM_130450	Elovl6	-1.41475	-1.47768	-1.74543	-1.35765	-1.28702	-1.56807	-1.88264	-1.72216	-1.81775	-1.98544	-1.68594	-1.71169	ELOVL family member 6, elongation of long chain fatty acids (yeast)
NM_145148	Frmd4b	-1.33838	-1.55965	-1.86478	-1.87622	-2.39225	-2.14961	-1.3463	-1.22326	-1.3774	-1.89767	-1.83419	-2.02503	FERM domain containing 4B
NM_146136	Slc16a4	-1.34015	-1.61	-1.87743	-1.11316	-1.19654	-1.27091	-2.23771	-1.98166	-2.3943	-3.02876	-1.97326	-2.28277	solute carrier family 16 (monocarboxylic acid transporters), member 4
NM_153068	Ehd2	-1.42181	-1.3874	-1.30193	-1.62609	-1.61451	-1.54627	-1.58393	-1.45264	-1.5633	-1.57348	-1.86531	-1.63871	EH-domain containing 2
NM_153412	Phldb2	-1.68972	-1.27392	-1.10633	-2.01893	-1.40693	-2.13223	-2.70839	-1.81172	-1.71992	-2.26602	-1.81009	-1.48505	pleckstrin homology-like domain, family B, member 2
NM_153529	Nrn1	-1.52725	-1.64316	-1.27217	-1.78385	-1.80315	-1.55745	-1.13451	-1.54568	-1.37593	-1.23672	-1.7617	-1.71292	neuritin 1
NM_153778	Atoh8	-1.6523	-1.5171	-1.39198	-1.54743	-2.44953	-1.85514	-1.26162	-1.57395	-1.54368	-1.63084	-1.78855	-3.94824	atonal homolog 8 (Drosophila)
NM_172767	Loh11cr2a	-1.13687	-1.54775	-1.70943	-1.3236	-1.73475	-1.79098	-1.28502	-1.28286	-1.53379	-1.65618	-1.50887	-2.02316	loss of heterozygosity, 11, chromosomal region 2, gene A homolog (human)
NM_173434	9930111J21Rik	-1.51082	-1.90297	-2.2273	-2.12722	-1.63571	-1.97309	-1.93006	-1.88413	-1.88652	-2.84064	-2.0517	-2.29134	RIKEN cDNA 9930111J21 gene
NM_175384	Cdca2	-1.57572	-1.09727	-1.61831	-1.86932	-1.4821	-1.4604	-1.66386	-1.18542	-1.65361	-1.9975	-1.80563	-2.24011	cell division cycle associated 2
XM_884719	5730406M06Rik	-4.72548	-3.76594	-3.72157	-3.66796	-3.60749	-2.58128	-2.70455	-2.20807	-2.37172	-2.66207	-2.43596	-2.77251	RIKEN cDNA 5730406M06 gene
Y09632	Kif20a	-2.27241	-1.37987	-2.35756	-2.48463	-2.09294	-2.28167	-1.4212	-1.13274	-1.73051	-2.13337	-2.02466	-1.47813	kinesin family member 20A
NM_198885	Scx	-1.83072	-1.57957	-1.47226	-1.82882	-1.8853	-1.49716	-1.82984	-1.38598	-1.64718	-2.22394	-2.35852	-2.54305	scleraxis
NM_031185	Akap12	-1.39753	-1.34321	-1.55713	-1.88069	-1.71814	-1.85228	-1.4798	-1.30131	-1.45151	-1.90504	-1.69576	-1.81608	A kinase (PRKA) anchor protein (gravin) 12
NM_145509	5430435G22Rik	-1.2523	-1.40646	-1.54399	-2.64309	-2.79968	-2.64055	-1.37445	-1.19984	-1.27851	-1.96491	-1.86295	-1.98574	RIKEN cDNA 5430435G22 gene
NM_025581	2810433K01Rik	-1.25757	-1.2026	-1.80861	-1.7465	-2.17655	-1.87166	-1.2131	-1.16767	-1.66653	-1.20547	-2.26345	-1.88605	RIKEN cDNA 2810433K01 gene
NM_146171	2810406C15Rik	-1.55993	-1.1624	-1.5116	-1.71017	-1.42035	-1.28135	-1.36149	-1.21579	-1.63332	-1.77248	-1.97689	-1.58379	RIKEN cDNA 2810406C15 gene
NM_178382	Flrt3	-1.30082	-1.63942	-1.58104	-1.54997	-1.4775	-1.65884	-1.19428	-1.34009	-1.45809	-1.88218	-1.61144	-1.56406	fibronectin leucine rich transmembrane protein 3
AK007819	A_51_P379171	-1.16902	-1.21201	-1.549	-1.38008	-1.62188	-1.73377	-2.31354	-1.93399	-2.28551	-3.60158	-2.28062	-2.50057
AK147212	Zbtb4	-1.3811	-1.36455	-1.36545	-1.60108	-1.98725	-1.68732	-1.48979	-1.33107	-1.23847	-1.51646	-1.75618	-1.50331	zinc finger and BTB domain containing 4
AK170682	Tmem64	-1.15019	-1.42754	-1.66764	-1.81614	-2.17596	-2.23732	-1.31018	-1.41859	-1.19489	-2.35322	-1.81724	-2.14717	transmembrane protein 64
BC053106	Actr3b	-1.36657	-1.46515	-1.52049	-2.02893	-2.00456	-1.67637	-1.21312	-1.32606	-1.24341	-1.6998	-1.94876	-1.92241	ARP3 actin-related protein 3 homolog B (yeast)
NM_007795	Ctf1	-1.2761	-1.11229	-1.20009	-1.30753	-1.40043	-1.58833	-1.6572	-1.58305	-1.52643	-2.08262	-1.71407	-2.12589	cardiotrophin 1
NM_008086	Gas1	-1.6742	-1.28797	-1.2734	-1.63254	-1.97639	-1.86139	-1.4395	-1.22589	-1.37488	-1.80138	-1.79214	-1.58619	growth arrest specific 1
NM_008360	Il18	-1.25013	-1.53632	-1.7532	-1.15377	-1.18346	-1.47306	-1.60584	-2.05828	-1.80818	-1.38322	-1.85616	-1.75155	interleukin 18
NM_008688	Nfic	-1.555	-1.19701	-1.20009	-1.86393	-1.71008	-1.6081	-1.91898	-1.06115	-1.57222	-1.76817	-1.34889	-1.59649	nuclear factor I/C
NM_009155	Sepp1	-1.34047	-1.53148	-1.79224	-1.1682	-1.26426	-1.63763	-1.66912	-1.61557	-1.59113	-2.17991	-1.65975	-1.98399	selenoprotein P, plasma, 1
NM_010504	Ifna4	-1.4716	-1.64664	-1.23714	-1.36338	-1.68834	-1.60742	-1.52819	-1.38649	-1.82726	-1.67778	-1.4028	-1.64339	interferon alpha family, gene 4
NM_010585	Itpr1	-1.32185	-1.47601	-1.65663	-1.70283	-1.69157	-2.08717	-1.07274	-1.28106	-1.34655	-1.69271	-1.49076	-1.53986	inositol 1,4,5-triphosphate receptor 1
NM_010795	Mgat3	-1.38758	-1.50258	-1.29588	-1.40202	-1.83443	-1.68191	-1.57767	-1.39122	-1.216	-1.69246	-1.92367	-1.61685	mannoside acetylglucosaminyltransferase 3
NM_010903	Nfe2l3	-1.4782	-1.22565	-1.50893	-1.11605	-1.29554	-1.43024	-1.57293	-1.84503	-1.59974	-2.19921	-1.76955	-1.82863	nuclear factor, erythroid derived 2, like 3
NM_010931	Uhrf1	-1.61177	-1.60107	-1.85953	-2.07042	-2.29701	-1.6854	-1.17428	-1.37569	-1.34029	-1.47169	-1.68597	-1.24758	ubiquitin-like, containing PHD and RING finger domains, 1
NM_012043	Islr	-1.51999	-1.49302	-1.18346	-1.7133	-1.68608	-1.64878	-1.66573	-1.27893	-1.4171	-2.40272	-2.13799	-2.1838	immunoglobulin superfamily containing leucine-rich repeat
NM_013870	Smtn	-1.47688	-1.38788	-1.47897	-1.18972	-1.74508	-1.25888	-1.76416	-1.7484	-2.02956	-1.86926	-1.868	-1.82881	smoothelin
NM_016872	Vamp5	-1.55226	-1.55392	-1.5645	-1.577	-2.18681	-1.71703	-2.3196	-2.0431	-1.90588	-2.4168	-2.51744	-2.42715	vesicle-associated membrane protein 5
NM_019662	Rrad	-1.79484	-1.45886	-1.28903	-1.58847	-1.61801	-1.73332	-1.04899	-1.4196	-1.72614	-1.78475	-1.32998	-1.91078	Ras-related associated with diabetes
NM_021292	Evc	-1.40259	-1.48838	-1.05497	-1.57941	-1.57499	-1.62089	-1.54456	-1.02193	-1.6952	-1.54685	-1.51409	-1.48506	Ellis van Creveld gene homolog (human)
NM_026167	Klhl13	-1.69624	-1.93884	-2.35701	-1.8437	-1.79433	-2.00366	-2.24406	-2.0218	-1.62682	-4.13882	-2.56615	-2.2399	kelch-like 13 (Drosophila)
NM_028109	Tpx2	-1.72021	-1.17569	-1.87764	-1.42066	-1.61017	-1.55503	-1.31398	-1.10761	-1.40243	-1.60231	-1.86798	-1.81722	TPX2, microtubule-associated protein homolog (Xenopus laevis)
NM_028705	Herc3	-1.7717	-1.46308	-1.41103	-1.68144	-1.54235	-1.5265	-1.75777	-1.42072	-1.40992	-2.08489	-1.44299	-1.90997	hect domain and RLD 3
NM_028841	Tspan17	-1.52267	-1.38201	-1.22695	-1.86723	-1.76104	-1.5899	-1.45696	-1.44125	-1.45229	-1.88269	-1.67868	-1.77506	tetraspanin 17
NM_029985	Lrrc42	-1.37703	-1.49078	-1.53347	-1.55382	-1.57733	-1.50549	-1.14002	-1.20752	-1.49067	-1.18841	-1.57189	-1.40185	leucine rich repeat containing 42
NM_053272	Dhcr24	-1.50653	-1.4076	-1.28926	-1.92309	-1.82167	-1.4	-2.33197	-1.46103	-2.09518	-2.37663	-1.76988	-1.83313	24-dehydrocholesterol reductase
NM_133851	Nusap1	-1.96745	-1.27049	-1.70848	-1.77229	-1.64963	-1.84338	-1.05211	-1.05128	-1.27993	-1.81968	-2.26287	-2.01458	nucleolar and spindle associated protein 1
NM_172537	Sema6d	-1.1579	-1.44009	-1.39161	-1.3317	-1.29944	-1.50988	-2.06414	-1.79446	-1.53323	-2.38306	-2.28467	-2.18577	sema domain, transmembrane domain (TM), and cytoplasmic domain, (semaphorin) 6D
NM_173390	Nhsl1	-1.45086	-1.48913	-1.56751	-1.69835	-2.00664	-2.25783	-1.07943	-1.27406	-1.52345	-1.47561	-1.51094	-1.55839	NHS-like 1
NM_177231	Arrb1	-1.51503	-1.46152	-1.31332	-1.63167	-1.65608	-1.21768	-1.63185	-1.15683	-1.61775	-1.42323	-1.7238	-1.57482	arrestin, beta 1
NM_177364	G431001E03Rik	-1.61527	-1.62455	-1.75685	-1.76701	-2.02609	-1.44076	-1.3616	-1.49227	-1.28824	-1.55011	-1.449	-1.42435	RIKEN cDNA G431001E03 gene
NM_201364	BC055324	-1.53258	-1.38513	-1.81457	-1.12864	-2.41867	-2.16065	-1.30131	-1.30457	-1.52297	-2.09156	-1.84807	-2.23922	cDNA sequence BC055324
S65735	Gpm6a	-1.28057	-1.69113	-1.5674	-1.41494	-1.12923	-1.87475	-1.94718	-2.2891	-2.13428	-2.92503	-2.3359	-2.70891	glycoprotein m6a
XM_001003389	A_51_P142153	-1.5559	-1.41288	-1.55359	-1.42939	-1.60922	-1.0785	-1.52156	-1.45376	-1.45471	-1.68492	-1.76704	-1.83754
XM_619639	Tns1	-1.52737	-1.17644	-1.19735	-1.4769	-1.59202	-1.55863	-1.74026	-1.25305	-1.11766	-1.7502	-1.78404	-1.63262	tensin 1
	A_51_P390334	-1.20077	-1.29765	-1.78685	-1.59661	-2.74406	-2.34245	-1.37267	-1.49295	-1.50746	-1.78849	-1.90486	-2.08288
NM_028013	Endod1	-1.42524	-1.47052	-1.63199	-1.63973	-1.67787	-1.7525	-1.28058	-1.57206	-1.27355	-1.43921	-1.56899	-1.44922	endonuclease domain containing 1
NM_011375	St3gal5	-1.69652	-1.58096	-1.70745	-2.62269	-2.18718	-2.14459	-1.23662	-1.2558	-1.32217	-1.33426	-1.48202	-1.44972	ST3 beta-galactoside alpha-2,3-sialyltransferase 5
NM_029398	Tmem14a	-1.08005	-1.52562	-1.22758	-2.0054	-1.61598	-1.71535	-1.21355	-1.12571	-1.08564	-1.40487	-1.53638	-1.51055	transmembrane protein 14A
NM_001013370	Sesn1	-1.26814	-1.30695	-1.47422	-1.9939	-1.84046	-1.70316	-1.24289	-1.29665	-1.28772	-1.81887	-1.84405	-1.94248	sestrin 1
AK129084	Scrn1	-1.1615	-1.35226	-1.38544	-2.12647	-2.23923	-2.21815	-1.37875	-1.24572	-1.22821	-1.67403	-1.97061	-2.01266	secernin 1
AK013763	Lphn1	-1.36439	-1.53907	-1.74248	-1.68374	-2.02219	-1.72939	-1.0127	-1.23699	-1.46623	-1.76011	-1.21761	-1.45248	latrophilin 1
AK016534	4932422M17Rik	-1.47101	-1.17986	-1.73975	-1.39041	-2.08079	-1.82295	-1.78672	-1.6616	-1.43121	-1.67473	-1.48372	-1.65714	RIKEN cDNA 4932422M17 gene
NM_007681	Cenpa	-1.56524	-1.3159	-1.72257	-1.35786	-1.46609	-1.29373	-1.48858	-1.34802	-2.19499	-1.99561	-2.3871	-1.91941	centromere protein A
NM_008081	B4galnt2	-1.31341	-1.58141	-1.346	-1.56201	-1.18512	-1.45598	-1.65907	-1.53211	-1.09834	-1.65516	-1.15012	-1.52131	beta-1,4-N-acetyl-galactosaminyl transferase 2
NM_008127	Gjb4	-1.39058	-1.46316	-1.6697	-1.73719	-1.68554	-1.96406	-1.90901	-2.05605	-2.3843	-2.11461	-1.94331	-2.09914	gap junction membrane channel protein beta 4
NM_008138	Gnai2	-1.45998	-1.40977	-1.23163	-1.57136	-1.3382	-1.16858	-1.68865	-1.39706	-1.57612	-1.66656	-1.56431	-1.60022	guanine nucleotide binding protein, alpha inhibiting 2
NM_008567	Mcm6	-1.21831	-1.45874	-1.17826	-1.65213	-1.55852	-1.68055	-1.10912	-1.50083	-1.26585	-1.57561	-1.53841	-1.4134	minichromosome maintenance deficient 6 (MIS5 homolog, S. pombe) (S. cerevisiae)
NM_008597	Mgp	-1.13528	-1.36826	-1.32484	-1.47905	-1.48875	-1.4225	-1.83875	-1.78175	-1.57467	-1.9783	-2.17431	-2.1351	matrix Gla protein
NM_008858	Prkcm	-1.14316	-1.25943	-1.39172	-1.33844	-1.26886	-1.54519	-1.44462	-1.66715	-1.80608	-2.02285	-1.54825	-1.59245	protein kinase C, mu
NM_009103	Rrm1	-1.59023	-1.52991	-1.61115	-1.42585	-1.55662	-1.50178	-1.2236	-1.1972	-1.19523	-1.51337	-1.37014	-1.36318	ribonucleotide reductase M1
NM_010258	Gata6	-1.32852	-1.31108	-1.2808	-1.26996	-1.20026	-1.28424	-1.81237	-1.75117	-1.989	-1.89062	-1.94646	-1.9223	GATA binding protein 6
NM_010394	H2-Q7	-1.63262	-1.28352	-1.42304	-1.13399	-1.57494	-1.38013	-1.69204	-1.75804	-1.67016	-1.85573	-1.79193	-1.9441	histocompatibility 2, Q region locus 7
NM_010497	Idh1	-1.61721	-1.58345	-2.06132	-1.74561	-1.65113	-1.35976	-1.77738	-1.52646	-1.73407	-2.60341	-1.69248	-1.88096	isocitrate dehydrogenase 1 (NADP+), soluble
NM_010656	Sspn	-1.18308	-1.33531	-1.48786	-1.84415	-2.14735	-1.88376	-1.20394	-1.32967	-1.32657	-1.57241	-1.85717	-1.8895	sarcospan
NM_011406	Slc8a1	-1.36311	-1.53669	-2.00626	-1.52833	-1.60603	-2.07217	-1.39091	-1.59119	-1.7097	-2.66295	-1.30394	-1.55426	solute carrier family 8 (sodium/calcium exchanger), member 1
NM_011882	Rnasel	-1.60216	-1.26103	-1.52075	-1.52334	-1.37784	-1.33209	-1.27963	-1.20017	-1.19324	-1.86527	-1.71001	-1.56911	ribonuclease L (2', 5'-oligoisoadenylate synthetase-dependent)
NM_013472	Anxa6	-1.64031	-1.68458	-1.67716	-1.84915	-2.15837	-1.49804	-1.34319	-1.62045	-1.55854	-1.58561	-1.4836	-1.84647	annexin A6
NM_013538	Cdca3	-1.64147	-1.45514	-1.74307	-1.87016	-1.60003	-1.37449	-1.32308	-1.06013	-1.28511	-1.49953	-1.64809	-1.31961	cell division cycle associated 3
NM_013865	Ndrg3	-1.60045	-1.29388	-1.4459	-1.38339	-1.78729	-1.55151	-1.30641	-1.26886	-1.35965	-1.50711	-1.60438	-1.70224	N-myc downstream regulated gene 3
NM_016762	Matn2	-1.04481	-1.45695	-1.77827	-1.2338	-1.29721	-1.72816	-1.32081	-1.55362	-1.32212	-1.98247	-1.6903	-2.07683	matrilin 2
NM_016900	Cav2	-1.64067	-1.46095	-1.54023	-1.33078	-1.77985	-1.51073	-1.14859	-1.37355	-1.55244	-1.62984	-1.28024	-1.36147	caveolin 2
NM_019391	Lsp1	-1.33079	-1.22914	-1.38681	-1.42496	-1.05589	-1.09282	-1.85886	-1.62945	-1.58214	-1.79588	-2.01797	-1.67113	lymphocyte specific 1
NM_019833	B230317C12Rik	-1.31005	-1.15711	-1.13013	-1.42276	-1.75887	-1.57033	-1.32401	-1.84985	-1.46553	-1.84448	-1.80393	-1.5377	RIKEN cDNA B230317C12 gene
NM_023117	Cdc25b	-1.42964	-1.31158	-2.56379	-1.63758	-1.80191	-2.40892	-1.21257	-1.16492	-1.39679	-1.83767	-2.03592	-1.47085	cell division cycle 25 homolog B (S. cerevisiae)
NM_025511	2310005N03Rik	-1.29415	-1.41421	-1.52268	-1.25087	-1.21953	-1.46887	-1.84134	-1.39423	-1.75094	-1.99348	-1.66319	-1.94695	RIKEN cDNA 2310005N03 gene
NM_026616	1500026D16Rik	-1.53652	-1.24528	-1.24296	-1.45186	-1.43065	-1.29168	-1.73815	-1.44114	-1.54763	-2.05247	-1.79752	-1.59967	RIKEN cDNA 1500026D16 gene
NM_026840	Pdgfrl	-1.44899	-1.4116	-1.53103	-1.32533	-1.38526	-1.41135	-1.51992	-1.73062	-1.4035	-1.69717	-1.79137	-1.89747	platelet-derived growth factor receptor-like
NM_028454	Tm7sf2	-1.36762	-1.33816	-1.12023	-1.52944	-1.2165	-1.19344	-1.93289	-1.35873	-1.66988	-1.85368	-1.95172	-1.81994	transmembrane 7 superfamily member 2
NM_028763	Cbx6	-1.41179	-1.55824	-1.53017	-1.74828	-2.58695	-2.11226	-1.26919	-1.19143	-1.37059	-1.40013	-1.54304	-1.43849	chromobox homolog 6
NM_029309	1700010A17Rik	-1.02846	-1.28667	-1.12986	-1.5687	-1.67383	-1.68994	-1.29612	-1.57643	-1.67559	-1.58731	-2.25183	-1.54428	RIKEN cDNA 1700010A17 gene
NM_029932	9830002I17Rik	-2.1807	-2.06146	-1.47766	-1.31775	-1.72164	-1.55752	-1.85162	-1.16811	-1.766	-1.95891	-1.73259	-2.05614	RIKEN cDNA 9830002I17 gene
NM_053201	Magee1	-1.21662	-1.35499	-2.10415	-1.35801	-1.60464	-1.70284	-1.13414	-1.64227	-1.63828	-1.79532	-1.09028	-1.76824	melanoma antigen, family E, 1
NM_133859	Olfml3	-1.2603	-1.34862	-1.36629	-1.3187	-1.10505	-1.18678	-1.95757	-1.49285	-1.51313	-1.73499	-1.75049	-1.77248	olfactomedin-like 3
NM_138656	Mvd	-1.68655	-1.65627	-1.44354	-1.64772	-2.22914	-1.42458	-1.6897	-1.67693	-1.64997	-1.86095	-1.71889	-1.61517	mevalonate (diphospho) decarboxylase
NM_144552	Stxbp6	-1.35264	-1.4463	-1.68307	-1.84482	-2.12005	-1.49496	-1.71974	-1.37491	-2.2324	-2.21046	-1.8655	-2.08751	syntaxin binding protein 6 (amisyn)
NM_146102	AU041783	-1.4025	-1.32322	-1.39595	-2.14482	-2.78697	-2.25558	-1.48059	-1.30282	-1.22958	-2.27196	-2.09255	-2.01735	expressed sequence AU041783
NM_146162	Tmem119	-1.35866	-1.25084	-1.37047	-1.75353	-2.22256	-1.84462	-1.48133	-1.09551	-1.42011	-1.9295	-1.90312	-2.00503	transmembrane protein 119
NM_172648	Ifi205	-1.23197	-1.66621	-1.81773	-1.20498	-1.25833	-1.42212	-1.63172	-1.66121	-1.48399	-1.8546	-1.38926	-1.54355	interferon activated gene 205
NM_174850	A930021H16Rik	-1.93911	-1.36044	-1.4545	-1.95689	-2.73104	-2.18971	-1.25899	-1.14002	-1.41236	-1.71799	-1.32609	-1.51439	RIKEN cDNA A930021H16 gene
NM_175274	Ttyh3	-1.38162	-1.55463	-1.33579	-1.10996	-1.51042	-1.49123	-1.79156	-1.38572	-1.48455	-2.40409	-1.84839	-1.4786	tweety homolog 3 (Drosophila)
NM_177757	BC056349	-1.50812	-1.85878	-1.37474	-1.53607	-1.48885	-1.60544	-1.11759	-1.0259	-1.08504	-1.55343	-1.57634	-1.32015	cDNA sequence BC056349
NM_178879	C76566	-1.17907	-1.36852	-1.18825	-1.35287	-2.24924	-1.62944	-1.34892	-1.28124	-1.59111	-1.86775	-1.54014	-1.98604	expressed sequence C76566
NM_198107	Thrap5	-1.28718	-1.0359	-1.05545	-1.26396	-1.62759	-1.27532	-1.80387	-1.31449	-1.55327	-1.69616	-1.64418	-1.898	thyroid hormone receptor associated protein 5
U19596	Cdkn2c	-1.52734	-1.24003	-1.48748	-1.65466	-1.70764	-1.63735	-1.13547	-1.15861	-1.52038	-1.43357	-1.72053	-1.42799	cyclin-dependent kinase inhibitor 2C (p18, inhibits CDK4)
XM_483917	A_51_P199352	-1.45683	-1.60501	-1.74911	-1.4639	-1.40207	-1.8074	-1.35569	-1.91153	-1.48923	-2.25863	-1.68417	-1.53241
	A_51_P250058	-1.30936	-1.53881	-1.43076	-1.35003	-1.3518	-1.53513	-1.67152	-1.55807	-1.37915	-1.65645	-1.58294	-1.36744
NM_025995	Fbxo5	-1.32416	-1.15512	-1.70578	-2.38493	-1.87071	-1.76278	-1.41165	-1.19278	-1.30348	-2.44258	-1.69101	-1.77644	F-box only protein 5
NM_011920	Abcg2	-1.33953	-1.31437	-1.40545	-1.15336	-1.26695	-1.26443	-1.44886	-1.52812	-1.52377	-1.5259	-1.68772	-1.72311	ATP-binding cassette, sub-family G (WHITE), member 2
NM_172477	Dennd2a	-1.3286	-1.40984	-1.34409	-1.70978	-1.76008	-1.56649	-1.44999	-1.29151	-1.4383	-1.47783	-1.66388	-1.55314	DENN/MADD domain containing 2A
NM_207654	Efna5	-1.34699	-1.35646	-1.47002	-1.27113	-1.26408	-1.34287	-1.86576	-1.56058	-1.45553	-1.81819	-1.83648	-1.63449	ephrin A5
AK004226	A_51_P237746	-1.14158	-1.02022	-1.16869	-1.4007	-1.31257	-1.41983	-1.4396	-1.64593	-1.79788	-1.92001	-2.12296	-1.84252
AK009120	Pb1	-1.40952	-1.28825	-2.2057	-1.2256	-1.11543	-1.78881	-1.4681	-1.57105	-1.45743	-1.60568	-1.38494	-1.7065	polybromo 1
AK032322	Atp2b3	-1.30481	-1.25892	-1.28726	-1.54645	-1.24378	-1.66307	-1.30948	-1.10145	-1.51557	-1.14433	-1.49532	-1.55016	ATPase, Ca++ transporting, plasma membrane 3
BC030435	Chd3	-1.36853	-1.19709	-1.21563	-1.12209	-1.17445	-1.25816	-1.50151	-1.62222	-1.73193	-1.58756	-1.44669	-1.5757	chromodomain helicase DNA binding protein 3
BC037217	Cnot6	-1.51403	-1.44109	-1.97156	-1.41431	-1.51236	-1.89951	-1.13552	-1.16027	-1.4577	-1.63547	-1.47552	-1.56314	CCR4-NOT transcription complex, subunit 6
NM_001033533	Ccdc102a	-1.23554	-1.11253	-1.21833	-1.41761	-1.85688	-1.64358	-1.41937	-1.32221	-1.49883	-1.65426	-1.42666	-1.71513	coiled-coil domain containing 102A
NM_009270	Sqle	-1.48948	-1.25472	-1.39792	-1.2218	-1.47758	-1.25324	-1.65523	-1.56266	-2.24645	-1.40599	-1.58254	-1.89477	squalene epoxidase
NM_009371	Tgfbr2	-1.06916	-1.19177	-1.40216	-1.30477	-1.66474	-1.6609	-1.53741	-1.26354	-1.59221	-1.45652	-1.42328	-1.7557	transforming growth factor, beta receptor II
NM_009643	Ahnak	-1.64988	-1.26632	-1.25759	-1.67854	-1.56893	-1.54782	-1.32219	-1.16111	-1.34616	-1.45372	-1.53816	-1.53877	AHNAK nucleoprotein (desmoyokin)
NM_009866	Cdh11	-1.39017	-1.18316	-1.3422	-1.0229	-1.05752	-1.10501	-1.63852	-1.38964	-1.64414	-1.74989	-2.20498	-2.18093	cadherin 11
NM_009923	Cnp1	-1.28878	-1.20188	-1.07421	-1.23719	-1.44772	-1.329	-1.56911	-1.63014	-1.71449	-1.34776	-1.9038	-1.86616	cyclic nucleotide phosphodiesterase 1
NM_010150	Nr2f6	-1.36949	-1.30132	-1.23317	-1.61172	-1.69026	-1.53662	-1.49498	-1.15469	-1.30825	-1.58544	-1.38903	-1.4083	nuclear receptor subfamily 2, group F, member 6
NM_010160	Cugbp2	-3.03159	-2.55531	-2.9137	-1.80632	-1.76957	-2.35017	-1.42916	-1.2552	-1.01613	-1.69438	-1.36422	-1.36554	CUG triplet repeat, RNA binding protein 2
NM_011348	Sema3e	-1.29559	-1.42104	-1.84274	-1.28194	-1.31333	-1.41891	-1.38368	-1.31015	-1.49805	-1.77069	-1.54493	-1.72315	sema domain, immunoglobulin domain (Ig), short basic domain, secreted, (semaphorin) 3E
NM_011542	Tcea3	-1.52289	-1.32662	-1.49157	-1.23897	-2.82553	-1.93068	-1.41154	-1.42071	-1.42593	-2.11959	-1.87218	-1.9062	transcription elongation factor A (SII), 3
NM_011606	Clec3b	-1.2197	-1.76183	-1.86943	-2.124	-1.78086	-2.18452	-1.9164	-1.83411	-1.5233	-3.47826	-2.51566	-2.2343	C-type lectin domain family 3, member b
NM_013465	Ahsg	-1.57181	-1.94969	-1.50203	-1.40431	-1.52703	-1.84748	-1.88586	-1.84884	-1.49272	-1.95911	-1.75854	-2.38521	alpha-2-HS-glycoprotein
NM_013641	Ptger1	-1.19738	-1.58511	-1.22551	-1.63224	-1.34588	-1.37508	-2.71814	-2.82017	-2.07918	-1.54291	-2.40253	-2.38849	prostaglandin E receptor 1 (subtype EP1)
NM_013847	Gcat	-1.69091	-1.36172	-1.35207	-1.31199	-1.17351	-1.29163	-1.60943	-1.33612	-1.31823	-1.6991	-1.55053	-1.94776	glycine C-acetyltransferase (2-amino-3-ketobutyrate-coenzyme A ligase)
NM_016740	S100a11	-1.37798	-1.42285	-1.52525	-1.21694	-1.18958	-1.27687	-1.41103	-1.14734	-1.6474	-1.70555	-1.68056	-1.62823	S100 calcium binding protein A11 (calizzarin)
NM_016912	Cdkl2	-1.12577	-1.43584	-1.33744	-1.23029	-1.54635	-1.69526	-1.58023	-1.21121	-1.60114	-1.16976	-1.3287	-1.58496	cyclin-dependent kinase-like 2 (CDC2-related kinase)
NM_017380	40057	-1.67376	-1.29871	-1.39016	-1.59167	-1.8982	-1.66323	-1.55512	-1.39951	-1.35752	-1.44501	-1.26231	-1.29769	septin 9
NM_018793	Tyk2	-1.33578	-1.56083	-1.06518	-1.07472	-1.8332	-1.61606	-1.23945	-1.15106	-1.29062	-1.5293	-1.80505	-1.15486	tyrosine kinase 2
NM_019641	Stmn1	-1.38184	-1.33626	-1.46484	-1.50378	-1.26478	-1.31756	-1.31797	-1.36712	-1.56876	-1.84678	-1.61358	-1.66926	stathmin 1
NM_019831	Zmym3	-1.25404	-1.30113	-1.4203	-1.76162	-1.48021	-1.53604	-1.28052	-1.35056	-1.13932	-1.61422	-1.57143	-1.74817	zinc finger, MYM-type 3
NM_023249	Ypel1	-1.04013	-1.37545	-1.302	-1.3741	-1.62934	-1.96807	-1.33039	-1.39495	-1.33645	-1.7985	-1.57316	-1.82845	yippee-like 1 (Drosophila)
NM_023284	Cdca1	-1.79066	-1.32596	-1.79468	-1.33682	-1.39594	-1.16422	-1.55919	-1.18969	-1.46089	-1.80102	-1.74384	-1.47292	cell division cycle associated 1
NM_025863	Trim59	-1.31378	-1.1798	-1.77193	-1.39069	-1.6917	-1.81735	-1.06528	-1.09724	-1.53088	-1.35024	-1.5489	-1.79031	tripartite motif-containing 59
NM_025958	Cand2	-1.58353	-1.4259	-1.31495	-1.3964	-1.83443	-1.43505	-1.42935	-1.38285	-1.24697	-1.69828	-1.52773	-1.55316	cullin-associated and neddylation-dissociated 2 (putative)
NM_026082	Dock7	-1.34734	-1.73453	-1.75297	-1.50513	-1.69395	-2.16499	-1.16935	-1.30654	-1.15199	-1.46378	-1.48253	-1.60982	dedicator of cytokinesis 7
NM_026316	Aldh3b1	-1.28692	-1.28895	-1.33897	-1.68628	-1.74912	-1.40087	-1.29475	-1.06317	-1.32467	-1.57711	-1.53522	-1.4898	aldehyde dehydrogenase 3 family, member B1
NM_027870	Armcx3	-1.48808	-1.75297	-2.24227	-1.62725	-1.53464	-2.25982	-1.35417	-1.27146	-1.37825	-1.57456	-1.47966	-1.48578	armadillo repeat containing, X-linked 3
NM_028058	Fundc1	-1.31573	-1.56778	-1.80158	-1.20838	-1.37054	-1.33536	-1.28119	-1.10866	-1.63734	-1.56672	-1.36881	-1.5752	FUN14 domain containing 1
NM_028372	2900024O10Rik	-1.14021	-1.26029	-1.32216	-1.34118	-1.31919	-1.46821	-1.54546	-1.76918	-1.44821	-2.11931	-1.79102	-1.77661	RIKEN cDNA 2900024O10 gene
NM_030082	Hist3h2ba	-1.78809	-1.20293	-1.5577	-1.48079	-1.52789	-1.60115	-1.417	-1.29537	-1.19058	-1.30288	-1.41442	-1.57332	histone 3, H2ba
NM_030261	Sesn3	-1.30698	-1.48315	-1.24851	-1.17571	-1.19583	-1.1962	-1.40816	-1.6886	-1.81234	-1.80278	-1.78478	-1.66161	sestrin 3
NM_033146	1500005A01Rik	-1.14448	-1.30832	-1.23254	-1.87442	-1.78661	-1.55	-1.29453	-1.16611	-1.44645	-1.56934	-1.45555	-1.56592	RIKEN cDNA 1500005A01 gene
NM_033354	Lztr2	-1.11213	-1.30111	-1.6035	-1.69099	-1.79586	-1.55076	-1.14253	-1.0249	-1.25991	-1.62428	-1.22845	-1.33892	leucine zipper transcription regulator 2
NM_052976	Ophn1	-1.26386	-1.25632	-1.30182	-1.79327	-1.34606	-1.39294	-1.46288	-1.66933	-1.45101	-2.121	-2.1628	-2.15884	oligophrenin 1
NM_054041	Antxr1	-1.19908	-1.23766	-1.37852	-1.37677	-1.49296	-1.75323	-1.27548	-1.26029	-1.21935	-1.53692	-1.66658	-1.74316	anthrax toxin receptor 1
NM_080793	Setd7	-1.59413	-1.50386	-1.81211	-1.90384	-1.46906	-1.91073	-1.27832	-1.13644	-1.2768	-1.49466	-1.27736	-1.53056	SET domain containing (lysine methyltransferase) 7
NM_133354	Sumo2	-1.21406	-1.4631	-1.79336	-1.62614	-1.42189	-1.37147	-1.15858	-1.19035	-1.36129	-1.72056	-1.55072	-1.74009	SMT3 suppressor of mif two 3 homolog 2 (yeast)
NM_133994	Gstt3	-1.33133	-1.24808	-1.33865	-1.90895	-1.81838	-1.67197	-1.44947	-1.17416	-1.18727	-1.47344	-1.67702	-1.82065	glutathione S-transferase, theta 3
NM_144898	Msto1	-1.2342	-1.21639	-1.02548	-1.66163	-1.71039	-1.64286	-1.4116	-1.51424	-1.49383	-1.48576	-1.26857	-1.46155	misato homolog 1 (Drosophila)
NM_146174	BC011487	-1.25125	-1.41656	-1.7346	-1.50671	-1.66592	-1.73648	-1.45661	-1.35738	-1.49524	-1.0678	-1.069	-1.73685	cDNA sequence BC011487
NM_172274	5730509K17Rik	-1.66014	-1.3219	-1.38396	-1.63207	-1.3009	-1.68158	-1.45239	-1.27284	-1.12939	-2.18804	-1.30047	-1.6708	RIKEN cDNA 5730509K17 gene
NM_172398	2310005E10Rik	-1.33845	-1.41714	-1.24148	-1.68183	-1.52457	-1.53758	-1.31802	-1.14891	-1.1677	-1.49894	-1.5594	-1.45437	RIKEN cDNA 2310005E10 gene
NM_177699	Fhod1	-1.33457	-1.16909	-1.35085	-1.62055	-1.77511	-1.56474	-1.3575	-1.40491	-1.22364	-1.57339	-1.40059	-1.68124	formin homology 2 domain containing 1
NM_194344	Sh3tc1	-1.6203	-1.53606	-1.80171	-1.94439	-2.72734	-2.08814	-1.87721	-1.66314	-1.666	-2.42927	-2.54598	-1.76708	SH3 domain and tetratricopeptide repeats 1
X15052	Ncam1	-1.27795	-1.31948	-1.33785	-1.37971	-1.26787	-1.6719	-1.40165	-1.5467	-1.44289	-1.63676	-1.67012	-1.60701	neural cell adhesion molecule 1
XM_129968	Phlpp	-1.09221	-1.07466	-1.31751	-1.0435	-1.09409	-1.15771	-1.64921	-1.50301	-2.04693	-1.4156	-1.59052	-1.69415	PH domain and leucine rich repeat protein phosphatase
XM_194337	Megf8	-1.254	-1.3287	-1.27066	-1.695	-1.50452	-1.70493	-1.27394	-1.28002	-1.39388	-1.59551	-1.54447	-1.47887	multiple EGF-like-domains 8
NM_011074	Pftk1	-1.48213	-1.42444	-1.2536	-1.35148	-1.04211	-1.30812	-1.55651	-1.18974	-1.26653	-1.59634	-1.77653	-1.77253	PFTAIRE protein kinase 1
NM_053197	Sfxn3	-1.23254	-1.01124	-1.04004	-1.4549	-1.53028	-1.34292	-1.3803	-1.04985	-1.21114	-1.5497	-1.61168	-1.50166	sideroflexin 3
NM_146131	Pbxip1	-1.36112	-1.215	-1.29192	-1.51885	-1.52137	-1.49076	-1.33815	-1.15453	-1.20729	-1.62446	-1.22529	-1.16397	pre-B-cell leukemia transcription factor interacting protein 1
NM_010216	Figf	-1.42976	-1.48977	-1.4414	-1.37493	-1.44093	-1.39723	-1.60751	-1.56327	-1.30954	-1.4516	-1.50787	-1.44803	c-fos induced growth factor
AK007436	Adamts9	-1.2667	-1.097	-1.33652	-1.12428	-1.26416	-1.43048	-1.65342	-1.315	-1.91604	-1.3663	-2.46654	-1.59818	a disintegrin-like and metallopeptidase (reprolysin type) with thrombospondin type 1 motif, 9
AK020389	Tmhs	-1.29863	-1.32572	-1.73212	-1.71645	-1.55609	-1.95128	-1.11062	-1.052	-1.09951	-1.23329	-1.06988	-1.19294	tetraspan transmembrane protein, hair cell stereocilia
AK049850	Shroom2	-1.15166	-1.40441	-1.36539	-1.39035	-1.51197	-1.89357	-1.33	-1.19478	-1.22055	-1.79741	-1.19035	-1.76371	shroom family member 2
AK077275	A_51_P189105	-1.33145	-1.26855	-1.48204	-1.45611	-1.36503	-1.52183	-1.40992	-1.23455	-1.30033	-1.68487	-1.63348	-1.55783
AK084367	A_51_P261131	-1.24429	-1.26989	-1.14289	-1.41028	-1.3333	-1.13992	-2.19258	-2.00136	-1.87625	-2.6862	-2.46055	-1.84254
AK153879	A930003A15Rik	-1.49923	-1.69976	-1.44077	-1.43736	-1.50969	-1.39349	-1.70358	-1.45671	-1.24772	-1.02493	-1.32125	-1.18098	RIKEN cDNA A930003A15 gene
NM_007639	Cd1d1	-1.2206	-1.51758	-1.61656	-1.38122	-1.48384	-1.47146	-1.36727	-1.15043	-1.04329	-1.53619	-1.44328	-1.60429	CD1d1 antigen
NM_007794	Ctcf	-1.35461	-1.35511	-1.32248	-1.36115	-1.53564	-1.64848	-1.23723	-1.16735	-1.58187	-1.52947	-1.4463	-1.38554	CCCTC-binding factor
NM_007842	Dhx9	-1.58307	-1.63098	-1.74897	-1.30627	-1.42929	-1.71602	-1.12542	-1.25039	-1.29303	-1.57723	-1.43718	-1.33582	DEAH (Asp-Glu-Ala-His) box polypeptide 9
NM_008171	Grin2b	-1.43242	-1.10614	-1.23044	-1.09109	-1.38074	-1.16493	-1.56871	-1.75621	-1.63289	-1.26939	-1.00721	-1.7557	glutamate receptor, ionotropic, NMDA2B (epsilon 2)
NM_008253	Hmgb3	-1.63041	-1.56224	-1.52024	-1.64932	-1.47264	-1.37767	-1.12994	-1.14925	-1.22118	-1.22476	-1.33551	-1.20716	high mobility group box 3
NM_008330	Ifi47	-1.2208	-1.04698	-1.39636	-1.28074	-1.37937	-1.63949	-1.47259	-1.04527	-1.32891	-2.21404	-1.6484	-1.75972	interferon gamma inducible protein 47
NM_008362	Il1r1	-1.22579	-1.28864	-1.35361	-1.09324	-1.04825	-1.37248	-1.32736	-1.45758	-1.5396	-1.49629	-1.62717	-1.77681	interleukin 1 receptor, type I
NM_009104	Rrm2	-1.51971	-1.32509	-1.41683	-1.53267	-1.4089	-1.51615	-1.36776	-1.51446	-1.1841	-1.4549	-1.39533	-1.30569	ribonucleotide reductase M2
NM_009128	Scd2	-1.38369	-1.38323	-1.59976	-1.62993	-2.07206	-1.98082	-1.12815	-1.09253	-1.35653	-1.33874	-1.32567	-1.4019	stearoyl-Coenzyme A desaturase 2
NM_009445	Ttk	-1.34018	-1.29771	-1.66744	-1.24763	-1.48086	-1.13584	-1.48687	-1.37895	-1.59093	-2.22584	-2.25267	-1.45092	Ttk protein kinase
NM_009675	Aoc3	-1.46321	-1.3997	-1.39098	-1.15725	-1.26172	-1.06111	-2.24355	-1.43411	-2.31142	-1.82137	-1.12998	-1.94517	amine oxidase, copper containing 3
NM_010260	Gbp2	-1.12468	-1.06952	-1.19024	-1.46034	-1.81075	-1.77068	-1.11546	-1.10518	-1.03029	-1.57018	-1.72386	-1.5656	guanylate nucleotide binding protein 2
NM_010730	Anxa1	-1.43884	-2.01942	-2.3234	-1.25313	-1.23444	-1.5766	-1.26992	-1.52106	-1.59479	-1.84725	-1.3589	-1.49307	annexin A1
NM_011369	Shcbp1	-1.63489	-1.10952	-1.54198	-1.06161	-1.17368	-1.03086	-1.71252	-1.33451	-1.55013	-1.81865	-1.60404	-1.31576	Shc SH2-domain binding protein 1
NM_011498	Bhlhb2	-1.4786	-1.29043	-1.23046	-1.34228	-1.37469	-1.11403	-1.54546	-1.51773	-1.39653	-1.59886	-1.5196	-1.37	basic helix-loop-helix domain containing, class B2
NM_011857	Odz3	-1.01944	-1.14135	-1.25078	-1.48715	-1.40666	-1.75131	-1.28219	-1.46298	-1.22764	-1.77766	-1.68738	-1.96351	odd Oz/ten-m homolog 3 (Drosophila)
NM_012012	Exo1	-1.06647	-1.03131	-1.31442	-1.76876	-1.28702	-1.86321	-1.27224	-1.40564	-1.08251	-1.44234	-1.72093	-1.54594	exonuclease 1
NM_013457	Add1	-1.32585	-1.36808	-1.28963	-1.49264	-1.79426	-1.45443	-1.28025	-1.10459	-1.55124	-1.4915	-1.28017	-1.36129	adducin 1 (alpha)
NM_016911	Srpx	-1.07808	-1.23696	-1.40632	-1.42083	-2.1268	-1.25907	-1.48978	-1.32665	-1.99185	-2.04474	-1.90265	-1.71398	sushi-repeat-containing protein
NM_019419	Arl6ip1	-1.39287	-1.09263	-1.58171	-1.62926	-1.39599	-1.3128	-1.57076	-1.09635	-1.54233	-1.51846	-1.89462	-1.67671	ADP-ribosylation factor-like 6 interacting protein 1
NM_020510	Fzd2	-1.31613	-1.18416	-1.53068	-1.45836	-2.0281	-1.63075	-1.3178	-1.11719	-1.30895	-1.49873	-1.13678	-1.21698	frizzled homolog 2 (Drosophila)
NM_021339	Cdon	-1.34406	-1.47124	-1.83771	-1.28748	-1.58345	-1.66069	-1.74819	-2.12361	-1.83516	-2.13638	-1.68573	-1.85862	cell adhesion molecule-related/down-regulated by oncogenes
NM_021412	Mmp19	-1.59633	-1.29704	-1.3824	-1.89789	-1.65172	-1.44219	-1.28953	-1.37995	-1.42152	-2.13317	-1.52364	-1.4096	matrix metallopeptidase 19
NM_021454	Cdc42ep5	-1.21738	-1.12709	-1.20483	-1.47218	-1.51217	-1.26118	-1.79229	-1.21639	-1.22274	-1.94573	-1.55726	-1.33904	CDC42 effector protein (Rho GTPase binding) 5
NM_021476	Cysltr1	-1.47434	-1.28353	-1.23565	-1.26685	-1.32192	-1.19803	-1.98745	-1.0892	-1.78237	-1.78105	-1.45616	-1.83276	cysteinyl leukotriene receptor 1
NM_023517	Tnfsf13	-1.12431	-1.64515	-1.32991	-1.62213	-1.5129	-1.62872	-1.48321	-1.46685	-1.38538	-1.87602	-1.83757	-1.86829	tumor necrosis factor (ligand) superfamily, member 13
NM_023738	Ube1l	-1.13791	-1.22038	-1.03384	-1.60756	-1.63959	-1.81832	-1.12365	-1.16668	-1.01915	-1.92168	-1.75778	-1.75347	ubiquitin-activating enzyme E1-like
NM_025311	D14Ertd449e	-1.01627	-1.089	-1.13627	-1.15653	-1.89233	-1.2639	-1.42813	-1.45839	-1.80076	-1.52002	-1.54137	-1.74612	DNA segment, Chr 14, ERATO Doi 449, expressed
NM_025622	Lgals2	-1.27057	-1.32831	-1.28526	-1.07934	-1.35945	-1.33525	-1.80547	-1.57701	-1.25071	-1.5699	-1.46022	-1.6405	lectin, galactose-binding, soluble 2
NM_025737	4931417E11Rik	-1.92789	-1.63209	-2.06696	-1.94592	-1.37791	-1.87269	-1.17179	-1.26623	-1.27239	-1.47422	-1.11514	-1.33914	RIKEN cDNA 4931417E11 gene
NM_025999	Rnf141	-1.30505	-1.14219	-1.49486	-1.23753	-1.45259	-1.69472	-1.10542	-1.02724	-1.34055	-1.77059	-1.58087	-1.39141	ring finger protein 141
NM_026282	Spbc24	-1.2205	-1.15548	-1.01955	-1.35597	-1.43559	-1.10077	-1.4736	-1.71831	-2.00003	-1.36433	-2.49088	-1.8358	spindle pole body component 24 homolog (S. cerevisiae)
NM_026560	Cdca8	-1.56093	-1.13971	-1.4796	-1.63039	-1.60304	-1.29244	-1.12813	-1.0046	-1.36846	-1.21498	-1.53304	-1.18228	cell division cycle associated 8
NM_027373	2600003E23Rik	-1.01177	-1.11807	-1.04421	-1.42064	-1.30015	-1.26368	-1.74133	-1.58379	-1.2139	-1.56888	-1.5718	-1.0501	RIKEN cDNA 2600003E23 gene
NM_027866	Colec11	-1.55872	-1.85263	-1.53981	-1.68944	-1.75107	-1.48712	-2.28678	-2.21665	-1.97092	-2.44609	-1.99497	-1.74743	collectin sub-family member 11
NM_028095	2010208K18Rik	-1.29281	-1.25295	-1.85401	-1.35983	-1.28851	-1.34928	-1.7306	-1.18244	-1.57669	-2.10364	-1.48346	-1.43652	RIKEN cDNA 2010208K18 gene
NM_028318	2810032G03Rik	-1.11561	-1.05744	-1.2889	-1.12085	-1.2056	-1.12315	-1.55707	-1.46103	-1.62818	-1.76392	-1.8554	-1.42849	RIKEN cDNA 2810032G03 gene
NM_028871	Hnrpr	-1.35743	-1.32225	-1.46445	-1.1187	-1.4895	-1.4197	-1.24521	-1.38673	-1.69626	-1.59436	-1.58459	-1.61914	heterogeneous nuclear ribonucleoprotein R
NM_029344	Acyp2	-1.04781	-1.57327	-1.55698	-1.19651	-1.37017	-1.81937	-1.25067	-1.13292	-1.4751	-1.83684	-1.16124	-1.31821	acylphosphatase 2, muscle type
NM_029537	Tmem98	-1.26805	-1.11655	-1.03722	-1.23928	-1.18966	-1.06674	-1.62994	-1.54672	-1.31142	-1.50534	-1.35001	-1.49349	transmembrane protein 98
NM_030243	0610033I05Rik	-1.19909	-1.1572	-1.28534	-1.51975	-1.59555	-1.54265	-1.03962	-1.3565	-1.28718	-1.59463	-1.55012	-1.48103	RIKEN cDNA 0610033I05 gene
NM_031998	Tsga14	-1.0825	-1.09713	-1.10287	-1.457	-1.43867	-1.25035	-1.44986	-1.55268	-1.4804	-1.87311	-1.58932	-1.53247	testis specific gene A14
NM_033590	Pcdhga7	-1.39951	-1.17655	-1.3278	-1.45556	-1.54066	-1.45024	-1.38582	-1.39417	-1.54949	-1.55532	-1.29304	-1.61113	protocadherin gamma subfamily A, 7
NM_053130	Pcdhb5	-1.29432	-1.53576	-1.38815	-1.37708	-1.49497	-1.6189	-1.26086	-1.34672	-1.41225	-1.6593	-1.51326	-1.20037	protocadherin beta 5
NM_053142	Pcdhb17	-1.27353	-1.48084	-1.53382	-1.2672	-1.58683	-1.44803	-1.53981	-1.46998	-1.75297	-2.58318	-1.6152	-2.02332	protocadherin beta 17
NM_053144	Pcdhb19	-1.05048	-1.51425	-1.32112	-1.75591	-1.35353	-1.3599	-1.40264	-1.23751	-1.39065	-1.6014	-1.33825	-1.61142	protocadherin beta 19
NM_053147	Pcdhb22	-1.07162	-1.42975	-1.60068	-1.43254	-1.62924	-1.28704	-1.20376	-1.28165	-1.4952	-1.72024	-1.48353	-1.60108	protocadherin beta 22
NM_080560	Ube2n	-1.34526	-1.31652	-1.29507	-1.30179	-1.21506	-1.42975	-1.45736	-1.28328	-1.55244	-1.60918	-1.51394	-1.54065	ubiquitin-conjugating enzyme E2N
NM_130449	Colec12	-1.15869	-1.06602	-1.25228	-1.06749	-1.1608	-1.10925	-1.47521	-1.71085	-1.6192	-1.35471	-1.75342	-1.70232	collectin sub-family member 12
NM_133733	9030425E11Rik	-1.35388	-1.54909	-1.41483	-1.66712	-1.3488	-1.48684	-1.36452	-1.14627	-1.08796	-1.9752	-1.48546	-1.59599	RIKEN cDNA 9030425E11 gene
NM_134042	Aldh6a1	-1.14736	-1.41493	-1.6379	-1.15706	-1.461	-1.5222	-1.2386	-1.37062	-1.29613	-1.59356	-1.25667	-1.63108	aldehyde dehydrogenase family 6, subfamily A1
NM_138304	Calml4	-1.11673	-1.28582	-1.23059	-1.23767	-1.04775	-1.08792	-1.72121	-1.72873	-1.32402	-1.6089	-1.73252	-1.4834	calmodulin-like 4
NM_138665	Sardh	-1.26698	-1.11625	-1.14241	-1.43491	-1.18931	-1.22545	-1.65722	-1.4196	-1.29297	-1.89649	-1.7206	-1.73136	sarcosine dehydrogenase
NM_144850	Rapgef3	-1.19367	-1.20196	-1.17496	-1.71638	-2.07395	-1.65478	-1.14486	-1.10853	-1.18996	-1.51234	-1.67959	-1.42726	Rap guanine nucleotide exchange factor (GEF) 3
NM_145556	Tardbp	-1.70892	-1.3767	-1.77376	-1.72564	-1.49278	-1.7751	-1.28411	-1.45222	-1.37611	-1.41972	-1.33719	-1.36423	TAR DNA binding protein
NM_145711	Tox	-1.33405	-1.2127	-1.13092	-1.18348	-1.52013	-1.33593	-1.32316	-1.07736	-1.13161	-1.73401	-1.49612	-1.59421	thymocyte selection-associated HMG box gene
NM_146007	Col6a2	-1.86979	-1.48887	-1.67561	-1.44314	-1.68518	-1.21626	-1.75759	-1.18444	-1.39933	-1.62206	-1.09869	-1.14695	procollagen, type VI, alpha 2
NM_146115	A830007P12Rik	-1.08948	-1.14277	-1.25838	-1.37519	-1.69917	-1.48053	-1.2474	-1.46541	-1.33817	-1.63024	-1.53632	-1.58141	RIKEN cDNA A830007P12 gene
NM_146126	Sord	-1.47003	-1.32674	-1.10185	-1.42487	-1.58159	-1.05556	-1.43169	-1.42575	-1.42526	-1.49017	-2.03477	-1.83391	sorbitol dehydrogenase
NM_146191	Lrrk1	-1.06149	-1.11968	-1.32175	-1.33912	-1.91576	-1.63342	-1.09896	-1.11896	-1.13864	-1.23711	-1.52162	-1.67837	leucine-rich repeat kinase 1
NM_146241	Trhde	-1.08241	-1.11221	-1.2164	-1.14947	-1.0784	-1.08518	-1.67608	-1.44697	-1.40919	-1.86933	-2.08259	-2.12607	TRH-degrading enzyme
NM_148927	Plekha4	-1.17781	-1.32041	-1.18065	-1.31256	-1.20187	-1.19996	-1.8721	-1.77612	-1.83152	-1.39038	-1.91027	-1.44606	pleckstrin homology domain containing, family A (phosphoinositide binding specific) member 4
NM_153078	Ehbp1	-1.05604	-1.15573	-1.21833	-1.23221	-1.18534	-1.84016	-1.41269	-1.15848	-1.28815	-1.76082	-1.66833	-1.91332	EH domain binding protein 1
NM_153457	Rtn1	-1.14399	-1.47952	-1.48534	-1.64187	-1.52458	-1.63128	-1.61719	-1.62208	-1.87216	-2.56112	-1.79228	-1.89858	reticulon 1
NM_153533	Tenc1	-1.09205	-1.17682	-1.21632	-1.58142	-1.6399	-1.60807	-1.10698	-1.24166	-1.14194	-1.62127	-1.44027	-1.29539	tensin like C1 domain-containing phosphatase
NM_153573	Fkbp14	-1.37896	-1.393	-1.67042	-1.74497	-1.34354	-1.69521	-1.02819	-1.12065	-1.40024	-1.67098	-1.33353	-1.21552	FK506 binding protein 14
NM_172966	Sh3rf2	-1.04111	-1.22389	-1.13133	-1.33806	-1.81081	-1.28163	-1.5234	-1.56543	-1.33527	-2.06604	-2.0013	-2.22129	SH3 domain containing ring finger 2
NM_173396	Tgif2	-1.32336	-1.06038	-1.19621	-1.49606	-1.4132	-1.59712	-1.19434	-1.12373	-1.4757	-1.96072	-1.6504	-1.49337	TGFB-induced factor 2
NM_176922	Itga11	-1.3494	-1.23397	-1.24103	-1.17163	-1.32543	-1.17043	-1.85054	-1.39511	-1.48299	-2.36834	-2.03865	-2.15282	integrin, alpha 11
NM_177583	Aph1b	-1.13725	-1.40466	-1.64874	-1.51937	-1.39404	-1.54867	-1.19225	-1.54247	-1.27716	-1.40881	-1.40924	-1.45164	anterior pharynx defective 1b homolog (C. elegans)
NM_177620	Rin3	-1.1574	-1.3752	-1.62099	-1.7093	-1.86349	-2.00867	-1.21784	-1.45779	-1.27565	-1.44999	-1.32709	-1.40248	Ras and Rab interactor 3
NM_183316	Snapc5	-1.32599	-1.35901	-1.57692	-1.13909	-1.26733	-1.26846	-1.23093	-1.4162	-1.34632	-1.84763	-1.72574	-1.62037	small nuclear RNA activating complex, polypeptide 5
XM_001003217	LOC676870	-1.40536	-1.42765	-1.2621	-1.49441	-1.26376	-1.46146	-1.50351	-1.35624	-1.48277	-1.44083	-1.83462	-1.61804	region containing RIKEN cDNA 2310056B04 gene; pre B-cell leukemia transcription factor 1
XM_283556	Fer1l3	-1.2457	-1.39307	-1.73018	-1.3739	-1.44304	-1.82582	-1.15068	-1.25207	-1.1253	-1.86472	-1.41558	-1.58785	fer-1-like 3, myoferlin (C. elegans)
XM_981762	A_51_P415247	-1.18127	-1.19536	-1.34588	-1.39193	-1.30465	-1.16023	-2.07621	-1.80891	-1.72432	-2.31203	-1.47147	-1.92237
NM_022419	Abhd8	-1.47541	-1.34819	-1.41941	-1.84766	-1.75497	-1.63235	-1.17554	-1.08253	-1.05078	-1.35838	-1.22139	-1.16541	abhydrolase domain containing 8
NM_019946	Mgst1	-1.31968	-1.52899	-1.42101	-1.404	-1.72742	-1.55292	-1.20883	-1.1559	-1.06888	-1.44881	-1.31332	-1.38208	microsomal glutathione S-transferase 1
NM_009689	Birc5	-1.41937	-1.28882	-1.70396	-1.67054	-1.32014	-1.29967	-1.18459	-1.03225	-1.35413	-1.62804	-1.39341	-1.28301	baculoviral IAP repeat-containing 5
NM_175400	Sephs1	-1.34761	-1.38319	-1.46276	-1.77518	-1.60816	-1.61217	-1.22589	-1.12198	-1.17989	-1.3639	-1.30356	-1.28005	selenophosphate synthetase 1
NM_138752	Plekhg2	-1.28199	-1.05837	-1.21366	-1.10582	-1.40779	-1.09677	-1.62142	-1.50644	-1.25193	-1.54341	-1.38737	-1.2113	pleckstrin homology domain containing, family G (with RhoGef domain) member 2
NM_016757	Wbp1	-1.37859	-1.29739	-1.21183	-1.59701	-1.61078	-1.53315	-1.30201	-1.13244	-1.14114	-1.48232	-1.43151	-1.4111	WW domain binding protein 1
NM_001040005	D11Ertd759e	-1.19567	-1.07605	-1.23628	-1.93538	-1.64796	-1.87836	-1.15845	-1.03303	-1.13316	-1.42596	-1.24066	-1.31272	DNA segment, Chr 11, ERATO Doi 759, expressed
AK006690	1700042O10Rik	-1.63768	-1.42481	-1.15478	-1.19045	-1.44485	-1.64457	-1.48258	-1.33816	-1.24439	-1.84022	-1.40819	-1.02301	RIKEN cDNA 1700042O10 gene
AK012748	Haghl	-1.24968	-1.37691	-1.24497	-1.65662	-1.31307	-1.46927	-1.31938	-1.28053	-1.22533	-1.90441	-1.68675	-1.55385	hydroxyacylglutathione hydrolase-like
AK016248	4930568D16Rik	-1.35838	-1.47233	-1.59163	-1.03121	-1.52011	-1.83547	-1.18159	-1.10927	-1.15628	-1.4285	-1.06353	-1.05992	RIKEN cDNA 4930568D16 gene
AK030273	A_51_P327920	-1.15624	-1.42905	-1.59989	-1.27631	-1.71211	-1.59622	-1.03293	-1.12307	-1.44991	-1.04981	-1.36527	-1.20194
AK039198	Ube2h	-1.23546	-1.37614	-1.33204	-1.50289	-1.5744	-1.46308	-1.02027	-1.2818	-1.27423	-1.15143	-1.463	-1.56912	ubiquitin-conjugating enzyme E2H
AK046843	9130004C02Rik	-1.12609	-1.41262	-1.52757	-1.44425	-1.45436	-1.5499	-1.27024	-1.13539	-1.31971	-1.02536	-1.47426	-1.54057	RIKEN cDNA 9130004C02 gene
AK048009	Gli3	-1.39387	-1.15659	-1.20208	-1.2751	-1.45804	-1.39081	-1.68168	-1.26363	-1.33354	-1.70356	-1.23791	-1.50454	GLI-Kruppel family member GLI3
AK082289	Bicc1	-1.26588	-1.38785	-1.56008	-1.38697	-1.71112	-1.74559	-1.47789	-1.15316	-1.53731	-1.46956	-1.34506	-1.48388	bicaudal C homolog 1 (Drosophila)
AK090134	Anapc1	-1.05642	-1.03919	-1.04463	-1.1477	-1.19876	-1.6694	-1.29453	-1.24219	-1.333	-1.6065	-1.60216	-1.37674	anaphase promoting complex subunit 1
AK090384	Ppa2	-1.30803	-1.33259	-1.3514	-1.59438	-1.73983	-1.37671	-1.05543	-1.1224	-1.20883	-1.00948	-1.54216	-1.37707	pyrophosphatase (inorganic) 2
AK152937	2610001J05Rik	-1.34671	-1.53267	-1.44207	-1.73885	-1.26301	-1.53787	-1.16605	-1.14671	-1.26628	-1.90763	-1.72619	-1.59755	RIKEN cDNA 2610001J05 gene
BC006037	Map4k3	-1.30611	-1.28852	-1.55407	-1.21902	-1.17634	-1.11569	-1.44724	-1.63106	-1.37127	-1.47938	-1.47347	-1.61185	mitogen-activated protein kinase kinase kinase kinase 3
BC020447	A_51_P200604	-1.22093	-1.226	-1.0257	-1.67828	-1.07772	-1.39583	-1.15613	-1.21939	-1.15265	-1.59975	-1.49579	-1.28782
BC025943	Tnks1bp1	-1.15091	-1.19643	-1.29636	-1.21568	-1.32074	-1.35143	-1.52416	-1.46527	-1.49696	-1.54549	-1.3923	-1.36113	tankyrase 1 binding protein 1
BC052322	Ptprf	-1.62579	-1.51102	-1.6406	-1.55802	-1.68283	-1.47362	-1.26095	-1.38388	-1.31058	-1.25615	-1.34765	-1.39674	protein tyrosine phosphatase, receptor type, F
BC072651	Heg1	-1.52544	-1.34267	-1.58859	-1.21487	-1.82456	-1.215	-1.42387	-1.23954	-1.47179	-1.17449	-1.33456	-1.24256	HEG homolog 1 (zebrafish)
BC082586	Syne2	-1.12111	-1.07472	-1.27346	-1.23525	-1.03863	-1.51883	-1.41462	-1.1708	-1.18586	-1.96972	-1.48504	-1.68087	synaptic nuclear envelope 2
NM_001013368	E2f8	-1.41663	-1.11445	-1.26667	-1.31619	-1.47901	-1.02725	-1.43723	-1.37518	-1.19373	-1.50005	-1.80048	-1.52478	E2F transcription factor 8
NM_001025392	Bclaf1	-1.23312	-1.17099	-1.5025	-1.03284	-1.12969	-1.68093	-1.05299	-1.05981	-1.42222	-1.51805	-1.11635	-1.26271	BCL2-associated transcription factor 1
NM_001033291	Usp40	-1.56396	-1.34315	-1.49947	-1.332	-1.741	-1.81229	-1.35309	-1.18851	-1.00024	-2.23553	-1.22471	-1.23043	ubiquitin specific peptidase 40
NM_001042421	Kntc1	-1.25845	-1.32236	-1.65278	-1.49957	-1.63724	-1.57017	-1.38039	-1.12058	-1.20049	-1.42482	-1.20774	-1.375	kinetochore associated 1
NM_007486	Arhgdib	-1.28118	-1.14187	-1.17955	-1.55268	-1.24339	-1.23649	-1.40887	-1.02841	-1.3352	-1.64042	-1.32075	-1.66142	Rho, GDP dissociation inhibitor (GDI) beta
NM_007656	Cd82	-1.28893	-1.27244	-1.1207	-1.28304	-1.73095	-1.36131	-1.29515	-1.42435	-1.51147	-1.65066	-1.18997	-1.21986	CD82 antigen
NM_007665	Cdh3	-1.24874	-1.7395	-1.33566	-1.38789	-1.51013	-1.49595	-2.30116	-1.56678	-2.16769	-3.49057	-1.94542	-1.97558	cadherin 3
NM_007778	Csf1	-1.38058	-1.35238	-1.469	-1.3099	-1.52183	-1.37511	-1.42087	-1.71224	-1.52172	-1.38378	-1.27934	-1.42152	colony stimulating factor 1 (macrophage)
NM_008126	Gjb3	-1.42902	-1.19782	-1.61819	-1.85031	-2.98856	-2.26039	-1.61415	-1.27923	-1.74415	-2.41075	-1.38736	-1.7943	gap junction membrane channel protein beta 3
NM_008489	Lbp	-1.08564	-1.4573	-1.20033	-1.42849	-1.59474	-1.26538	-1.21899	-1.47613	-1.52339	-1.9038	-1.31477	-1.32376	lipopolysaccharide binding protein
NM_008934	Proc	-1.40247	-1.56045	-1.3413	-1.37107	-1.55191	-1.33618	-1.27519	-1.21189	-1.52996	-1.29377	-1.3564	-1.1662	protein C
NM_008986	Ptrf	-1.26899	-1.6269	-1.42148	-1.47089	-1.94714	-1.51221	-1.10463	-1.3191	-1.30462	-1.29442	-1.03385	-1.12913	polymerase I and transcript release factor
NM_009257	Serpinb5	-1.55959	-1.51787	-1.2439	-1.40697	-1.06584	-1.29511	-1.45053	-1.26032	-1.05341	-1.81283	-1.42261	-1.2425	serine (or cysteine) peptidase inhibitor, clade B, member 5
NM_009337	Tcl1	-1.21339	-1.27796	-1.24162	-1.3032	-1.39736	-1.19715	-1.76441	-1.33737	-1.15828	-1.59387	-1.55675	-1.27502	T-cell lymphoma breakpoint 1
NM_009437	Tst	-1.02844	-1.05932	-1.17333	-1.25972	-1.32524	-1.64481	-1.57116	-1.2472	-1.18051	-1.3319	-1.46324	-1.55679	thiosulfate sulfurtransferase, mitochondrial
NM_009450	Tubb2a	-1.18432	-1.43322	-1.50896	-1.19349	-2.00269	-1.3251	-1.0913	-1.45957	-1.24786	-1.79985	-1.19359	-1.14745	tubulin, beta 2a
NM_009525	Wnt5b	-1.30339	-1.31566	-1.57228	-1.09229	-1.76349	-1.39672	-1.41812	-1.42115	-1.61731	-1.12663	-1.75153	-1.51297	wingless-related MMTV integration site 5B
NM_009790	Calm1	-1.25029	-1.49995	-1.63582	-1.02741	-1.37939	-1.2761	-1.35613	-1.47413	-1.51026	-1.2289	-1.28969	-1.33377	calmodulin 1
NM_009860	Cdc25c	-1.6766	-1.23759	-1.47197	-1.43097	-1.41457	-1.23166	-1.41081	-1.06611	-1.38314	-1.51237	-1.63187	-1.35688	cell division cycle 25 homolog C (S. cerevisiae)
NM_010065	Dnm1	-3.09319	-2.52922	-2.14943	-2.98553	-2.95144	-2.47885	-1.66106	-1.58554	-1.3169	-1.64196	-1.34045	-1.40578	dynamin 1
NM_010094	Lefty1	-1.26992	-1.76754	-1.57391	-1.53182	-2.98816	-1.69533	-1.2207	-1.44351	-1.71208	-1.65474	-1.62728	-1.44245	left right determination factor 1
NM_010575	Itga2b	-1.48376	-1.4422	-1.22152	-1.71692	-1.56159	-1.4175	-1.14836	-1.23468	-1.24595	-1.50175	-1.47089	-1.23093	integrin alpha 2b
NM_010809	Mmp3	-1.03877	-1.14564	-1.12615	-1.08358	-1.05146	-1.39166	-1.45712	-1.29741	-1.1493	-1.58518	-1.82812	-1.8197	matrix metallopeptidase 3
NM_011182	Pscd3	-1.08864	-1.28394	-1.39136	-1.28178	-1.24227	-1.55883	-1.37249	-1.31029	-1.41214	-1.57175	-1.52718	-1.44049	pleckstrin homology, Sec7 and coiled-coil domains 3
NM_011249	Rbl1	-1.24912	-1.11994	-1.36892	-1.26594	-1.37474	-1.36993	-1.10703	-1.25617	-1.60015	-1.273	-1.92837	-1.81653	retinoblastoma-like 1 (p107)
NM_011383	Six5	-1.154	-1.04921	-1.23035	-1.19087	-1.78025	-1.58458	-1.07658	-1.30546	-1.01295	-1.53726	-1.1273	-1.07603	sine oculis-related homeobox 5 homolog (Drosophila)
NM_011693	Vcam1	-1.41493	-1.33847	-1.55543	-1.48986	-1.4991	-1.7199	-1.39674	-1.32074	-1.31306	-1.48899	-1.24347	-1.24044	vascular cell adhesion molecule 1
NM_013467	Aldh1a1	-1.15655	-1.20811	-1.30252	-1.514	-1.48367	-1.29978	-1.45833	-1.44931	-1.45589	-1.56232	-1.66582	-1.83095	aldehyde dehydrogenase family 1, subfamily A1
NM_013508	Elk3	-1.27237	-1.05529	-1.12929	-1.40236	-1.51864	-1.38053	-1.38678	-1.24905	-1.25466	-1.44252	-1.56375	-1.58726	ELK3, member of ETS oncogene family
NM_013834	Sfrp1	-1.16357	-1.44101	-1.87202	-1.40371	-1.46587	-1.84698	-1.06129	-1.26198	-1.48992	-1.29706	-1.34554	-1.63654	secreted frizzled-related sequence protein 1
NM_018804	Syt11	-1.23635	-1.1073	-1.16464	-1.30568	-1.2893	-1.25659	-1.42934	-1.30331	-1.41605	-2.0852	-1.6043	-1.57103	synaptotagmin XI
NM_018865	Wisp1	-1.2883	-1.25404	-1.42043	-1.26422	-1.09067	-1.54255	-1.4965	-1.2858	-1.40916	-1.55686	-1.23816	-1.25286	WNT1 inducible signaling pathway protein 1
NM_019656	Tspan6	-1.09687	-1.19592	-1.11495	-1.1591	-1.10739	-1.2698	-1.34042	-1.59093	-1.25166	-1.48409	-1.6779	-1.69847	tetraspanin 6
NM_019791	Maged1	-1.58988	-1.34188	-1.31417	-1.29006	-1.50126	-1.30015	-1.24789	-1.13265	-1.52034	-1.32478	-1.38405	-1.41652	melanoma antigen, family D, 1
NM_019827	Gsk3b	-1.06203	-1.1757	-1.36204	-1.12534	-1.13414	-1.08532	-1.77464	-1.8634	-1.33414	-1.6816	-1.34965	-1.15303	glycogen synthase kinase 3 beta
NM_021505	Anapc5	-1.25847	-1.07342	-1.15189	-1.24675	-1.6654	-1.04116	-1.34753	-1.23061	-1.60839	-1.3094	-1.21015	-1.53791	anaphase-promoting complex subunit 5
NM_021606	Nek6	-1.27822	-1.3123	-1.28253	-1.25852	-1.74931	-1.45687	-1.28579	-1.53874	-1.47989	-1.23678	-1.07685	-1.68261	NIMA (never in mitosis gene a)-related expressed kinase 6
NM_021880	Prkar1a	-1.30981	-1.11614	-1.16575	-1.23414	-1.26381	-1.20998	-1.52627	-1.48136	-1.48127	-1.60343	-1.36759	-1.64276	protein kinase, cAMP dependent regulatory, type I, alpha
NM_022420	Gprc5b	-1.14387	-1.21301	-1.21833	-1.3621	-1.23666	-1.39097	-1.42902	-1.75914	-1.37274	-1.46468	-1.63158	-1.5148	G protein-coupled receptor, family C, group 5, member B
NM_025479	2810021B07Rik	-1.20329	-1.30636	-1.60338	-1.44226	-1.67201	-1.50542	-1.13347	-1.00582	-1.24955	-1.45874	-1.18441	-1.31009	RIKEN cDNA 2810021B07 gene
NM_026125	C1qdc2	-1.0421	-1.01093	-1.09198	-1.29028	-1.24666	-1.24064	-1.38593	-1.41092	-1.29496	-1.84331	-1.57605	-1.76533	C1q domain containing 2
NM_026138	6330407J23Rik	-1.00429	-1.11646	-1.61955	-1.33797	-1.14822	-1.63739	-1.18561	-1.42345	-1.33273	-1.67246	-1.42156	-1.37236	RIKEN cDNA 6330407J23 gene
NM_026393	Nmral1	-1.19617	-1.29451	-1.3301	-1.07157	-1.18175	-1.82272	-1.38685	-1.2766	-1.35665	-1.50869	-1.62234	-1.45022	NmrA-like family domain containing 1
NM_026512	Bphl	-1.15923	-1.18396	-1.0042	-1.18461	-1.49771	-1.20983	-1.24457	-1.2809	-1.14316	-1.45791	-1.53159	-1.60178	biphenyl hydrolase-like (serine hydrolase, breast epithelial mucin-associated antigen)
NM_026829	Mthfs	-1.26979	-1.26408	-1.43392	-1.53895	-1.53516	-1.43219	-1.40345	-1.06895	-1.09534	-1.52329	-1.34298	-1.36764	5, 10-methenyltetrahydrofolate synthetase
NM_027189	Gemin7	-1.22414	-1.10677	-1.23875	-1.29924	-1.32486	-1.17496	-1.57551	-1.2828	-1.20709	-1.53533	-1.52067	-1.44065	gem (nuclear organelle) associated protein 7
NM_027230	Prkcbp1	-1.38799	-1.26162	-1.33253	-1.76708	-1.53515	-1.70601	-1.03534	-1.01117	-1.12738	-1.28527	-1.38542	-1.23206	protein kinase C binding protein 1
NM_028810	Rnd3	-1.34247	-1.54969	-1.51285	-1.42603	-1.07553	-2.06716	-1.34364	-1.12936	-1.59295	-1.58502	-1.5356	-1.53382	Rho family GTPase 3
NM_029640	1810044A24Rik	-1.25922	-1.13846	-1.1209	-1.48273	-1.31888	-1.3442	-1.4621	-1.22294	-1.11473	-1.53303	-1.5913	-1.56854	RIKEN cDNA 1810044A24 gene
NM_029804	Hnrpm	-1.37843	-1.42937	-1.84662	-1.30585	-1.01881	-1.68907	-1.02356	-1.11458	-1.3124	-1.7579	-1.17565	-1.2254	heterogeneous nuclear ribonucleoprotein M
NM_133227	Nup155	-1.24657	-1.13324	-1.50284	-1.46256	-1.32127	-1.49677	-1.07361	-1.3542	-1.36373	-1.30612	-1.52509	-1.26255	nucleoporin 155
NM_133727	Kptn	-1.26603	-1.13329	-1.07479	-1.35632	-1.24841	-1.11191	-1.48685	-1.34138	-1.32707	-1.79489	-1.58876	-1.627	kaptin
NM_133766	C920006C10Rik	-1.17227	-1.2434	-1.27773	-1.09419	-1.23243	-1.39599	-1.00861	-1.51811	-1.55245	-1.2755	-1.49736	-1.38631	RIKEN cDNA C920006C10 gene
NM_138587	D6Wsu176e	-1.23142	-1.62108	-1.4786	-1.58765	-1.63008	-1.24208	-1.18077	-1.17704	-1.35541	-1.33907	-1.22834	-1.40958	DNA segment, Chr 6, Wayne State University 176, expressed
NM_144783	Wt1	-1.51557	-1.36196	-1.90151	-1.3335	-1.24288	-1.37005	-1.49591	-1.48384	-1.43574	-1.54354	-1.2483	-1.08921	Wilms tumor homolog
NM_145358	Camkk2	-1.2917	-1.21992	-1.30079	-1.6747	-1.51235	-1.47945	-1.18798	-1.43872	-1.28557	-1.39672	-1.40308	-1.58801	calcium/calmodulin-dependent protein kinase kinase 2, beta
NM_145512	Sft2d2	-1.0734	-1.15973	-1.02129	-1.07206	-1.3416	-1.00406	-1.46844	-1.26407	-1.62637	-2.01983	-1.20988	-1.58278	SFT2 domain containing 2
NM_146116	Tubb2c	-1.53722	-1.25504	-1.39038	-1.53438	-1.79557	-1.33898	-1.04545	-1.07902	-1.17236	-1.47121	-1.45426	-1.36877	tubulin, beta 2c
NM_146596	Olfr703	-1.35399	-1.38742	-1.10599	-1.36921	-1.25628	-1.46995	-2.34975	-1.63983	-1.90589	-1.61933	-1.38635	-1.76568	olfactory receptor 703
NM_153150	Slc25a1	-1.4544	-1.36228	-1.42423	-1.44963	-1.95135	-1.55043	-1.4365	-1.26267	-1.56217	-1.52117	-1.16122	-1.52272	solute carrier family 25 (mitochondrial carrier, citrate transporter), member 1
NM_173746	C130086A10	-1.0798	-1.51684	-1.57701	-1.30358	-1.55896	-1.4021	-1.08948	-1.18108	-1.32539	-1.40165	-1.16469	-1.47195	hypothetical protein C130086A10
NM_175383	B3gnt1	-1.13456	-1.07076	-1.12454	-1.54858	-1.61629	-1.57651	-1.01037	-1.08623	-1.05667	-1.09819	-1.26586	-1.34409	UDP-GlcNAc:betaGal beta-1,3-N-acetylglucosaminyltransferase 1
NM_177282	Mical2	-1.97483	-1.85856	-1.65614	-1.74237	-1.46952	-1.55147	-1.69625	-1.22649	-1.59701	-2.37295	-1.36777	-1.10206	microtubule associated monoxygenase, calponin and LIM domain containing 2
NM_178628	Spg3a	-1.46766	-1.41218	-1.19954	-2.10681	-1.57362	-1.64346	-1.30475	-1.20278	-1.06351	-1.24903	-1.38486	-1.16868	spastic paraplegia 3A homolog (human)
NM_178929	Kazald1	-1.20975	-1.28992	-1.13254	-1.45075	-1.64034	-1.36588	-1.21005	-1.40365	-1.20451	-1.31575	-1.57415	-1.54677	Kazal-type serine peptidase inhibitor domain 1
NM_181344	C1rl	-1.22101	-1.08145	-1.01438	-1.58904	-1.34941	-1.42405	-1.26628	-1.35561	-1.37107	-1.80026	-1.4914	-1.39735	complement component 1, r subcomponent-like
X82786	Mki67	-1.70351	-1.28746	-1.42626	-1.46144	-1.18566	-1.44263	-1.27006	-1.10561	-1.26651	-2.48115	-1.87502	-1.54165	antigen identified by monoclonal antibody Ki 67
XM_486002	Tnrc6a	-1.02572	-1.07908	-1.38204	-1.30622	-1.09361	-1.54059	-1.11007	-1.14038	-1.02691	-1.43067	-1.59247	-1.53296	trinucleotide repeat containing 6a
XM_901773	Eml1	-1.0326	-1.07122	-1.21356	-1.58346	-1.71768	-1.67043	-1.01784	-1.05377	-1.09866	-1.21387	-1.44353	-1.45077	echinoderm microtubule associated protein like 1
	A_51_P207919	-1.21501	-1.59768	-1.54776	-1.20339	-1.33959	-1.53478	-1.12436	-1.09556	-1.4734	-1.48243	-1.21939	-1.31959
AK004937	Bbs10	-1.14568	-1.03857	-1.4631	-1.12309	-1.60711	-1.65347	-1.34843	-1.30503	-1.1574	-1.47834	-1.14956	-1.43726	Bardet-Biedl syndrome 10 (human)
NM_024462	Ccdc23	-1.25217	-1.16628	-1.21622	-1.55245	-1.55905	-1.30909	-1.20785	-1.1039	-1.05912	-1.31298	-1.32847	-1.26906	coiled-coil domain containing 23
NM_146030	Plekhh3	-1.21965	-1.11019	-1.20744	-1.49474	-1.12569	-1.05049	-1.54003	-1.33699	-1.33776	-1.44984	-1.39139	-1.18338	pleckstrin homology domain containing, family H (with MyTH4 domain) member 3
AB028860	Dnajb12	-1.25627	-1.2808	-1.33033	-1.27084	-1.07501	-1.34329	-1.29555	-1.51145	-1.21385	-1.75053	-1.1772	-1.20087	DnaJ (Hsp40) homolog, subfamily B, member 12
AK003900	1110021J02Rik	-1.36805	-1.43073	-1.67724	-1.47235	-1.53656	-1.45787	-1.239	-1.46069	-1.07682	-1.26432	-1.27889	-1.30128	RIKEN cDNA 1110021J02 gene
AK004618	Iqwd1	-1.29476	-1.43458	-1.35311	-1.38838	-1.67669	-1.73656	-1.45917	-1.12011	-1.07735	-1.75555	-1.04658	-1.22123	IQ motif and WD repeats 1
AK005822	Oplah	-1.29676	-1.41058	-1.37177	-1.59986	-2.02042	-1.86865	-1.20956	-1.13704	-1.34641	-1.77841	-1.3752	-1.45688	5-oxoprolinase (ATP-hydrolysing)
AK009882	2310047K21Rik	-1.20071	-1.33527	-1.37771	-1.27434	-1.32396	-1.49412	-1.01866	-1.09071	-1.1912	-1.60826	-1.18222	-1.2553	RIKEN cDNA 2310047K21 gene
AK012848	Zfp618	-1.0278	-1.09592	-1.069	-1.0349	-1.05528	-1.17888	-1.7178	-1.19653	-1.66616	-1.23864	-1.05173	-1.18843	zinc fingerprotein 618
AK014686	Ttll10	-1.01371	-1.23388	-1.14556	-1.11678	-1.43016	-1.31252	-1.4385	-1.54549	-1.38159	-1.58828	-1.32441	-1.22872	tubulin tyrosine ligase-like family, member 10
AK017739	Prkcn	-1.20111	-1.12722	-1.50614	-1.35214	-1.31883	-1.49196	-1.13948	-1.01647	-1.21335	-1.24136	-1.01197	-1.47083	protein kinase C, nu
AK019577	4930414L22Rik	-1.15957	-1.11356	-1.13829	-1.3576	-1.45047	-1.42276	-1.37311	-1.09846	-1.42341	-1.99631	-1.44579	-1.53511	RIKEN cDNA 4930414L22 gene
AK021284	Mll5	-1.16424	-1.05231	-1.17169	-1.30996	-1.13583	-1.48985	-1.25582	-1.13114	-1.11304	-1.55809	-1.2696	-1.23053	myeloid/lymphoid or mixed-lineage leukemia 5
AK079363	Tial1	-1.19498	-1.29931	-1.47045	-1.45278	-1.37344	-1.77245	-1.21724	-1.11106	-1.00865	-2.02934	-1.37262	-1.14505	Tial1 cytotoxic granule-associated RNA binding protein-like 1
AK087318	Mapre1	-1.36629	-1.10084	-1.5049	-1.08537	-1.60278	-1.27017	-1.0672	-1.12351	-1.32961	-1.13494	-1.09543	-1.41207	microtubule-associated protein, RP/EB family, member 1
AK129261	Dnmbp	-1.1122	-1.09704	-1.30855	-1.00061	-1.83044	-1.62102	-1.28802	-1.30359	-1.29429	-1.45861	-1.19194	-1.28951	dynamin binding protein
AK147096	Impad1	-1.35201	-1.33134	-1.51465	-1.11097	-1.01493	-1.52689	-1.18603	-1.1388	-1.25038	-1.40758	-1.10826	-1.29451	inositol monophosphatase domain containing 1
BC006896	Tmem132a	-1.25616	-1.28326	-1.36605	-1.41206	-1.24105	-1.21493	-1.51259	-1.40341	-1.45211	-1.6404	-1.33088	-1.21054	transmembrane protein 132A
BC055076	Tns1	-1.31395	-1.04638	-1.09935	-1.35442	-1.32632	-1.25354	-1.50907	-1.32484	-1.27792	-2.29985	-1.26893	-1.30481	tensin 1
BC058238	Mobkl2a	-1.48823	-1.70662	-1.55695	-1.51531	-1.86518	-1.49856	-1.3259	-1.53118	-1.62116	-1.32971	-1.1558	-1.18602	MOB1, Mps One Binder kinase activator-like 2A (yeast)
BC058274	Wdfy3	-1.10268	-1.08298	-1.27309	-1.27207	-1.27921	-1.59723	-1.23622	-1.2714	-1.32593	-1.46284	-1.31085	-1.49974	WD repeat and FYVE domain containing 3
BC065080	Tbc1d9b	-1.22648	-1.00331	-1.07773	-1.28775	-1.51387	-1.15183	-1.28728	-1.45694	-1.13925	-1.23543	-1.22816	-1.60587	TBC1 domain family, member 9B
BC087942	Snx7	-1.28367	-1.33722	-1.54773	-1.2755	-1.29438	-1.50842	-1.0402	-1.01314	-1.13104	-1.16373	-1.10563	-1.23405	sorting nexin 7
NM_001039115	RP23-298F22.2	-1.00845	-1.36394	-1.49353	-1.30396	-1.266	-1.46318	-1.0027	-1.20806	-1.23472	-1.64045	-1.07586	-1.15446	zinc finger protein 306-like
NM_007584	Ddr1	-1.35269	-1.3316	-1.31703	-1.64582	-1.35698	-1.52964	-1.14701	-1.1232	-1.0815	-1.27692	-1.21207	-1.1869	discoidin domain receptor family, member 1
NM_007616	Cav1	-1.41642	-1.46146	-1.52942	-1.39589	-1.56342	-1.34339	-1.02344	-1.26075	-1.3758	-1.1793	-1.15633	-1.2177	caveolin, caveolae protein 1
NM_007972	F10	-1.06899	-1.01395	-1.12544	-1.03602	-1.03455	-1.08046	-2.19334	-2.08325	-1.68902	-1.73458	-1.90807	-1.76022	coagulation factor X
NM_008000	Fert2	-1.53415	-1.37192	-1.22868	-1.21244	-1.08957	-1.19114	-1.29826	-1.52547	-1.17107	-1.51125	-1.37381	-1.11519	fer (fms/fps related) protein kinase, testis specific 2
NM_008566	Mcm5	-1.23287	-1.04233	-1.06611	-1.47468	-1.41883	-1.25806	-1.22316	-1.26726	-1.26362	-1.52694	-1.46196	-1.62778	minichromosome maintenance deficient 5, cell division cycle 46 (S. cerevisiae)
NM_008750	Nxn	-1.14101	-1.38776	-1.11762	-1.41452	-1.97512	-1.75459	-1.39376	-1.25185	-1.62097	-1.91819	-1.36746	-1.71794	nucleoredoxin
NM_008752	Nxph2	-1.3605	-1.35855	-1.34272	-1.26036	-1.18421	-1.19261	-1.13815	-1.3419	-1.56392	-1.34243	-1.4901	-1.24064	neurexophilin 2
NM_009470	Umod	-1.0789	-1.01361	-1.1246	-1.45342	-1.12746	-1.14675	-1.55206	-1.3538	-1.04327	-1.49456	-1.30285	-1.01595	uromodulin
NM_009820	Runx2	-1.2758	-1.09863	-1.08887	-1.49874	-1.1282	-1.25778	-1.40926	-1.1504	-1.22098	-1.68419	-1.47367	-1.33728	runt related transcription factor 2
NM_009930	Col3a1	-1.09346	-1.12241	-1.38633	-1.16351	-1.25023	-1.4922	-1.28067	-1.15311	-1.36146	-1.66465	-1.43676	-1.6279	procollagen, type III, alpha 1
NM_009933	Col6a1	-1.25125	-1.219	-1.25532	-1.09668	-1.48719	-1.16366	-1.57071	-1.47618	-2.18605	-1.43964	-1.576	-1.83168	procollagen, type VI, alpha 1
NM_009940	Coq7	-1.37018	-1.34123	-1.31618	-1.32796	-1.67227	-1.73113	-1.10672	-1.03811	-1.25235	-1.47418	-1.4481	-1.23475	demethyl-Q 7
NM_010252	Gabrg1	-1.13117	-1.03177	-1.10305	-1.35795	-1.2558	-1.34466	-1.58269	-1.25196	-1.37833	-1.23669	-1.20175	-1.61196	gamma-aminobutyric acid (GABA-A) receptor, subunit gamma 1
NM_010347	Aes	-1.17667	-1.22876	-1.1156	-1.49163	-1.39711	-1.19702	-1.46199	-1.28507	-1.37914	-1.60535	-1.13858	-1.36302	amino-terminal enhancer of split
NM_010365	Gtf2i	-1.3328	-1.21078	-1.13625	-1.51854	-1.56174	-1.36827	-1.13422	-1.2793	-1.44807	-1.34283	-1.3503	-1.3841	general transcription factor II I
NM_010453	Hoxa5	-1.11842	-1.19353	-1.28457	-1.50716	-1.3977	-1.88615	-1.23738	-1.05648	-1.244	-1.18956	-1.19377	-1.20827	homeo box A5
NM_010549	Il11ra1	-1.21813	-1.24576	-1.22768	-1.5414	-1.69779	-1.48615	-1.13374	-1.00952	-1.10989	-1.17304	-1.1994	-1.22527	interleukin 11 receptor, alpha chain 1
NM_010729	Loxl1	-1.37976	-1.24382	-1.3254	-1.17857	-1.88001	-1.63231	-1.46537	-1.16024	-1.33939	-1.44632	-1.15946	-1.23308	lysyl oxidase-like 1
NM_010753	Mxd4	-1.31493	-1.16284	-1.23676	-1.22032	-2.02926	-1.31058	-1.44625	-1.30024	-1.29043	-1.59648	-1.65451	-1.6488	Max dimerization protein 4
NM_010906	Nfix	-1.43242	-1.26464	-1.26303	-1.80471	-2.31683	-1.44781	-1.33398	-1.30754	-1.53531	-1.52426	-1.3634	-1.50426	nuclear factor I/X
NM_010945	Nsmaf	-1.15926	-1.27137	-1.37255	-1.29749	-1.55853	-1.71332	-1.1061	-1.04692	-1.06312	-1.35643	-1.21952	-1.365	neutral sphingomyelinase (N-SMase) activation associated factor
NM_011349	Sema3f	-1.22993	-1.13068	-1.11491	-1.41079	-1.46162	-1.16551	-1.39473	-1.81748	-1.68345	-1.36932	-1.0362	-1.23931	sema domain, immunoglobulin domain (Ig), short basic domain, secreted, (semaphorin) 3 F
NM_011586	Myo18a	-1.3451	-1.30502	-1.26257	-1.3881	-1.52165	-1.57335	-1.21271	-1.15847	-1.40571	-1.34028	-1.32209	-1.40883	myosin XVIIIa
NM_011751	Zfp207	-1.20259	-1.41132	-1.53814	-1.13035	-1.28761	-1.61185	-1.04101	-1.03293	-1.35917	-1.12025	-1.25369	-1.24139	zinc finger protein 207
NM_011760	Zfp54	-1.1328	-1.33208	-1.40249	-1.20382	-1.04269	-1.13892	-1.2412	-1.69585	-1.72605	-1.615	-1.53414	-1.47495	zinc finger protein 54
NM_011936	Fto	-1.17137	-1.02655	-1.19993	-1.18131	-1.18178	-1.04718	-1.11759	-1.49012	-1.40235	-1.13638	-1.33134	-1.60731	fatso
NM_011945	Map3k1	-1.15968	-1.02635	-1.13496	-1.02336	-1.04663	-1.26771	-1.55577	-1.21002	-1.35401	-1.66942	-1.21429	-1.17349	mitogen activated protein kinase kinase kinase 1
NM_013471	Anxa4	-1.29976	-1.25325	-1.18574	-1.28639	-1.49855	-1.23709	-1.2428	-1.23275	-1.22202	-1.32077	-1.3001	-1.61782	annexin A4
NM_013839	Nr1h3	-1.3056	-1.26172	-1.27634	-1.12103	-1.19409	-1.03048	-1.40554	-1.32108	-1.63931	-1.38366	-1.52472	-1.47258	nuclear receptor subfamily 1, group H, member 3
NM_015783	Isg15	-1.47744	-1.12841	-1.21638	-2.0408	-2.05288	-1.41885	-1.03198	-1.04206	-1.05707	-1.27916	-1.14014	-1.31366	ISG15 ubiquitin-like modifier
NM_016674	Cldn1	-1.11749	-1.28025	-1.02086	-1.1169	-1.3666	-1.08319	-1.09452	-1.60827	-1.28744	-1.53349	-1.615	-1.12721	claudin 1
NM_016794	Vamp8	-1.38269	-1.40739	-1.05542	-1.61211	-2.11629	-1.4737	-1.20851	-1.28482	-1.15364	-1.35774	-1.283	-1.07529	vesicle-associated membrane protein 8
NM_016981	Slc9a1	-1.43846	-1.45954	-1.51407	-1.35982	-1.59724	-1.31473	-1.37571	-1.28606	-1.05776	-1.26732	-1.01023	-1.09188	solute carrier family 9 (sodium/hydrogen exchanger), member 1
NM_018864	Impa1	-1.09511	-1.03803	-1.37481	-1.61566	-1.42081	-1.34698	-1.19334	-1.45579	-1.12498	-1.24164	-1.25611	-1.54116	inositol (myo)-1(or 4)-monophosphatase 1
NM_019517	Bace2	-1.4807	-1.57698	-1.21558	-1.3991	-1.48971	-1.2089	-1.278	-1.5716	-1.2624	-1.31473	-1.52343	-1.2969	beta-site APP-cleaving enzyme 2
NM_019877	Copz2	-1.30892	-1.38632	-1.38025	-1.68639	-1.86307	-1.46403	-1.28507	-1.35501	-1.41462	-1.32159	-1.35128	-1.44954	coatomer protein complex, subunit zeta 2
NM_019938	Pmfbp1	-1.28969	-1.3966	-1.24671	-1.24646	-1.19052	-1.41985	-1.5211	-1.27207	-1.19787	-1.51756	-1.25015	-1.40405	polyamine modulated factor 1 binding protein 1
NM_019959	C1qtnf1	-1.14368	-1.11942	-1.40534	-1.40892	-1.59726	-1.45433	-1.29523	-1.15275	-1.11752	-1.78314	-1.65155	-1.09169	C1q and tumor necrosis factor related protein 1
NM_019990	Stard10	-1.16365	-1.21024	-1.25765	-1.29317	-1.2751	-1.25154	-1.50014	-1.41968	-1.34703	-1.84505	-1.46821	-1.38262	START domain containing 10
NM_021394	Zbp1	-2.29799	-1.78433	-2.14411	-1.69682	-2.29973	-1.78835	-1.86524	-1.66074	-1.31433	-1.5545	-1.56981	-1.89147	Z-DNA binding protein 1
NM_021409	Pard6b	-1.3804	-1.27108	-1.22959	-1.43672	-1.04096	-1.72681	-1.21807	-1.20724	-1.02806	-1.64405	-1.09599	-1.10488	par-6 (partitioning defective 6) homolog beta (C. elegans)
NM_023113	Aspa	-1.07889	-1.09074	-1.13224	-1.21892	-1.26774	-1.57833	-1.31832	-1.07277	-1.53411	-1.05842	-1.39066	-1.38698	aspartoacylase (aminoacylase) 2
NM_023554	Nol7	-1.47756	-1.06191	-1.23766	-1.09943	-1.08395	-1.41945	-1.69194	-1.4562	-1.55429	-1.45961	-1.47424	-1.34419	nucleolar protein 7
NM_023624	Lrat	-1.18574	-1.11142	-1.188	-1.10848	-1.13803	-1.03184	-1.29946	-1.54935	-1.0294	-1.26257	-1.54003	-1.29837	lecithin-retinol acyltransferase (phosphatidylcholine-retinol-O-acyltransferase)
NM_024184	Asf1b	-1.46339	-1.13872	-1.35591	-1.58747	-1.48782	-1.26842	-1.33099	-1.40098	-1.39575	-1.3229	-1.72989	-1.36249	ASF1 anti-silencing function 1 homolog B (S. cerevisiae)
NM_024210	2310033P09Rik	-1.28286	-1.17538	-1.1446	-1.53463	-1.42261	-1.4558	-1.13755	-1.28106	-1.24605	-1.38223	-1.36792	-1.69372	RIKEN cDNA 2310033P09 gene
NM_024257	Hdhd3	-1.32616	-1.27407	-1.41929	-1.74396	-1.57978	-1.42894	-1.19194	-1.17487	-1.44561	-1.24534	-1.23802	-1.42221	haloacid dehalogenase-like hydrolase domain containing 3
NM_025536	Commd5	-1.14372	-1.00087	-1.06127	-1.67126	-1.40808	-1.32501	-1.3946	-1.07142	-1.21141	-1.41659	-1.53925	-1.39442	COMM domain containing 5
NM_025580	Pnkd	-1.06869	-1.19499	-1.13277	-1.52445	-1.25522	-1.40036	-1.25776	-1.08915	-1.06751	-1.54869	-1.25161	-1.26125	paroxysmal nonkinesiogenic dyskinesia
NM_025639	Cenpm	-1.26111	-1.0611	-1.11993	-1.22944	-1.09528	-1.01438	-1.47945	-1.15913	-1.46622	-1.60346	-1.49944	-1.41963	centromere protein M
NM_025926	Dnajb4	-1.94361	-1.80534	-2.20396	-1.20482	-1.4332	-1.75138	-1.38122	-1.40813	-1.88808	-1.3677	-1.6435	-1.04054	DnaJ (Hsp40) homolog, subfamily B, member 4
NM_026065	D10Ertd322e	-1.35554	-1.1917	-1.30663	-1.24597	-1.16975	-1.411	-1.4956	-1.22112	-1.42964	-1.63986	-1.44585	-1.47018	DNA segment, Chr 10, ERATO Doi 322, expressed
NM_026536	Atp5s	-1.09631	-1.2346	-1.36599	-1.53639	-1.39333	-1.37539	-1.10486	-1.21248	-1.50482	-1.25673	-1.29931	-1.23513	ATP synthase, H+ transporting, mitochondrial F0 complex, subunit s
NM_026712	Zfp414	-1.27723	-1.06612	-1.04881	-1.5783	-1.37503	-1.18182	-1.43617	-1.0894	-1.17635	-1.56228	-1.22411	-1.39605	zinc finger protein 414
NM_027172	2310046K01Rik	-1.59135	-1.54376	-1.5973	-1.69846	-1.66364	-1.43438	-1.23576	-1.32961	-1.48678	-1.84477	-1.3211	-1.62672	RIKEN cDNA 2310046K01 gene
NM_028037	Acad10	-1.21158	-1.58718	-1.30284	-1.58399	-1.52944	-1.37488	-1.52244	-1.2603	-1.16781	-2.0247	-1.43531	-1.3596	acyl-Coenzyme A dehydrogenase family, member 10
NM_028760	Cep55	-1.74246	-1.28744	-1.76814	-1.55913	-1.60411	-1.61858	-1.29327	-1.0848	-1.71541	-1.10076	-1.55821	-1.33834	centrosomal protein 55
NM_028817	Acsl3	-1.21911	-1.34913	-1.41637	-1.08159	-1.34272	-1.30553	-1.34416	-1.31738	-1.53388	-1.2511	-1.30362	-1.50764	acyl-CoA synthetase long-chain family member 3
NM_029288	1700001E04Rik	-1.40114	-1.24458	-1.82037	-1.17103	-2.13125	-1.95953	-1.75121	-1.33374	-2.03091	-1.72715	-1.51888	-1.02135	RIKEN cDNA 1700001E04 gene
NM_030013	Cyp20a1	-1.14786	-1.24388	-1.07891	-1.27596	-1.69159	-1.36121	-1.07209	-1.22101	-1.40612	-1.13965	-1.44271	-1.57144	cytochrome P450, family 20, subfamily A, polypeptide 1
NM_030210	Aacs	-1.31607	-1.14333	-1.21853	-1.15077	-1.3343	-1.2335	-1.55663	-1.33367	-1.6105	-1.34679	-1.34586	-1.41762	acetoacetyl-CoA synthetase
NM_031158	Ank1	-1.06465	-1.17025	-1.00867	-1.33646	-1.03292	-1.37462	-1.41478	-1.14179	-1.16482	-1.73963	-1.12416	-1.51319	ankyrin 1, erythroid
NM_031188	Mup1	-1.19775	-1.09487	-1.17743	-1.4339	-1.25326	-1.01265	-1.11499	-1.36697	-1.51955	-1.0427	-1.89228	-1.20825	major urinary protein 1
NM_033521	Laptm4b	-1.29049	-1.52223	-1.01261	-1.29817	-1.9139	-1.47789	-1.06791	-1.32665	-1.69131	-1.47345	-1.35984	-1.24478	lysosomal-associated protein transmembrane 4B
NM_080443	Asb7	-1.39588	-1.35678	-1.46783	-1.36388	-1.45987	-1.53977	-1.4724	-1.19342	-1.03244	-1.70683	-1.13203	-1.21019	ankyrin repeat and SOCS box-containing protein 7
NM_144799	Lmcd1	-1.33403	-1.38459	-1.1846	-1.02712	-1.02475	-1.20079	-1.94772	-1.57562	-1.77611	-1.51825	-1.58911	-1.62237	LIM and cysteine-rich domains 1
NM_144844	Pcca	-1.05584	-1.12339	-1.41986	-1.5745	-1.47921	-1.20292	-1.09204	-1.06862	-1.26077	-1.5361	-1.39135	-1.37504	propionyl-Coenzyme A carboxylase, alpha polypeptide
NM_145419	Hkdc1	-1.15963	-1.54045	-1.34257	-1.69208	-2.19644	-1.56411	-1.48146	-1.18737	-1.038	-2.22554	-1.27622	-1.08977	hexokinase domain containing 1
NM_145990	Cdk5rap2	-1.24584	-1.23445	-1.27081	-1.15157	-1.37132	-1.20379	-2.05677	-1.34417	-1.07657	-1.85008	-1.24464	-1.34103	CDK5 regulatory subunit associated protein 2
NM_146638	Olfr1151	-1.20262	-1.10192	-1.13696	-1.4422	-1.44294	-1.32586	-1.23615	-1.53728	-1.85745	-1.33874	-1.3214	-1.22756	olfactory receptor 1151
NM_153062	Slc37a1	-1.42601	-1.33247	-1.0941	-1.58205	-1.28981	-1.24642	-1.62014	-1.2395	-1.14109	-1.32632	-1.33051	-1.15348	solute carrier family 37 (glycerol-3-phosphate transporter), member 1
NM_172413	Rap2c	-1.17917	-1.23942	-1.28081	-1.14703	-1.17714	-1.35661	-1.4209	-1.3844	-1.33424	-1.53433	-1.50482	-1.43042	RAP2C, member of RAS oncogene family
NM_172467	Zc3hav1l	-1.04814	-1.19418	-1.10028	-1.24201	-1.24354	-1.27796	-1.05275	-1.65973	-1.19997	-1.56936	-1.28063	-1.0368	zinc finger CCCH-type, antiviral 1-like
NM_172470	Wdr35	-1.00564	-1.24026	-1.13503	-1.23458	-1.26194	-1.54936	-1.08593	-1.23135	-1.10278	-1.37443	-1.45984	-1.54609	WD repeat domain 35
NM_172574	Pqlc3	-1.02044	-1.12813	-1.26647	-1.1701	-1.39284	-1.34126	-1.10531	-1.12718	-1.15075	-1.5091	-1.37281	-1.62753	PQ loop repeat containing
NM_173015	Mon1b	-1.20467	-1.19213	-1.15769	-1.16425	-1.12005	-1.61901	-1.28152	-1.1188	-1.44725	-1.99849	-1.53046	-1.22247	MON1 homolog b (yeast)
NM_173181	3110050N22Rik	-1.25301	-1.37526	-1.42685	-1.52574	-1.3946	-2.19467	-1.32045	-1.16728	-1.32116	-1.89796	-1.46629	-1.47359	RIKEN cDNA 3110050N22 gene
NM_173378	Trp53bp2	-1.11764	-1.4918	-1.31298	-1.02936	-1.13964	-1.45377	-1.19018	-1.45431	-1.7799	-1.08192	-1.18328	-1.06756	transformation related protein 53 binding protein 2
NM_175227	4930579K19Rik	-1.09673	-1.24086	-1.3544	-1.30923	-1.79884	-1.18327	-1.29233	-1.11225	-1.28311	-1.64431	-1.32277	-1.33874	RIKEN cDNA 4930579K19 gene
NM_177130	Glt28d2	-1.37038	-1.11686	-1.5452	-1.33638	-1.07707	-1.37669	-1.34857	-1.07961	-1.27247	-1.28473	-1.72083	-1.32994	glycosyltransferase 28 domain containing 2
NM_177359	6030490I01Rik	-1.32369	-1.26341	-1.12376	-1.27808	-1.08676	-1.45368	-1.22103	-1.24465	-1.184	-1.72881	-1.25075	-1.49649	RIKEN cDNA 6030490I01 gene
NM_178798	Slc7a6	-1.3156	-1.40814	-1.3505	-1.4005	-1.86422	-1.59779	-1.05408	-1.16415	-1.13267	-1.24205	-1.33304	-1.27717	solute carrier family 7 (cationic amino acid transporter, y+ system), member 6
NM_181072	Myo1e	-1.52727	-1.18249	-1.38542	-1.19353	-1.16188	-1.4902	-1.29194	-1.18397	-1.26761	-1.34147	-1.1829	-1.2762	myosin IE
NM_181278	B230219D22Rik	-1.1853	-1.23862	-1.7076	-1.12007	-1.08126	-1.45374	-1.03444	-1.11833	-1.49674	-1.41571	-1.16793	-1.23571	RIKEN cDNA B230219D22 gene
NM_183221	Fat4	-1.23853	-1.18278	-1.38705	-1.19638	-1.18389	-1.36001	-1.41566	-1.45775	-1.49027	-1.31633	-1.01852	-1.54033	FAT tumor suppressor homolog 4 (Drosophila)
NM_198616	Ccdc85b	-1.04824	-1.11116	-1.04273	-1.71512	-1.38495	-1.2542	-1.16147	-1.01717	-1.41689	-1.22825	-1.55048	-1.37978	coiled-coil domain containing 85B
U67188	Rgs5	-1.24263	-1.25482	-1.4282	-1.14642	-1.24015	-1.0525	-1.715	-1.98296	-1.0237	-1.38251	-1.94738	-1.41274	regulator of G-protein signaling 5
XM_130565	Qser1	-1.14205	-1.21029	-1.55493	-1.02834	-1.23561	-1.17416	-1.23812	-1.13833	-1.08856	-1.75523	-1.33972	-1.47413	glutamine and serine rich 1
XM_130859	Pgrmc2	-1.07762	-1.23149	-1.21655	-1.49857	-1.5106	-1.45058	-1.03734	-1.13889	-1.12211	-1.20045	-1.25401	-1.34249	progesterone receptor membrane component 2
XM_888040	Lphn2	-1.15604	-1.31245	-1.27694	-1.38895	-1.26205	-1.84541	-1.24668	-1.19577	-1.32501	-1.55587	-1.47027	-1.35476	latrophilin 2
	A_51_P272083	-1.28722	-1.21055	-1.07468	-1.00796	-1.02548	-1.43783	-1.45394	-1.39545	-1.42842	-1.84502	-1.7913	-1.62866
	A_51_P209677	-1.08604	-1.20503	-1.16601	-1.24094	-1.05166	-1.03854	-1.17031	-1.75222	-1.51877	-1.21154	-1.32111	-1.17513
BC035276	Ttll5	-1.35244	-1.27311	-1.21852	-1.49215	-1.30329	-1.41218	-1.17843	-1.32894	-1.11413	-1.50097	-1.49237	-1.42377	tubulin tyrosine ligase like family 5
NM_178162	Hrbl	-1.32142	-1.26467	-1.25778	-1.24594	-1.15702	-1.1993	-1.55858	-1.25447	-1.47082	-1.34081	-1.33565	-1.19498	HIV-1 Rev binding protein-like
XM_902491	C330002I19Rik	-1.07488	-1.16833	-1.32761	-1.12431	-1.15532	-1.38784	-1.22368	-1.39052	-1.41262	-1.49572	-1.39631	-1.40075	RIKEN cDNA C330002I19 gene
AK029863	AW822216	-1.3428	-1.24629	-1.18984	-1.47466	-1.73652	-1.48042	-1.30497	-1.22855	-1.25073	-1.4474	-1.46105	-1.44411	expressed sequence AW822216
NM_145978	Pdlim2	-1.37493	-1.2507	-1.18914	-1.42341	-1.70715	-1.13192	-1.32595	-1.15868	-1.22242	-1.21493	-1.38815	-1.43751	PDZ and LIM domain 2
NM_024431	Morf4l1	-1.26515	-1.44558	-1.52905	-1.37034	-1.16603	-1.41857	-1.16939	-1.07487	-1.22255	-1.41013	-1.15706	-1.38482	mortality factor 4 like 1
AK029271	1110036O03Rik	-1.15687	-1.25615	-1.17887	-1.38251	-1.32272	-1.33432	-1.42475	-1.44161	-1.2693	-1.43078	-1.64952	-1.42203	RIKEN cDNA 1110036O03 gene
NM_178389	Gale	-1.4426	-1.23273	-1.17724	-1.45614	-1.61802	-1.32227	-1.18537	-1.02359	-1.14053	-1.2748	-1.22859	-1.20427	galactose-4-epimerase, UDP
NM_053254	Tle6	-1.11222	-1.05747	-1.07676	-1.54942	-1.61391	-1.45509	-1.19711	-1.03398	-1.01586	-1.25793	-1.3073	-1.34978	transducin-like enhancer of split 6, homolog of Drosophila E(spl)
NM_028862	3732413I11Rik	-1.29551	-1.19936	-1.17127	-1.56044	-1.35034	-1.28736	-1.14312	-1.23718	-1.32083	-1.31573	-1.41955	-1.42707	RIKEN cDNA 3732413I11 gene
NM_182782	Klhl25	-1.18864	-1.2267	-1.47702	-1.43595	-1.31004	-1.30109	-1.25263	-1.35084	-1.2262	-1.30835	-1.51956	-1.32376	kelch-like 25 (Drosophila)
NM_172693	Galnt12	-1.16301	-1.18515	-1.08355	-1.34994	-1.26826	-1.19951	-1.30139	-1.28916	-1.12072	-1.34224	-1.52581	-1.44143	UDP-N-acetyl-alpha-D-galactosamine:polypeptide N-acetylgalactosaminyltransferase 12
NM_026063	2900010M23Rik	-1.37275	-1.14261	-1.10597	-1.42661	-1.50305	-1.12056	-1.3197	-1.22891	-1.24525	-1.41347	-1.22432	-1.21793	RIKEN cDNA 2900010M23 gene
BC057194	Osbpl1a	-1.34012	-1.59225	-1.47137	-1.26923	-1.43102	-1.38502	-1.19927	-1.31397	-1.20132	-1.30514	-1.37336	-1.28045	oxysterol binding protein-like 1A
NM_013551	Hmbs	-1.15932	-1.06463	-1.24171	-1.36409	-1.62198	-1.25739	-1.15683	-1.14099	-1.11931	-1.10178	-1.22173	-1.165	hydroxymethylbilane synthase
AK032636	A_51_P132258	-1.34959	-1.22395	-1.26646	-1.53624	-1.20979	-1.30491	-1.42124	-1.18766	-1.13576	-1.473	-1.4312	-1.31132
AF089721	Smo	-1.13118	-1.14984	-1.28215	-1.23815	-1.10937	-1.29303	-1.19624	-1.31469	-1.24942	-1.35815	-1.49557	-1.31896	smoothened homolog (Drosophila)
AF285577	Scml2	-1.33062	-1.44894	-1.65515	-1.00534	-1.42092	-1.01197	-1.05693	-1.08925	-1.11392	-1.39035	-1.16001	-1.28695	sex comb on midleg-like 2 (Drosophila)
AF436846	Hel308	-1.09634	-1.03644	-1.13696	-1.08191	-1.23886	-1.41761	-1.05642	-1.24452	-1.68973	-1.30722	-1.01371	-1.33928	helicase, mus308-like (Drosophila)
AK009365	Purb	-1.14463	-1.21468	-1.52609	-1.03963	-1.02265	-1.27977	-1.24311	-1.25127	-1.31072	-1.3886	-1.2827	-1.32813	purine rich element binding protein B
AK015008	Samsn1	-1.16081	-1.32803	-1.26112	-1.33185	-1.43887	-1.52586	-1.22396	-1.28164	-1.15385	-1.0991	-1.21308	-1.077	SAM domain, SH3 domain and nuclear localization signals, 1
AK015642	4930488B01Rik	-1.17762	-1.35307	-1.0309	-1.39789	-1.21685	-1.22935	-1.27294	-1.03474	-1.52372	-1.437	-1.41797	-1.38149	RIKEN cDNA 4930488B01 gene
AK016389	4930556L07Rik	-1.28211	-1.04949	-1.15321	-1.37163	-1.01681	-1.06711	-1.42922	-1.78013	-1.23812	-1.59731	-1.68119	-1.29831	RIKEN cDNA 4930556L07 gene
AK017355	A_51_P378858	-1.34687	-1.36826	-1.23755	-1.33675	-1.36665	-1.16091	-1.32914	-1.15504	-1.09742	-1.86699	-1.36941	-1.32313
AK020301	Col4a3bp	-1.07459	-1.15818	-1.63819	-1.11829	-1.0362	-1.36371	-1.30048	-1.22128	-1.30343	-1.47914	-1.15793	-1.30833	procollagen, type IV, alpha 3 (Goodpasture antigen) binding protein
AK031360	A_51_P388683	-1.708	-1.25809	-1.40615	-1.26591	-1.32649	-1.41335	-1.08736	-1.11864	-1.06494	-1.30397	-1.07832	-1.06088
AK051490	A_51_P283997	-1.16262	-1.14627	-1.04474	-1.14501	-1.10251	-1.05271	-1.4453	-1.34819	-1.3369	-1.32409	-1.24188	-1.67689
AK076357	Ddx11	-1.57547	-1.36517	-1.51274	-1.48088	-1.8564	-1.31741	-1.3555	-1.42522	-1.18498	-1.34393	-1.32382	-1.38379	DEAD/H (Asp-Glu-Ala-Asp/His) box polypeptide 11 (CHL1-like helicase homolog, S. cerevisiae)
AK077549	Rnasen	-1.39063	-1.56888	-1.4877	-1.3321	-1.37347	-1.20794	-1.05273	-1.41824	-1.12011	-1.12435	-1.34328	-1.32059	ribonuclease III, nuclear
AK081163	A_51_P520246	-1.39964	-1.19906	-1.15214	-1.14484	-1.16168	-1.49944	-1.19133	-1.2645	-1.23315	-1.10912	-1.37317	-1.17422
AK122326	Pacs2	-1.22796	-1.19325	-1.23391	-1.46283	-1.46896	-1.34622	-1.23115	-1.19523	-1.18083	-1.77342	-1.34364	-1.28364	phosphofurin acidic cluster sorting protein 2
AK141948	Itfg1	-1.06023	-1.24423	-1.41831	-1.11605	-1.26861	-1.5037	-1.2127	-1.14021	-1.06729	-1.44447	-1.3529	-1.36673	integrin alpha FG-GAP repeat containing 1
AK142132	2600011C06Rik	-1.77136	-1.22133	-1.997	-1.82511	-1.37696	-1.78348	-1.45926	-1.17366	-1.31579	-1.66842	-1.10793	-1.12941	RIKEN cDNA 2600011C06 gene
AK143438	A_51_P483351	-1.24182	-1.37759	-1.17986	-1.5173	-1.80733	-1.45047	-1.12907	-1.23648	-1.40471	-1.40722	-1.33383	-1.35294
AK147474	Mtap1a	-1.32096	-1.43093	-1.40355	-1.16149	-1.60591	-1.27484	-1.36997	-1.19222	-1.26368	-1.09421	-1.10953	-1.10141	microtubule-associated protein 1 A
BB770888	Klc2	-1.12484	-1.15452	-1.3115	-1.35696	-1.25241	-1.3735	-1.09309	-1.4028	-1.31924	-1.44555	-1.80838	-1.13893	kinesin light chain 2
BC007481	Plxnb2	-1.24859	-1.18437	-1.17803	-1.14607	-1.59981	-1.30087	-1.24485	-1.33169	-1.35326	-1.08365	-1.06161	-1.15834	plexin B2
BC036992	Slc35b2	-1.18535	-1.07005	-1.11751	-1.33552	-1.4925	-1.40788	-1.17552	-1.086	-1.25121	-1.3334	-1.37695	-1.36048	solute carrier family 35, member B2
BC043070	Armc6	-1.1022	-1.03724	-1.00162	-1.26479	-1.2267	-1.1219	-1.14099	-1.0676	-1.16014	-1.44726	-1.2678	-1.49142	armadillo repeat containing 6
BC043315	3230401M21Rik	-1.03146	-1.01087	-1.03034	-1.27255	-1.17382	-1.21505	-1.32928	-1.04381	-1.18409	-1.29287	-1.55256	-1.2738	RIKEN cDNA 3230401M21 gene
BC048838	Pcf11	-1.38898	-1.01937	-1.09024	-1.17073	-1.07796	-1.02215	-1.2229	-1.20062	-1.18425	-1.49569	-1.38998	-1.34894	cleavage and polyadenylation factor subunit homolog (S. cerevisiae)
BC064745	Wdr33	-1.16478	-1.14805	-1.23645	-1.19403	-1.34816	-1.3566	-1.23101	-1.22741	-1.43121	-1.19396	-1.50252	-1.2632	WD repeat domain 33
BC089001	Rfc5	-1.4345	-1.29974	-1.25604	-1.31988	-1.58968	-1.07413	-1.26247	-1.09503	-1.16781	-1.2168	-1.28588	-1.12656	replication factor C (activator 1) 5
BC098230	Lsm6	-1.2375	-1.39799	-1.414	-1.46171	-1.49906	-1.39752	-1.27727	-1.2506	-1.3095	-1.13393	-1.45746	-1.31675	LSM6 homolog, U6 small nuclear RNA associated (S. cerevisiae)
BE573237	A_51_P399123	-1.12422	-1.08952	-1.25353	-1.29508	-1.14098	-1.10826	-1.54209	-1.23592	-1.31851	-1.43611	-1.17294	-1.29163
BI456439	Arf3	-1.17991	-1.2681	-1.1914	-1.12923	-1.34297	-1.17051	-1.21402	-1.52801	-1.3906	-1.31167	-1.39007	-1.28528	ADP-ribosylation factor 3
BI905520	2810437L13Rik	-1.13378	-1.00147	-1.0109	-1.26282	-1.0701	-1.37131	-1.44085	-1.1458	-1.40735	-1.62728	-1.4596	-1.39286	RIKEN cDNA 2810437L13 gene
J04148	A_51_P196703	-1.38211	-1.38268	-1.24875	-1.51915	-1.26971	-1.11835	-1.14027	-1.34939	-1.20613	-1.28341	-1.12234	-1.49068
NM_001001983	Pik4ca	-1.08892	-1.05574	-1.14188	-1.07366	-1.19623	-1.27036	-1.23387	-1.26452	-1.44422	-1.36304	-1.45597	-1.68443	phosphatidylinositol 4-kinase, catalytic, alpha polypeptide
NM_001001986	8430427H17Rik	-1.17313	-1.19536	-1.08246	-1.25373	-1.07398	-1.08703	-1.47646	-1.51909	-1.24576	-1.34257	-1.41476	-1.32901	RIKEN cDNA 8430427H17 gene
NM_001003908	Cltc	-1.33566	-1.25718	-1.53076	-1.13331	-1.28678	-1.44619	-1.12238	-1.04562	-1.23256	-1.44698	-1.02304	-1.14621	clathrin, heavy polypeptide (Hc)
NM_001007571	D8Ertd738e	-1.11185	-1.25193	-1.26611	-1.21424	-1.49578	-1.33754	-1.19682	-1.15768	-1.11015	-1.11441	-1.08359	-1.05415	DNA segment, Chr 8, ERATO Doi 738, expressed
NM_001011529	Olfr1251	-1.44007	-1.35804	-1.36039	-1.35336	-1.41086	-1.56674	-1.28143	-1.04244	-1.39749	-1.33987	-1.19234	-1.26496	olfactory receptor 1251
NM_001011798	Olfr884	-1.27242	-1.17855	-1.19546	-1.12117	-1.12482	-1.22482	-1.40199	-1.58827	-1.57585	-1.85267	-1.17479	-1.5129	olfactory receptor 884
NM_001011865	Olfr624	-1.25945	-1.08282	-1.10693	-1.17445	-1.30665	-1.0468	-1.22745	-1.25508	-1.33942	-1.64211	-1.13614	-1.04788	olfactory receptor 624
NM_007382	Acadm	-1.26045	-1.29046	-1.41109	-1.24326	-1.31503	-1.3361	-1.1241	-1.23854	-1.16517	-1.25518	-1.49097	-1.48479	acyl-Coenzyme A dehydrogenase, medium chain
NM_007383	Acads	-1.25974	-1.1483	-1.03906	-1.29911	-1.52602	-1.38209	-1.41635	-1.15958	-1.30552	-1.55681	-1.20955	-1.19204	acyl-Coenzyme A dehydrogenase, short chain
NM_007414	Adprh	-1.12339	-1.29159	-1.13633	-1.39122	-1.63884	-1.08536	-1.02152	-1.06175	-1.17954	-1.21577	-1.05381	-1.26906	ADP-ribosylarginine hydrolase
NM_007668	Cdk5	-1.03093	-1.17643	-1.02914	-1.24012	-1.45027	-1.16596	-1.29779	-1.2004	-1.20386	-1.39156	-1.1875	-1.53519	cyclin-dependent kinase 5
NM_007684	Cetn3	-1.13259	-1.33757	-1.69908	-1.0987	-1.16756	-1.35259	-1.02587	-1.04123	-1.07771	-1.2327	-1.11647	-1.09844	centrin 3
NM_007728	Coch	-1.30318	-1.03055	-1.12831	-1.17232	-1.27472	-1.22758	-1.12363	-1.13545	-1.22768	-1.0204	-1.17503	-1.57763	coagulation factor C homolog (Limulus polyphemus)
NM_007830	Dbi	-1.28771	-1.35527	-1.47822	-1.28629	-1.25264	-1.29869	-1.5208	-1.17039	-1.36493	-1.29996	-1.41188	-1.42658	diazepam binding inhibitor
NM_007909	Efna2	-1.35572	-1.22448	-1.41976	-1.3412	-1.38069	-1.58367	-1.62322	-1.64991	-1.70663	-2.22452	-1.25195	-1.81388	ephrin A2
NM_007941	Epim	-1.23628	-1.16794	-1.36319	-1.34167	-1.27694	-1.39532	-1.40782	-1.1874	-1.18009	-1.58612	-1.34717	-1.33988	epimorphin
NM_007993	Fbn1	-1.20193	-1.16987	-1.49724	-1.11452	-1.21192	-1.41411	-1.19617	-1.24258	-1.085	-1.31402	-1.27208	-1.38149	fibrillin 1
NM_008021	Foxm1	-1.17247	-1.22356	-1.20032	-1.03269	-1.23081	-1.03148	-1.19578	-1.42201	-1.77591	-1.3639	-1.33619	-1.2145	forkhead box M1
NM_008028	Flot2	-1.22417	-1.18602	-1.20795	-1.16128	-1.6075	-1.41202	-1.24593	-1.35046	-1.43948	-1.18588	-1.33724	-1.41729	flotillin 2
NM_008033	Fnta	-1.01506	-1.15604	-1.15209	-1.31009	-1.49828	-1.25433	-1.16982	-1.15075	-1.19852	-1.02327	-1.26955	-1.41786	farnesyltransferase, CAAX box, alpha
NM_008044	Fxn	-1.27368	-1.10183	-1.31277	-1.29074	-1.16535	-1.34354	-1.24165	-1.36118	-1.293	-1.49435	-1.34782	-1.35207	frataxin
NM_008269	Hoxb6	-1.17011	-1.24547	-1.09151	-1.45982	-1.07461	-1.1993	-1.42492	-1.62345	-1.61999	-1.69624	-1.32353	-1.24263	homeo box B6
NM_008292	Hsd17b4	-1.11963	-1.15588	-1.23596	-1.24543	-1.42922	-1.50541	-1.2004	-1.07002	-1.14012	-1.22683	-1.28239	-1.30295	hydroxysteroid (17-beta) dehydrogenase 4
NM_008304	Sdc2	-1.3411	-1.27239	-1.29238	-1.19167	-1.21831	-1.18192	-1.2076	-1.32124	-1.35119	-1.2481	-1.4964	-1.36315	syndecan 2
NM_008507	Sh2b3	-1.26359	-1.35717	-1.21441	-1.51499	-1.3904	-1.32193	-1.28612	-1.48456	-1.2787	-1.32745	-1.61843	-1.2847	SH2B adaptor protein 3
NM_008679	Ncoa3	-1.08787	-1.14706	-1.43107	-1.19359	-1.12945	-1.27166	-1.03281	-1.56591	-1.25248	-1.03115	-1.38945	-1.31357	nuclear receptor coactivator 3
NM_008698	Nipsnap1	-1.0783	-1.10356	-1.14425	-1.46483	-1.25681	-1.31028	-1.20259	-1.27989	-1.29173	-1.23256	-1.32219	-1.69481	4-nitrophenylphosphatase domain and non-neuronal SNAP25-like protein homolog 1 (C. elegans)
NM_008939	Prss12	-1.28792	-1.14609	-1.44734	-1.30234	-1.23493	-1.12016	-1.26262	-1.08182	-1.29059	-1.27396	-1.56114	-1.37204	protease, serine, 12 neurotrypsin (motopsin)
NM_008961	Pter	-1.09818	-1.25099	-1.33983	-1.17804	-1.32176	-1.09423	-1.23439	-1.06555	-1.18635	-1.50524	-1.41423	-1.30809	phosphotriesterase related
NM_009109	Ryr1	-1.48695	-1.34929	-1.27053	-1.69808	-1.2361	-1.63422	-1.03476	-1.11778	-1.0283	-1.05623	-1.05723	-1.30723	ryanodine receptor 1, skeletal muscle
NM_009112	S100a10	-1.24085	-1.35926	-1.35836	-1.37858	-1.63276	-1.48543	-1.23984	-1.02514	-1.36446	-1.37812	-1.26232	-1.38002	S100 calcium binding protein A10 (calpactin)
NM_009145	Nptn	-1.16953	-1.46897	-1.41264	-1.22242	-1.15553	-1.28901	-1.11123	-1.25546	-1.47948	-1.42415	-1.52426	-1.48086	neuroplastin
NM_009197	Slc16a2	-1.05919	-1.64996	-1.52598	-1.56061	-1.55872	-1.85759	-1.26603	-1.40876	-1.84137	-2.34199	-1.77561	-1.82496	solute carrier family 16 (monocarboxylic acid transporters), member 2
NM_009283	Stat1	-1.11113	-1.06476	-1.19718	-1.26861	-1.16419	-1.2553	-1.34505	-1.21392	-1.08902	-1.11258	-1.08333	-1.51856	signal transducer and activator of transcription 1
NM_009454	Ube2e3	-1.28333	-1.41347	-1.48742	-1.39152	-1.5689	-1.45941	-1.14406	-1.15707	-1.26199	-1.21096	-1.37866	-1.23289	ubiquitin-conjugating enzyme E2E 3, UBC4/5 homolog (yeast)
NM_009861	Cdc42	-1.22969	-1.49329	-1.29351	-1.15324	-1.27499	-1.39098	-1.16555	-1.08939	-1.33236	-1.31774	-1.31411	-1.33852	cell division cycle 42 homolog (S. cerevisiae)
NM_010143	Ephb3	-1.14172	-1.12691	-1.12892	-1.29481	-1.66292	-1.31114	-1.15116	-1.13344	-1.16627	-1.36174	-1.32661	-1.28751	Eph receptor B3
NM_010359	Gstm3	-1.25976	-1.18755	-1.09783	-1.19218	-1.67041	-1.299	-1.12768	-1.07236	-1.09649	-1.34044	-1.16374	-1.16677	glutathione S-transferase, mu 3
NM_010387	H2-DMb1	-1.12769	-1.19166	-1.17902	-1.49266	-1.1805	-1.2125	-1.17119	-1.21911	-1.13806	-1.34125	-1.37164	-1.16332	histocompatibility 2, class II, locus Mb1
NM_010402	Hand2	-1.20434	-1.17554	-1.34483	-1.38839	-1.15629	-1.70466	-1.7901	-1.43456	-1.43191	-1.62086	-1.7682	-1.53311	heart and neural crest derivatives expressed transcript 2
NM_010561	Ilf3	-1.32414	-1.17151	-1.32867	-1.28486	-1.44449	-1.21938	-1.42766	-1.25278	-1.34053	-1.61931	-1.39685	-1.37773	interleukin enhancer binding factor 3
NM_010710	Lhx2	-1.21588	-1.20829	-1.23075	-1.25198	-1.09798	-1.46456	-1.45657	-1.68899	-1.42635	-1.21672	-1.3408	-1.17409	LIM homeobox protein 2
NM_010715	Lig1	-1.45125	-1.33573	-1.21996	-1.70181	-1.48605	-1.30271	-1.27795	-1.27853	-1.38032	-1.34807	-1.38311	-1.21306	ligase I, DNA, ATP-dependent
NM_011204	Ptpn13	-1.12797	-1.08077	-1.17307	-1.42512	-1.21359	-1.50118	-1.13513	-1.14741	-1.09603	-1.3705	-1.28415	-1.4046	protein tyrosine phosphatase, non-receptor type 13
NM_011518	Syk	-1.28579	-1.35125	-1.00278	-1.35729	-1.18667	-1.24	-1.86569	-1.25306	-1.48517	-1.08992	-1.41979	-1.8924	spleen tyrosine kinase
NM_011591	Timm17b	-1.1565	-1.0161	-1.06308	-1.33272	-1.14363	-1.12884	-1.26904	-1.1546	-1.32541	-1.39489	-1.303	-1.5391	translocase of inner mitochondrial membrane 17b
NM_011670	Uchl1	-1.02963	-1.27219	-1.28028	-1.30025	-1.29802	-1.58757	-1.15248	-1.14263	-1.29363	-1.25223	-1.15718	-1.35096	ubiquitin carboxy-terminal hydrolase L1
NM_011712	Wbp5	-1.52438	-1.74799	-1.97883	-1.16272	-1.20131	-1.14749	-1.09352	-1.10337	-1.26262	-1.49697	-1.30897	-1.07774	WW domain binding protein 5
NM_011871	Prkra	-1.17542	-1.25491	-1.28024	-1.24846	-1.66395	-1.30955	-1.04088	-1.24775	-1.16377	-1.18871	-1.37912	-1.36405	protein kinase, interferon inducible double stranded RNA dependent activator
NM_011912	Vax2	-1.20046	-1.04661	-1.22652	-1.08455	-1.11386	-1.59913	-1.40268	-1.02547	-1.1355	-1.7353	-1.34173	-1.37656	ventral anterior homeobox containing gene 2
NM_011913	Vmd2	-1.0711	-1.27936	-1.32143	-1.08399	-1.09551	-1.092	-1.27411	-1.43774	-1.42742	-1.51863	-1.18839	-1.09954	vitelliform macular dystrophy 2 homolog (human)
NM_012006	Acot1	-1.00483	-1.07529	-1.13154	-1.44113	-1.55889	-1.30747	-1.1345	-1.03873	-1.12194	-1.18112	-1.39694	-1.33955	acyl-CoA thioesterase 1
NM_013495	Cpt1a	-1.05246	-1.06199	-1.03473	-1.06642	-1.26069	-1.49791	-1.05328	-1.24412	-1.0542	-1.16117	-1.2392	-1.36923	carnitine palmitoyltransferase 1a, liver
NM_013726	Dbf4	-1.39236	-1.28149	-1.79738	-1.11506	-1.06241	-1.4	-1.1591	-1.21632	-1.30832	-1.11423	-1.2702	-1.23848	DBF4 homolog (S. cerevisiae)
NM_013770	Slc25a10	-1.31686	-1.02365	-1.31189	-1.09808	-1.49138	-1.25507	-1.31634	-1.20006	-1.38402	-1.14488	-1.20263	-1.19849	solute carrier family 25 (mitochondrial carrier, dicarboxylate transporter), member 10
NM_016744	Pde1a	-1.02033	-1.14539	-1.07069	-1.23019	-1.23907	-1.31122	-1.66198	-1.60207	-1.62609	-1.82624	-1.67123	-1.54363	phosphodiesterase 1A, calmodulin-dependent
NM_016894	Ramp1	-1.19868	-1.38907	-1.37889	-1.43586	-1.48092	-1.24821	-1.35942	-1.05331	-1.04122	-1.20709	-1.50713	-1.12488	receptor (calcitonin) activity modifying protein 1
NM_017463	Pbx2	-1.29414	-1.17178	-1.02915	-1.53048	-1.53164	-1.45939	-1.31158	-1.08746	-1.4635	-1.37709	-1.39954	-1.50706	pre B-cell leukemia transcription factor 2
NM_018737	Ctps2	-1.18838	-1.22653	-1.25591	-1.36461	-1.42115	-1.29689	-1.17585	-1.11958	-1.11859	-1.43254	-1.41429	-1.55628	cytidine 5'-triphosphate synthase 2
NM_018813	Cpsf3	-1.15007	-1.12387	-1.08364	-1.27723	-1.39972	-1.50199	-1.06928	-1.09155	-1.09289	-1.13535	-1.09962	-1.27016	cleavage and polyadenylation specificity factor 3
NM_018871	Ywhag	-1.25532	-1.14034	-1.15808	-1.13155	-1.28781	-1.08495	-1.22846	-1.61827	-1.41962	-1.13436	-1.29651	-1.15408	3-monooxygenase/tryptophan 5-monooxygenase activation protein, gamma polypeptide
NM_019410	Pfn2	-1.25253	-1.32704	-1.37788	-1.28871	-1.69671	-1.31276	-1.07926	-1.09937	-1.14326	-1.2417	-1.21617	-1.17195	profilin 2
NM_019487	Hebp2	-1.03154	-1.09246	-1.29263	-1.38536	-1.37416	-1.50051	-1.07156	-1.17384	-1.27082	-1.18149	-1.1423	-1.47585	heme binding protein 2
NM_019543	Pigp	-1.08831	-1.28134	-1.45145	-1.32039	-1.30742	-1.35237	-1.39096	-1.1719	-1.02629	-1.73923	-1.48034	-1.26923	phosphatidylinositol glycan anchor biosynthesis, class P
NM_019661	Ykt6	-1.17663	-1.3561	-1.34339	-1.55655	-1.48497	-1.22896	-1.01672	-1.01843	-1.05351	-1.111	-1.14973	-1.04987	YKT6 homolog (S. Cerevisiae)
NM_019730	Nme3	-1.20528	-1.29328	-1.21367	-1.31464	-1.35798	-1.02437	-1.36254	-1.27556	-1.25063	-1.36453	-1.46489	-1.69028	expressed in non-metastatic cells 3
NM_019757	Fzr1	-1.26903	-1.16108	-1.42447	-1.54607	-1.19949	-1.35288	-1.18786	-1.09632	-1.31448	-1.47216	-1.3903	-1.31751	fizzy/cell division cycle 20 related 1 (Drosophila)
NM_019925	Gpr132	-1.29484	-1.17994	-1.09295	-1.21826	-1.13467	-1.24532	-1.4463	-1.25569	-1.16775	-1.57524	-1.09286	-1.25547	G protein-coupled receptor 132
NM_019960	Hspb3	-1.22928	-1.13793	-1.07758	-1.34067	-1.18642	-1.14368	-1.04445	-1.30692	-1.05924	-1.53041	-1.57619	-1.24	heat shock protein 3
NM_020583	Isg20	-1.29677	-1.43073	-1.30208	-1.52535	-1.90599	-1.3189	-1.35745	-1.3616	-1.17682	-1.44385	-1.14865	-1.32443	interferon-stimulated protein
NM_021446	0610007P14Rik	-1.3059	-1.23576	-1.08552	-1.38819	-1.41866	-1.24044	-1.49098	-1.03303	-1.18358	-1.13327	-1.17482	-1.08323	RIKEN cDNA 0610007P14 gene
NM_021448	Statip1	-1.02344	-1.00569	-1.19108	-1.05744	-1.24462	-1.58774	-1.12736	-1.38372	-1.19358	-1.43116	-1.13567	-1.53966	signal transducer and activator of transcription interacting protein 1
NM_021491	Smpd3	-1.33438	-1.2655	-1.26526	-1.4477	-1.69049	-1.2492	-1.81972	-1.41542	-1.35006	-1.15041	-1.53477	-1.36045	sphingomyelin phosphodiesterase 3, neutral
NM_021493	Arhgap23	-1.08886	-1.04905	-1.11287	-1.02806	-1.012	-1.25806	-1.46302	-1.46769	-1.23264	-1.47157	-1.37055	-1.52202	Rho GTPase activating protein 23
NM_021514	Pfkm	-1.1766	-1.19347	-1.0376	-1.38276	-1.18389	-1.24052	-1.42731	-1.28488	-1.43017	-1.70714	-1.25213	-1.47399	phosphofructokinase, muscle
NM_021523	Huwe1	-1.188	-1.12288	-1.36672	-1.34247	-1.17825	-1.54242	-1.1329	-1.20766	-1.31065	-1.2934	-1.26985	-1.25728	HECT, UBA and WWE domain containing 1
NM_022656	Nisch	-1.23218	-1.10137	-1.37672	-1.14193	-1.5623	-1.21671	-1.11905	-1.0218	-1.19496	-1.29121	-1.15384	-1.2023	nischarin
NM_023431	Mum1	-1.19717	-1.07033	-1.19955	-1.50536	-1.41729	-1.32457	-1.06056	-1.08406	-1.1525	-1.2254	-1.09839	-1.15743	melanoma associated antigen (mutated) 1
NM_023465	Ctnnbip1	-1.19483	-1.25797	-1.17517	-1.38241	-1.29539	-1.30875	-1.36826	-1.26136	-1.372	-1.27275	-1.50119	-1.39856	catenin beta interacting protein 1
NM_024245	Kif23	-1.5915	-1.13587	-1.34581	-1.00087	-1.18691	-1.18162	-1.21306	-1.01729	-1.37142	-1.17448	-1.57976	-1.29949	kinesin family member 23
NM_025349	Lsm7	-1.22431	-1.27501	-1.25283	-1.59069	-1.27146	-1.38093	-1.05723	-1.00861	-1.0322	-1.19581	-1.09695	-1.23778	LSM7 homolog, U6 small nuclear RNA associated (S. cerevisiae)
NM_025407	Uqcrc1	-1.54366	-1.24217	-1.2304	-1.41562	-1.4116	-1.33145	-1.04186	-1.02629	-1.31759	-1.20974	-1.38769	-1.20114	ubiquinol-cytochrome c reductase core protein 1
NM_025432	Trappc2	-1.19209	-1.34081	-1.32875	-1.05717	-1.04722	-1.28232	-1.29886	-1.29387	-1.49183	-1.35224	-1.04768	-1.1419	trafficking protein particle complex 2
NM_025562	Fis1	-1.15774	-1.0593	-1.07568	-1.34792	-1.51183	-1.17849	-1.22545	-1.27068	-1.32214	-1.18987	-1.23457	-1.2838	fission 1 (mitochondrial outer membrane) homolog (yeast)
NM_025569	Mgst3	-1.20055	-1.26315	-1.1571	-1.06011	-1.37396	-1.44052	-1.51912	-1.38308	-1.38199	-1.39784	-1.38208	-1.43768	microsomal glutathione S-transferase 3
NM_026001	Dleu8	-1.28806	-1.28182	-1.50488	-1.19939	-1.24097	-1.27092	-1.22334	-1.19184	-1.16379	-1.39989	-1.19407	-1.07663	deleted in lymphocytic leukemia 8
NM_026056	Cap2	-1.00166	-1.06435	-1.20141	-1.15128	-1.03809	-1.11224	-1.64279	-1.20095	-1.31816	-1.06791	-1.35934	-1.3915	CAP, adenylate cyclase-associated protein, 2 (yeast)
NM_026058	Lass4	-1.43937	-1.55098	-1.64165	-1.69885	-1.52447	-1.79054	-1.43373	-1.42863	-1.35067	-1.34836	-1.46602	-1.58608	longevity assurance homolog 4 (S. cerevisiae)
NM_026126	Fundc2	-1.14197	-1.13463	-1.014	-1.03847	-1.30101	-1.0648	-1.65799	-1.29389	-1.61142	-1.36906	-1.56601	-1.35782	FUN14 domain containing 2
NM_026219	Uqcrb	-1.20483	-1.34241	-1.58689	-1.0789	-1.16752	-1.33674	-1.37753	-1.11907	-1.0631	-1.32847	-1.12507	-1.01959	ubiquinol-cytochrome c reductase binding protein
NM_026312	2610029G23Rik	-1.46417	-1.36814	-1.33079	-1.09368	-1.18428	-1.08576	-1.30405	-1.29703	-1.59206	-1.23498	-1.22999	-1.20856	RIKEN cDNA 2610029G23 gene
NM_026362	5033414D02Rik	-1.01401	-1.35008	-1.33829	-1.25289	-1.40992	-1.5168	-1.1213	-1.16463	-1.12011	-1.28879	-1.34873	-1.33628	RIKEN cDNA 5033414D02 gene
NM_026527	2510006C20Rik	-1.19994	-1.24338	-1.44719	-1.49752	-1.14769	-1.11045	-1.04996	-1.17436	-1.11268	-1.26726	-1.02935	-1.15977	RIKEN cDNA 2510006C20 gene
NM_026558	6720467C03Rik	-1.12153	-1.30943	-1.61782	-1.12204	-1.23393	-1.14646	-1.05218	-1.06258	-1.10182	-1.31111	-1.14073	-1.10134	RIKEN cDNA 6720467C03 gene
NM_026640	4632417K18Rik	-1.12047	-1.37737	-1.73246	-1.32154	-1.78253	-1.88796	-1.01731	-1.24661	-1.19132	-1.04837	-1.22601	-1.46188	RIKEN cDNA 4632417K18 gene
NM_026752	Zfyve21	-1.02884	-1.13991	-1.16204	-1.21519	-1.52422	-1.38335	-1.05807	-1.04801	-1.11649	-1.10825	-1.21476	-1.18102	zinc finger, FYVE domain containing 21
NM_026998	Snx6	-1.42855	-1.61238	-1.47574	-1.31128	-1.32445	-1.49736	-1.25862	-1.15004	-1.16545	-1.30988	-1.12252	-1.01143	sorting nexin 6
NM_027192	Ttl	-1.14913	-1.11607	-1.35327	-1.58372	-1.46246	-1.39792	-1.39955	-1.45224	-1.10776	-1.4172	-1.45898	-1.38949	tubulin tyrosine ligase
NM_027231	Polr2f	-1.14843	-1.15293	-1.01541	-1.1735	-1.70636	-1.24018	-1.11218	-1.02245	-1.17108	-1.13565	-1.11103	-1.0651	polymerase (RNA) II (DNA directed) polypeptide F
NM_027470	Pak4	-1.14475	-1.11774	-1.19192	-1.33475	-1.23947	-1.21371	-1.41422	-1.26622	-1.49201	-1.29331	-1.39919	-1.24183	p21 (CDKN1A)-activated kinase 4
NM_028118	Wdsub1	-1.21689	-1.18189	-1.14933	-1.44354	-1.22487	-1.51721	-1.29674	-1.35975	-1.24405	-1.3725	-1.40251	-1.48903	WD repeat, SAM and U-box domain containing 1
NM_028301	Anks3	-1.072	-1.15084	-1.10068	-1.16949	-1.68871	-1.24102	-1.13748	-1.34459	-1.03428	-1.39327	-1.42203	-1.48803	ankyrin repeat and sterile alpha motif domain containing 3
NM_028472	Bmper	-1.21438	-1.27428	-1.35811	-1.20044	-1.57406	-1.31189	-1.13075	-1.27949	-1.36624	-1.06727	-1.47281	-1.44572	BMP-binding endothelial regulator
NM_028539	1700052K11Rik	-1.04006	-1.06259	-1.31051	-1.34526	-1.27942	-1.42942	-1.32858	-1.35546	-1.29141	-1.46993	-1.38481	-1.66146	RIKEN cDNA 1700052K11 gene
NM_028627	Psd	-1.2602	-1.1	-1.07863	-1.26345	-1.0241	-1.53546	-1.39661	-1.65529	-1.38793	-1.47981	-1.69908	-1.2838	pleckstrin and Sec7 domain containing
NM_028643	Efha1	-1.15783	-1.03547	-1.04606	-1.17055	-1.26019	-1.42705	-1.21248	-1.43089	-1.40661	-1.32784	-1.38504	-1.58368	EF hand domain family A1
NM_028724	Rin2	-1.43166	-1.13593	-1.23202	-2.05013	-1.46399	-1.43412	-1.13304	-1.16906	-1.02248	-1.09323	-1.40985	-1.38216	Ras and Rab interactor 2
NM_029100	Sepn1	-1.30257	-1.23899	-1.28684	-1.18964	-1.39131	-1.41051	-1.40114	-1.2619	-1.3042	-1.32971	-1.44203	-1.5046	selenoprotein N, 1
NM_029365	Med25	-1.28959	-1.25325	-1.20626	-1.35576	-1.69158	-1.39485	-1.21517	-1.2256	-1.09992	-1.18038	-1.20105	-1.3289	mediator of RNA polymerase II transcription, subunit 25 homolog (yeast)
NM_029391	Rab4b	-1.08948	-1.33921	-1.10779	-1.24194	-1.86085	-1.20939	-1.45205	-1.40259	-1.24211	-1.44064	-1.13092	-1.44704	RAB4B, member RAS oncogene family
NM_029447	Nln	-1.36799	-1.15539	-1.19367	-1.2494	-1.22012	-1.41829	-1.21527	-1.14061	-1.36691	-1.10197	-1.37513	-1.5448	neurolysin (metallopeptidase M3 family)
NM_029573	Idh3a	-1.25016	-1.34867	-1.61903	-1.01586	-1.30772	-1.2935	-1.02645	-1.1923	-1.24008	-1.12471	-1.07142	-1.01413	isocitrate dehydrogenase 3 (NAD+) alpha
NM_029609	2310007H09Rik	-1.03054	-1.03534	-1.00262	-1.53997	-1.13732	-1.13293	-1.23143	-1.19854	-1.00879	-1.31453	-1.17934	-1.28436	RIKEN cDNA 2310007H09 gene
NM_030057	Trappc6b	-1.11132	-1.34687	-1.50942	-1.05266	-1.21134	-1.31616	-1.03707	-1.33863	-1.27831	-1.1832	-1.23964	-1.07592	trafficking protein particle complex 6B
NM_031177	Ift122	-1.19104	-1.23555	-1.16254	-1.30923	-1.51749	-1.31236	-1.21269	-1.23557	-1.23254	-1.15937	-1.42052	-1.46138	intraflagellar transport 122 homolog (Chlamydomonas)
NM_031257	Plekha2	-1.13522	-1.10348	-1.02551	-1.16553	-1.18286	-1.11194	-1.5057	-1.27741	-1.26142	-1.06781	-1.33161	-1.25607	pleckstrin homology domain-containing, family A (phosphoinositide binding specific) member 2
NM_033370	Copb1	-1.13749	-1.27305	-1.51886	-1.12358	-1.23503	-1.32696	-1.13861	-1.13137	-1.40594	-1.09735	-1.29673	-1.55457	coatomer protein complex, subunit beta 1
NM_053261	Impa2	-1.21801	-1.23034	-1.23933	-1.4124	-1.55063	-1.40229	-1.14078	-1.21125	-1.16477	-1.36106	-1.43986	-1.24773	inositol (myo)-1(or 4)-monophosphatase 2
NM_078484	Slc35a2	-1.06603	-1.03364	-1.02685	-1.27955	-1.23438	-1.34912	-1.47352	-1.0005	-1.32237	-2.18155	-1.49352	-1.33499	solute carrier family 35 (UDP-galactose transporter), member 2
NM_133217	Bcdo2	-1.33709	-1.20169	-1.51384	-1.36608	-1.23328	-1.22705	-1.00372	-1.43612	-1.29386	-1.2065	-1.20424	-1.28587	beta-carotene 9', 10'-dioxygenase 2
NM_133772	Ssbp4	-1.25727	-1.27707	-1.17298	-1.59377	-1.29668	-1.44549	-1.4371	-1.08265	-1.14147	-1.41225	-1.14619	-1.32082	single stranded DNA binding protein 4
NM_134024	Tubg1	-1.43939	-1.204	-1.36021	-1.39877	-1.61814	-1.16496	-1.35868	-1.18016	-1.46082	-1.33159	-1.20849	-1.2906	tubulin, gamma 1
NM_134079	Adk	-1.36568	-1.35408	-1.46802	-1.23757	-1.2436	-1.18976	-1.28318	-1.33097	-1.55454	-1.11593	-1.334	-1.33506	adenosine kinase
NM_138597	Atp5o	-1.11456	-1.19028	-1.19886	-1.16961	-1.23731	-1.16869	-1.39657	-1.40254	-1.44966	-1.65344	-1.38578	-1.49892	ATP synthase, H+ transporting, mitochondrial F1 complex, O subunit
NM_138659	Prpf8	-1.11293	-1.08192	-1.148	-1.05335	-1.28192	-1.31379	-1.0412	-1.05649	-1.45116	-1.23853	-1.23464	-1.70007	pre-mRNA processing factor 8
NM_138686	Cys1	-1.07978	-1.3357	-1.28104	-1.31065	-1.54414	-1.1455	-1.31829	-1.57635	-1.59452	-1.39293	-1.11838	-1.14416	cystin 1
NM_139272	Galnt2	-1.1318	-1.07228	-1.13271	-1.23417	-1.25805	-1.41271	-1.19977	-1.0369	-1.24264	-1.19458	-1.33088	-1.50628	UDP-N-acetyl-alpha-D-galactosamine:polypeptide N-acetylgalactosaminyltransferase 2
NM_139311	Mllt6	-1.1458	-1.16084	-1.29718	-1.4911	-1.22076	-1.0868	-1.50641	-1.26763	-1.17637	-1.4363	-1.22864	-1.21719	myeloid/lymphoid or mixed lineage-leukemia translocation to 6 homolog (Drosophila)
NM_144784	Acat1	-1.20162	-1.28573	-1.32271	-1.35549	-1.25774	-1.49337	-1.26112	-1.05612	-1.28463	-1.33596	-1.35158	-1.38757	acetyl-Coenzyme A acetyltransferase 1
NM_144802	Hnrpll	-1.27262	-1.26302	-1.51823	-1.21728	-1.42601	-1.47275	-1.04424	-1.15389	-1.30436	-1.04521	-1.50842	-1.38659	heterogeneous nuclear ribonucleoprotein L-like
NM_144829	Aarsd1	-1.1304	-1.10768	-1.03595	-1.24438	-1.53836	-1.15889	-1.05627	-1.02993	-1.02113	-1.06499	-1.19815	-1.24547	alanyl-tRNA synthetase domain containing 1
NM_144897	Apoa1bp	-1.1096	-1.09182	-1.06821	-1.29487	-1.26642	-1.11689	-1.1358	-1.29072	-1.20276	-1.15461	-1.30843	-1.58746	apolipoprotein A-I binding protein
NM_145076	Trim24	-1.07258	-1.11665	-1.36884	-1.01915	-1.16881	-1.37334	-1.36463	-1.30235	-1.16902	-1.53894	-1.30418	-1.26482	tripartite motif protein 24
NM_145518	Ndufs1	-1.22939	-1.39031	-1.48119	-1.21938	-1.4393	-1.58593	-1.15496	-1.25693	-1.17878	-1.19379	-1.39875	-1.40669	NADH dehydrogenase (ubiquinone) Fe-S protein 1
NM_145542	Ahcyl1	-1.4552	-1.51724	-1.53611	-1.31135	-1.33152	-1.35031	-1.34386	-1.38369	-1.60991	-1.09245	-1.29377	-1.15914	S-adenosylhomocysteine hydrolase-like 1
NM_145603	Ces2	-1.00213	-1.07915	-1.1685	-1.20651	-1.12952	-1.1486	-1.21784	-1.30513	-1.23079	-1.54863	-1.14292	-1.33563	carboxylesterase 2
NM_145629	Pls3	-1.3752	-1.48523	-1.57748	-1.19493	-1.13045	-1.50651	-1.22372	-1.28192	-1.30257	-1.15383	-1.22521	-1.17869	plastin 3 (T-isoform)
NM_145845	V1ri1	-1.12461	-1.30166	-1.23613	-1.15082	-1.04575	-1.42588	-1.49769	-1.18397	-1.13195	-1.05093	-1.14639	-1.16005	vomeronasal 1 receptor, I1
NM_146054	Plekhc1	-1.23915	-1.2985	-1.16243	-1.07251	-1.03915	-1.19207	-1.63203	-1.27417	-1.10532	-1.39631	-1.18089	-1.14616	pleckstrin homology domain containing, family C (with FERM domain) member 1
NM_146193	Btbd1	-1.08265	-1.31378	-1.48688	-1.17495	-1.36752	-1.63362	-1.0556	-1.05307	-1.09843	-1.2707	-1.1976	-1.23462	BTB (POZ) domain containing 1
NM_146234	Tmem32	-1.14096	-1.25647	-1.51134	-1.04364	-1.18615	-1.27572	-1.13638	-1.35454	-1.07767	-1.09736	-1.209	-1.04953	transmembrane protein 32
NM_146299	Olfr745	-1.15746	-1.02316	-1.08534	-1.11873	-1.14491	-1.19949	-1.08757	-1.55764	-1.14013	-1.10322	-1.1618	-1.3347	olfactory receptor 745
NM_146757	Olfr583	-1.05779	-1.2456	-1.24374	-1.16227	-1.20724	-1.06205	-1.2126	-1.04193	-1.19478	-1.24295	-1.51147	-1.20893	olfactory receptor 583
NM_146995	Olfr202	-1.06958	-1.01833	-1.16792	-1.20747	-1.24919	-1.17651	-1.35795	-1.05229	-1.05374	-1.05698	-1.62934	-1.2962	olfactory receptor 202
NM_153088	Ctdsp1	-1.24729	-1.13922	-1.13598	-1.41414	-1.45538	-1.35612	-1.3652	-1.12371	-1.13444	-1.4997	-1.26378	-1.34472	CTD (carboxy-terminal domain, RNA polymerase II, polypeptide A) small phosphatase 1
NM_153410	Gpsm1	-1.09078	-1.22622	-1.11647	-1.33324	-1.20686	-1.51042	-1.01349	-1.00095	-1.06178	-1.14629	-1.05003	-1.10263	G-protein signalling modulator 1 (AGS3-like, C. elegans)
NM_172294	Sulf1	-1.12187	-1.19681	-1.46798	-1.3379	-1.16553	-1.41776	-1.26376	-1.40938	-1.35667	-1.708	-1.19661	-1.27542	sulfatase 1
NM_172509	Kctd7	-1.19278	-1.07331	-1.15351	-1.19293	-1.08844	-1.14026	-1.27629	-1.22656	-1.62102	-1.26685	-1.3957	-1.48609	potassium channel tetramerisation domain containing 7
NM_172761	Mthfsd	-1.31927	-1.55095	-1.60857	-1.24526	-2.1277	-1.45549	-1.18231	-1.02047	-1.31573	-1.13267	-1.24335	-1.17289	methenyltetrahydrofolate synthetase domain containing
NM_172875	Adc	-1.32191	-1.3155	-1.16236	-1.39034	-1.22069	-1.19785	-1.27797	-1.26977	-1.00156	-1.65636	-1.08223	-1.06483	arginine decarboxylase
NM_173732	BC030440	-1.18293	-1.01018	-1.46048	-1.36239	-1.71482	-1.41648	-1.02104	-1.16231	-1.07923	-1.17001	-1.28387	-1.36203	cDNA sequence BC030440
NM_173740	Maoa	-1.16231	-1.4302	-1.2454	-1.12732	-1.15351	-1.14889	-1.32483	-1.31436	-1.49022	-1.1325	-1.31826	-1.29283	monoamine oxidase A
NM_175036	Leprot	-1.32231	-1.3597	-1.26808	-1.34985	-1.50861	-1.25663	-1.08123	-1.16367	-1.11781	-1.05108	-1.28203	-1.30075	leptin receptor overlapping transcript
NM_175258	Rapgef6	-1.451	-1.2259	-1.32618	-1.16858	-1.08604	-1.37409	-1.41103	-1.72052	-1.27561	-1.22699	-1.39288	-1.30341	Rap guanine nucleotide exchange factor (GEF) 6
NM_175294	Nucks1	-1.24941	-1.26875	-1.42219	-1.30642	-1.23496	-1.20462	-1.01716	-1.25035	-1.17981	-1.1448	-1.58884	-1.40297	nuclear casein kinase and cyclin-dependent kinase substrate 1
NM_175414	Tspan9	-1.28192	-1.24842	-1.2762	-1.6378	-1.34453	-1.63068	-1.12841	-1.3567	-1.17357	-1.51318	-1.16028	-1.05454	tetraspanin 9
NM_175438	Aldh4a1	-1.09359	-1.06188	-1.23778	-1.27685	-1.35548	-1.54154	-1.24698	-1.01108	-1.28753	-1.24774	-1.17413	-1.36026	aldehyde dehydrogenase 4 family, member A1
NM_177622	A230042K10Rik	-1.12869	-1.50469	-1.2515	-1.411	-1.0105	-1.31978	-4.91257	-5.39771	-6.39255	-5.59796	-6.38075	-4.52298	RIKEN cDNA A230042K10 gene
NM_177762	Aak1	-1.36689	-1.15329	-1.46372	-1.26989	-1.17443	-1.51758	-2.09434	-2.54716	-2.82363	-2.07599	-2.44917	-1.9674	AP2 associated kinase 1
NM_178386	Slc25a31	-1.44079	-1.69917	-1.26653	-1.20142	-1.44079	-1.17998	-1.4348	-1.23792	-1.5759	-1.14883	-1.26843	-1.02281	solute carrier family 25 (mitochondrial carrier; adenine nucleotide translocator), member 31
NM_178600	Vkorc1	-1.12517	-1.1335	-1.04681	-1.10377	-1.07364	-1.03972	-1.53355	-1.18454	-1.43926	-1.23626	-1.26464	-1.27119	vitamin K epoxide reductase complex, subunit 1
NM_178908	BB146404	-1.01192	-1.14222	-1.28756	-1.0496	-1.12096	-1.36882	-1.18471	-1.25048	-1.07422	-1.76109	-1.28208	-1.53039	expressed sequence BB146404
NM_178936	Tmem56	-1.18875	-1.19424	-1.20966	-1.19606	-1.16508	-1.35591	-1.24171	-1.10629	-1.01105	-1.37817	-1.79373	-1.26074	transmembrane protein 56
NM_182994	Arl5a	-1.37042	-1.35444	-1.33473	-1.02418	-1.24135	-1.50584	-1.30934	-1.3129	-1.05028	-1.30133	-1.45434	-1.51858	ADP-ribosylation factor-like 5A
NM_194334	Tbc1d2b	-1.36137	-1.46135	-1.3706	-1.30492	-2.23571	-1.5359	-1.20682	-1.66004	-1.37567	-2.1394	-1.68419	-1.11827	TBC1 domain family, member 2B
NM_198613	Ap2s1	-1.26555	-1.17306	-1.25468	-1.41049	-1.76501	-1.15595	-1.32447	-1.16988	-1.29835	-1.17082	-1.08531	-1.18237	adaptor-related protein complex 2, sigma 1 subunit
NM_201351	Cybasc3	-1.10752	-1.1711	-1.10926	-1.36986	-1.36914	-1.27576	-1.34397	-1.15367	-1.14736	-1.45576	-1.48869	-1.61213	cytochrome b, ascorbate dependent 3
U05247	Csk	-1.05966	-1.30449	-1.15031	-1.06666	-1.47679	-1.23976	-1.34204	-1.4139	-1.39802	-1.18505	-1.2058	-1.68586	c-src tyrosine kinase
U26589	A_51_P257572	-1.43239	-1.45664	-1.41811	-1.30385	-1.45953	-1.174	-1.12755	-1.33135	-1.49057	-1.21961	-1.43151	-1.29685
U83902	Mad2l1	-1.51771	-1.50604	-1.97727	-1.07195	-1.37498	-1.15595	-1.17689	-1.06579	-1.29711	-1.38276	-1.41069	-1.27145	MAD2 (mitotic arrest deficient, homolog)-like 1 (yeast)
XM_283480	A230048G03Rik	-1.47193	-1.10984	-1.34395	-1.62798	-1.03688	-1.02833	-1.35862	-1.26147	-1.14139	-1.31546	-1.11279	-1.41221	RIKEN cDNA A230048G03 gene
XM_619217	Pb1	-1.07478	-1.08346	-1.56101	-1.03906	-1.13674	-1.11602	-1.03573	-1.15762	-1.05391	-1.39843	-1.34987	-1.54251	polybromo 1
XM_909341	Scn2a1	-1.06806	-1.09395	-1.27869	-1.59225	-1.17443	-1.18572	-1.0469	-1.2774	-1.12671	-1.30255	-1.12356	-1.03143	sodium channel, voltage-gated, type II, alpha 1
XM_974157	LOC674367	-1.26341	-1.5737	-1.38566	-1.11498	-1.37955	-1.33521	-1.20206	-1.48567	-1.23377	-1.23857	-1.26457	-1.15633	region containing RIKEN cDNA C630010D07 gene; RIKEN cDNA 1110019K23 gene
	A_51_P290481	-1.15547	-1.31453	-1.12459	-1.29246	-1.20032	-1.3512	-1.32928	-1.12099	-1.69786	-1.15349	-1.58821	-1.40113
	A_51_P280827	-1.19462	-1.1948	-1.65933	-1.1578	-1.49566	-1.31118	-1.36163	-1.46155	-1.22646	-1.23226	-1.42857	-1.10584
	A_51_P518959	-1.27708	-1.46528	-1.35463	-1.29439	-1.74839	-1.31007	-1.03295	-1.18232	-1.05764	-1.05459	-1.07763	-1.09347
	A_51_P348293	-2.82854	-2.14681	-2.40972	-2.53226	-2.7616	-2.44645	-1.15796	-1.67816	-1.06774	-1.4825	-1.1452	-1.29965
[truncated: 206 more columns]

## Sheet: new 4b - not consistent
Supplementary Figure 4b. T-test and arithmetic fold change analysis of average fold changes for genes not found in supplementary table 4a, but exhibiting a change in at least one treatment condition. Bold indicates greater than a > 2-fold, with orange/red colors for upregulated and green for downregulated. The brighter the cells, the lower the p-value, with brightest indicating p <0.05 and at lea…
		6 Hrs						10 Hrs
		Dose 45			Dose 90			Dose 45			Dose 90
GB_ACC	Gene Symbol	Brand 1	Brand 3	Brand 5	Brand 1	Brand3	Brand 5	Brand 1	Brand 3	Brand 5	Brand 1	Brand 3	Brand 5
NM_018790	Arc	1.43703	5.35628	1.07711	6.88564	2.1576	5.11836	1.94886	5.22721	-1.88038	4.45691	1.31431	4.80297	RIKEN cDNA 1200009O22 gene
NM_007913	Egr1	1.09297	5.09851	-1.60645	6.08845	2.07466	3.77068	2.07683	4.73849	-1.42591	4.60399	1.70904	4.1723	plasminogen activator, tissue
NM_021461	Mknk1	-1.12436	1.68245	-1.28013	1.33039	1.178	2.04866	1.43266	2.87997	1.03087	2.7443	2.19294	3.55299	nidogen 2
NM_133779	Pigt	-1.14801	-1.11203	1.27068	-1.09996	1.34248	1.50677	-1.71302	-1.01896	3.66534	1.87885	1.26749	3.24328	ankyrin repeat domain 52
NM_007498	Atf3	1.56068	1.81648	-1.05894	3.01808	1.67393	2.7603	1.83599	2.69256	1.05147	2.28922	1.47802	3.23144	zinc finger protein 316
NM_013642	Dusp1	1.06813	2.55471	-1.02635	1.81368	1.64885	2.34591	1.55982	2.82423	1.05985	2.32879	1.51436	3.15358	C1GALT1-specific chaperone 1
NM_017465	Sult2b1	-1.11882	-1.39251	-1.20177	-1.2469	1.07928	-1.15406	1.44036	1.09802	1.53835	1.06296	1.07474	3.09746	RIKEN cDNA 2610016C23 gene
NM_029466	Arl5b	-1.17442	1.65452	-1.22626	2.35988	1.00992	1.96185	1.26211	2.57124	-1.14059	2.73549	1.65675	2.92642	RIKEN cDNA 3110023G01 gene
NM_019432	Tmem37	-2.2267	-1.47302	1.8528	-1.44757	-1.21744	1.5915	1.40146	1.48134	1.69906	1.13659	1.6781	2.915
XM_129448	2310006M14Rik	1.14587	1.14813	1.40355	1.32391	1.24413	1.04818	-1.49326	-1.83832	-1.10795	-1.25778	-1.13223	2.84947	capping protein (actin filament) muscle Z-line, alpha 2
NM_009622	Adcy1	1.20381	1.32064	1.43733	-1.07599	1.0133	-1.04779	1.52057	-1.10944	1.7916	1.84225	1.97158	2.71683	RIKEN cDNA 1110014K05 gene
NM_013820	Hk2	-1.42254	1.44529	-1.20884	1.30295	-1.05129	1.70579	1.49441	2.13309	1.23145	2.01393	1.60069	2.67243	oxysterol binding protein-like 10
NM_145713	Hist1h1d	2.38494	1.53825	1.27869	2.13529	2.39941	1.91189	1.9787	1.72076	-1.10183	2.30099	2.87582	2.67047	RIKEN cDNA 1810020D17 gene
XM_979235	LOC665756	-1.08398	2.15605	-1.16906	1.81053	1.07596	1.77688	1.37243	1.44926	-1.19369	1.98989	1.33447	2.54227	filamin, alpha
NM_001014974	Ttll4	-1.02138	1.02879	-1.06383	-1.02314	1.14917	1.17037	1.13278	1.06814	18.6423	1.2285	1.25009	2.49803	RIKEN cDNA 2010317E24 gene
NM_024193	Nol5a	-1.03772	-1.05296	1.17976	1.17648	1.29877	1.57556	1.08697	1.35996	1.0693	1.39738	1.12328	2.4011	solute carrier family 34 (sodium phosphate), member 2
NM_019814	Higd1a	1.72553	2.95928	1.26003	2.36279	1.96006	3.25228	1.54407	2.9552	-1.13622	1.66098	1.19786	2.34257	budding uninhibited by benzimidazoles 3 homolog (S. cerevisiae)
BC071254	A_51_P249255	-1.21281	1.37732	1.17459	1.73071	1.4895	2.03781	1.34619	2.48922	1.42679	2.27859	1.50669	2.32895	brevican
NM_023418	Pgam1	-1.01441	1.09185	-1.42122	-1.38955	-1.02633	1.31963	1.90889	1.76489	1.01909	1.76656	1.42678	2.32702	dynein light chain LC8-type 2
NM_023320	Plekho1	1.33705	-1.13205	1.04852	1.11672	1.06516	-1.02908	1.28581	2.70101	-1.03654	1.32569	-1.20691	2.2443	mitochondrial ribosomal protein L27
AK173162	Jmjd1c	-1.0104	-1.11205	-1.07257	1.23316	1.12876	1.34793	1.42759	1.08704	1.28677	1.73006	1.17449	2.17389	inner centromere protein
NM_178118	Dixdc1	1.14747	1.41072	1.07652	1.13412	1.55744	1.46578	-1.02373	1.14281	-1.06418	1.04265	-1.02095	2.17312	RIKEN cDNA 2310007D09 gene
NM_008181	Gsta1	1.60269	1.37301	1.23496	-1.00015	1.64525	1.71454	2.66466	1.7906	1.92522	2.46135	2.0205	2.14182	transforming, acidic coiled-coil containing protein 1
M58566	Zfp36l1	1.55813	4.00698	1.30074	3.50138	2.21705	3.30512	1.35027	2.17091	-1.20569	1.96023	1.08015	2.13695	RIKEN cDNA 1110030E23 gene
	A_51_P188462	-1.07896	-1.22434	-1.29414	-1.49938	1.04656	-1.13542	-1.11006	-1.10961	-1.13487	-1.10433	-1.17411	2.10649	MICAL C-terminal like
NM_008504	Gzmm	1.41551	1.88733	-1.02636	1.53949	1.28037	1.69041	1.2577	1.70727	-1.10326	2.04358	1.09055	2.10503	RIKEN cDNA 8430417A20 gene
NM_010591	Jun	1.21575	2.97378	-1.0125	2.8782	3.03045	3.8948	-1.01141	1.79887	-1.11963	1.47747	1.51293	2.09065	acidic (leucine-rich) nuclear phosphoprotein 32 family, member A
NM_018808	Dnajb1	1.02641	2.02205	-1.02927	1.75865	1.06655	2.33554	-1.00073	1.71861	-1.23309	1.44451	-1.10565	2.08681	dynein light chain Tctex-type 3
AK006064	1700017G19Rik	1.3651	1.37097	1.11717	1.21628	1.11265	1.11296	1.34142	3.59179	-1.03027	1.05504	-1.01904	2.07767
NM_026907	Sectm1	-1.36678	-1.35797	-1.56726	-1.38228	-1.37179	-1.35408	1.416	1.58633	1.09743	1.2167	1.02396	2.05807	ATH1, acid trehalase-like 1 (yeast)
NM_009804	Cat	1.59343	1.37366	1.13328	-1.01438	-1.05655	1.1456	1.89525	1.24547	1.9269	2.25861	1.72177	2.04821	centrin 4
NM_008153	Cmklr1	-1.08422	-1.24882	-1.16072	-1.30834	-1.24918	-1.30469	1.10579	1.37603	1.29221	1.75792	1.12144	2.04141
AK028396	Kbtbd2	1.30953	1.5902	-1.26363	1.35938	-1.24783	1.22717	1.71907	1.49576	2.28447	1.69739	1.32617	2.0398	SERTA domain containing 3
NM_011303	Dhrs3	1.41966	1.03712	1.66328	-1.40629	1.77735	-1.04053	2.10971	1.98827	2.68944	2.11707	2.54023	2.02828	interleukin 17D
NM_146604	Olfr716	-1.09792	1.00036	1.13133	1.0585	-1.0302	1.06496	1.28596	7.69577	1.62943	1.28301	-1.0097	2.01749	histone 1, H2aa
NM_146841	Olfr617	1.02464	-1.40514	-1.03578	-1.05585	1.07944	-1.35562	1.32881	1.30701	1.59101	1.24929	1.27324	2.01535
NM_177150	Cenpt	-1.35815	-1.43089	-1.04961	-1.28501	-1.28173	-1.28573	1.38014	1.10931	1.53272	1.23758	1.25294	2.01159
NM_019658	Shoc2	-1.00588	1.00452	-1.00783	-1.12281	1.12014	-1.00706	-1.6128	1.08492	-1.60816	-1.3336	-1.09801	2.00941
NM_011608	Tnfrsf17	-1.03205	1.34204	1.3424	1.15931	1.23089	1.54553	1.11959	1.02793	2.43865	-1.03019	1.4074	2.00725	protease, serine, 2
NM_008593	Foxd2	1.09415	-1.05634	-1.07757	-1.1058	-1.12307	-1.11648	1.02728	-1.04861	1.75337	1.32425	1.2882	2.00653	RIKEN cDNA 1700001L19 gene
NM_021368	Olfr1264	-1.55086	-1.4352	-1.26335	-1.21607	-1.02636	-1.22686	-1.13073	1.21194	-1.31087	1.15716	-1.07165	2.00599
NM_172271	Slc6a17	-1.21246	-1.15398	-1.05864	1.0013	-1.08631	-1.13065	1.02062	1.35511	1.20623	1.04272	1.44437	2.00473
NM_025831	1300014I06Rik	-1.05472	1.79606	-1.05117	1.44931	1.2367	1.57963	1.1101	1.80107	-1.04005	1.54968	1.19574	1.99652	regulatory factor X domain containing 2 homolog (human)
NM_033601	Bcl3	1.31773	1.05334	1.55711	1.09272	1.4199	-1.03221	1.78111	1.71626	1.73164	2.39147	2.06638	1.98497	ATP-binding cassette, sub-family A (ABC1), member 8b
NM_026931	1810011O10Rik	1.30688	1.22553	-1.04615	1.07052	1.01121	1.19651	2.5072	1.99855	2.39775	1.42929	2.13699	1.97158	similar to mastermind-like 2; mastermind (Drosophila)-like 2
NM_008110	Gdf9	1.79135	2.27248	1.10409	2.47894	1.71897	2.12687	1.67988	1.98391	-1.14891	2.31322	1.45266	1.97011	dermatan sulphate proteoglycan 3
AK076360	A_51_P293349	2.98864	2.86878	2.27028	-1.00996	2.23379	1.41768	3.21613	1.84195	2.73603	1.96651	1.40445	1.96921	tubulin, delta 1
NM_019829	Stx5a	1.19273	1.16155	1.08079	-1.14737	1.26091	1.24453	1.45687	1.29452	1.49123	1.8716	2.10628	1.94554
NM_009646	Aire	-1.15648	1.18099	1.38812	1.03426	1.1188	1.03559	-1.07636	1.43593	1.67932	2.16465	1.06413	1.94325	thioredoxin reductase 2
NM_016705	Kif21a	-1.20764	-1.06412	-1.16212	-1.30398	1.17608	-1.19016	1.35168	1.13844	3.10158	1.23377	1.01667	1.93652	angiotensin I converting enzyme (peptidyl-dipeptidase A) 2
NM_145836	6430527G18Rik	1.85175	1.81347	2.34874	2.63934	2.09454	2.58122	-1.1562	1.40269	2.03094	1.90662	1.53864	1.92984	RIKEN cDNA 2310047A01 gene
NM_016917	Slc40a1	1.5442	1.10071	1.3882	1.03713	1.3101	-1.01186	2.3305	2.51095	2.54104	2.02429	2.66437	1.92525	hypocretin (orexin) receptor 1
NM_027836	Ms4a7	-1.05204	-1.07934	1.1797	1.10011	1.1895	1.33405	1.30181	2.05693	1.06493	1.11505	1.65908	1.92482	ankyrin repeat and MYND domain containing 2
NM_027828	9030611O19Rik	2.07716	3.89402	2.04457	1.23421	1.38991	2.73366	1.81648	1.72807	1.13375	1.85829	-1.31674	1.87091	distal-less homeobox 1
NM_028156	1700001P01Rik	1.08205	1.08005	-1.09332	1.4562	1.25579	1.22248	1.52222	1.71517	-1.08315	2.39319	2.00826	1.87021	klotho
NM_013613	Nr4a2	1.2012	1.57956	1.46569	2.90835	1.62438	1.53683	1.19354	1.99049	1.30216	1.84494	-1.19642	1.82545	RIKEN cDNA 4930451C15 gene
NM_144907	Sesn2	1.56027	1.48116	1.77939	2.72081	1.81685	3.21536	-1.09877	1.52139	1.2641	1.91941	1.30895	1.81825	cathepsin R
NM_008548	Man1a	1.29169	2.24505	1.19622	2.17224	1.35235	2.13298	1.02244	1.90471	-1.36199	1.51325	-1.13774	1.8086	olfactory receptor 131
NM_153408	Lincr	1.64078	1.41616	1.62803	-1.02103	1.70872	1.32903	2.77274	2.15996	3.18411	2.07723	2.49204	1.79161	creatine kinase, brain
NM_013559	Hsp110	-1.02355	1.91805	-1.04344	1.62181	-1.13912	2.10407	1.12069	1.46194	-1.0221	1.38263	1.03668	1.78832	mastermind like 2 (Drosophila)
AK090111	Malat1	-1.06253	1.03498	1.58258	2.11346	1.24951	1.95775	-1.50929	-1.12641	1.5949	1.62662	1.64198	1.77849	expressed sequence AU042651
BC020154	A_51_P507022	1.3788	1.59937	1.08043	2.24599	1.30316	2.01701	1.22425	1.51708	-1.05618	1.31197	-1.07262	1.77431	olfactory receptor 769
NM_172612	Rnd1	1.92517	2.61039	1.78719	3.31104	2.3632	3.16922	1.58206	2.1586	-1.03944	2.03512	1.34312	1.75937	carbonyl reductase 2
NM_134102	Pla1a	-1.04958	1.53374	1.20526	1.40193	1.40168	1.47568	-1.00213	1.80036	1.26057	2.02063	1.26396	1.75127	RIKEN cDNA 9430031J16 gene
NM_009579	Slc30a1	1.71478	2.77647	1.26187	2.26534	1.29262	2.00577	1.33176	1.84541	-1.4527	1.68532	1.05807	1.74674	pre-B lymphocyte gene 1
NM_194333	Slc23a3	1.32816	2.03448	1.03125	1.69115	1.35798	2.54706	1.04636	1.21303	-1.45902	1.48176	1.38977	1.74227
NM_015822	Fbxl3	1.08935	1.23501	-1.089	1.26887	-1.21089	-1.07954	1.27285	1.24608	2.16668	1.2177	1.34805	1.73516	a disintegrin-like and metallopeptidase (reprolysin type) with thrombospondin type 1 motif, 1
	A_51_P287467	-1.26027	-1.22846	-1.17555	-1.36915	-1.35578	-1.36416	-1.20685	-1.61736	5.33103	-1.27683	1.08272	1.73408	EF-hand domain (C-terminal) containing 1
	A_51_P351231	-1.12844	1.10678	-1.06408	-1.05506	-1.42058	1.05892	1.05633	-1.04911	1.16605	1.02474	7.14227	1.73356	MARVEL (membrane-associating) domain containing 1
NM_172715	A230097K15Rik	-1.13006	-1.01989	-1.05829	-1.2818	-1.05946	-1.21467	1.79007	1.37263	1.72975	1.91451	2.65236	1.72835	ankyrin repeat domain 26
AK147365	5830411G16Rik	-1.01265	1.16204	1.02512	1.53013	-1.10997	1.04397	-1.0119	1.21745	-1.09046	2.17307	1.29986	1.71368	cDNA sequence BC064033
XM_981751	AA987161	1.12476	1.19612	-1.01198	-1.0185	1.43437	1.31083	1.04389	2.41496	1.6258	3.80987	1.15523	1.69723	histone 1, H2bc
NM_020586	Herpud2	1.46179	1.83982	1.64573	2.22513	1.29322	1.63539	1.3554	2.19265	-1.08069	1.60971	1.3404	1.69224	RIKEN cDNA E130310K16 gene
NM_011200	Ptp4a1	1.17299	2.0025	1.0954	1.89968	-1.04892	1.76793	1.33972	1.38514	1.22686	1.78841	1.14127	1.68594	RIKEN cDNA 1700001K19 gene
NM_010217	Ctgf	1.82316	3.82876	1.10927	3.45706	2.12858	3.34212	1.22965	2.1756	-1.78807	1.97606	1.26179	1.68419	vesicle-associated membrane protein, associated protein B and C
NM_023514	Mrps9	-1.10328	1.09735	1.22243	-1.29796	1.10774	1.39763	1.66572	1.33794	2.08865	1.48364	1.59075	1.67794	sphingomyelin phosphodiesterase 2, neutral
NM_008891	Pnn	-1.5747	-1.29328	-1.52469	-1.47177	-2.80699	-1.34213	1.29436	1.04581	1.23526	1.49242	-1.45116	1.67694	septin 7
NM_008037	Fosl2	-1.05125	1.0143	1.06642	-1.02677	1.22258	1.14653	1.20265	2.01379	1.34099	1.13073	1.12633	1.66643	solute carrier family 25 (mitochondrial oxodicarboxylate carrier), member 21
NM_025705	Dcbld1	1.59316	1.8119	1.285	2.03401	1.5879	1.75337	1.51519	2.01667	1.07274	1.78774	-1.00904	1.65038
NM_010816	Morc1	-2.51328	-2.05975	-2.73444	-2.92799	-2.53401	-2.41201	1.29821	1.01648	1.51912	1.17954	1.14589	1.64976	unc-13 homolog A (C. elegans)
NM_018769	Dfna5h	1.47822	-1.24991	1.30103	-1.43407	1.33039	-1.23337	2.24669	1.79255	2.62451	1.72088	2.45627	1.64613	Kruppel-like factor 6
BC058783	Cacna1d	1.01662	-1.09157	1.0032	-1.17307	-1.03046	-1.23501	1.29382	7.49351	1.27353	1.27081	1.24266	1.64554	phosphate cytidylyltransferase 1, choline, beta isoform
NM_175476	Arhgap25	1.07841	-1.1126	-1.28041	1.13287	1.12137	-1.04822	2.0871	1.93914	1.51911	1.80184	1.79633	1.64543	serine (or cysteine) peptidase inhibitor, clade A, member 1d
NM_053072	Fgd6	1.52187	1.85531	1.37717	2.19351	1.23527	1.91548	1.23424	1.95136	-1.12917	1.69783	1.47068	1.64122
NM_025799	Fuca2	-1.10147	1.02248	1.54984	1.0268	1.15784	3.04929	-1.02566	1.46787	1.00739	1.0678	1.09701	1.63812	leucine zipper protein 5
	A_51_P472138	-1.24123	-1.04803	1.03091	-1.14525	-1.24663	1.17844	1.9062	1.38765	2.86166	1.52278	1.1937	1.63212	angiogenin, ribonuclease A family, member 2
NM_012031	Spag1	-1.18769	-1.02991	1.03827	-1.01916	-1.32637	-1.07187	1.49594	4.93164	1.37186	1.21465	1.00381	1.62846	activity-dependent neuroprotective protein
AI836795	A_51_P492687	-1.02006	1.07054	1.07886	-1.09323	1.01706	-1.12187	1.67792	1.64115	21.9859	1.42459	1.36603	1.61954	ubiquitin-conjugating enzyme E2C
NM_016759	Rap2ip	-1.32331	-1.34274	-1.1794	-1.91928	-1.54412	-2.10678	1.10898	1.0332	1.09851	1.01673	1.53916	1.61845	RIKEN cDNA 5730409G07 gene
NM_018778	Cldn8	-1.01987	-1.04433	1.17093	-1.07759	-1.02061	-1.03759	1.11754	1.24229	2.30564	1.09713	-1.3168	1.60934	crystallin, lamda 1
NM_018882	Gpr56	-1.39575	-1.45764	1.12178	-1.61091	2.10737	-1.23696	-1.64115	-1.80918	-1.19765	-1.4258	-1.27502	1.60413	RIKEN cDNA 1700120E14 gene
AK030875	AI427122	-1.00786	1.38411	1.24823	1.03218	-1.03927	1.19469	2.16766	1.91083	1.55127	1.39867	1.59562	1.5963	histone 1, H4i
NM_153075	Catsper2	1.45536	1.14507	1.18991	-1.17356	-1.00772	1.16481	1.64317	2.01573	1.58694	1.54306	1.85989	1.59311	protein kinase, AMP-activated, gamma 3 non-catatlytic subunit
NM_010357	Gsta4	1.21404	-1.08796	-1.05918	-1.34109	1.14645	1.03934	1.91543	2.12697	1.4008	1.51482	1.51748	1.59189	RIKEN cDNA 4930548G07 gene
NM_016879	Krt85	-1.95662	-1.72024	-1.32765	-1.79894	-2.25488	-2.4946	1.62513	1.41499	1.4778	1.3735	1.47665	1.58552	ATP-binding cassette, sub-family D (ALD), member 1
NM_024254	2410042D21Rik	1.33867	2.00769	1.16093	1.98489	-1.03592	1.61236	1.10625	1.331	-1.09077	1.64626	1.07714	1.58113	diaphanous homolog 2 (Drosophila)
NM_021365	Xlr4b	-1.12246	-1.00918	2.04658	1.20268	-1.23273	-1.09335	1.33419	1.01728	1.35579	1.22279	1.59638	1.57069	RIKEN cDNA E330039K12 gene
NM_178614	Samm50	-1.06042	-1.12001	-1.08934	-1.21735	1.0754	-1.11666	1.02616	1.11759	2.49768	-1.1921	1.10246	1.5671	activin A receptor, type 1
NM_173400	6230416J20Rik	-1.56031	-1.64692	-1.91701	-1.49046	-2.12759	-1.87036	1.43543	1.09038	-1.16407	1.03505	1.11082	1.55226	germ cell-less homolog 1 (Drosophila)
BC018495	Tnrc6c	1.23796	1.43272	1.19543	2.06734	1.22663	1.78037	1.12857	1.21709	-1.03185	1.4395	1.24284	1.54754	leucine rich repeat containing 2
NM_029662	Mfsd2	1.22249	1.32006	1.26146	1.31858	1.16833	4.38174	1.26782	1.37289	1.01477	1.22633	-1.03682	1.53772	interferon induced with helicase C domain 1
NM_134165	V1rc10	1.60709	1.89308	2.57958	2.363	2.0164	2.17826	1.67364	1.82106	-1.90428	-1.4535	-2.68627	1.53766	cytosolic ovarian carcinoma antigen 1
NM_009701	Aqp5	1.26716	1.4044	1.46577	-1.1246	1.28137	1.22192	2.03358	2.26442	1.94887	1.3212	1.38479	1.53765	2'-5' oligoadenylate synthetase 1F
NM_001033274	Brd1	1.13077	-1.17038	1.54139	2.00609	1.54316	1.90634	-1.46875	1.00459	1.28563	1.36937	1.35941	1.52681	RIKEN cDNA 1110037F02 gene
NM_026731	Ppp1r14a	-1.05993	1.02067	-1.04328	1.04251	-1.09466	1.02593	1.57286	2.53811	1.05813	1.17069	1.51074	1.51344	myosin, light polypeptide 9, regulatory
	A_51_P339069	-1.31483	-1.29027	-1.08819	-1.53042	-1.31507	-2.12344	1.01412	1.0104	1.27621	1.34356	1.24262	1.51111	RIKEN cDNA 4933434M16 gene
AB054987	Pip5k2b	1.0749	-1.07421	-1.07056	1.11758	1.48576	1.08948	1.56161	-1.06894	3.64454	1.62891	1.28173	1.50531	RIKEN cDNA 1500004A08 gene
NM_008699	Nkx2-3	-1.04355	1.15697	-1.14204	-1.39429	-1.1604	-1.12087	2.17485	1.65479	1.32488	1.14235	1.36404	1.50514	DEP domain containing 1B
NM_033610	Sncb	-1.29309	-1.08574	1.06414	-1.30546	1.19314	1.09734	1.24525	2.83523	1.20393	1.10268	-1.0648	1.49854	tight junction protein 1
NM_021399	Bcl11b	-1.06217	-1.17351	-1.17072	-1.0696	1.03185	-1.03867	1.35364	1.33984	2.16868	1.40681	1.36378	1.49553	RIKEN cDNA F630043A04 gene
NM_009875	Cdkn1b	1.70236	1.2721	1.44658	1.31304	2.25779	2.06103	-1.01052	1.01417	1.47619	1.26756	1.19224	1.49232	euchromatic histone lysine N-methyltransferase 2
NM_019948	Clec4e	1.1524	1.45703	-1.09176	1.22879	1.16006	-1.04498	1.34695	1.86292	4.47245	1.11335	1.56755	1.48643	RAB9, member RAS oncogene family
BC004722	Malat1	1.07911	1.15493	1.73599	2.6654	1.42429	2.4234	-1.44991	-1.11547	1.73936	1.34491	1.68343	1.48603	tousled-like kinase 1
NM_013609	Ngfb	2.20119	2.27718	1.9508	1.89856	1.71722	2.27853	1.90892	1.9848	1.33763	1.40893	-1.00253	1.48529	ATP citrate lyase
NM_009826	Rb1cc1	1.43297	1.90462	1.47142	2.15161	1.19039	1.84526	-1.04597	1.24692	4.48042	1.25489	1.06324	1.48163	shroom family member 3
XM_355243	A_51_P280455	1.31245	1.22492	-1.13636	-1.10199	-1.26813	1.19082	1.74468	1.34627	1.16159	2.11318	1.69106	1.47176	RIKEN cDNA 2610204M08 gene
NM_133198	Pygl	-1.1303	1.14785	-1.11866	1.04159	-1.08246	-1.14629	1.05534	1.87131	1.28379	1.01659	2.74635	1.47049	succinate dehydrogenase complex, subunit A, flavoprotein (Fp)
AK017529	Sf3b3	1.33413	1.57374	1.83188	2.40791	1.90361	2.25854	-1.04888	1.38782	1.30078	1.49803	1.34718	1.46833	homeo box A6
NM_010293	Gykl1	-1.02809	-1.0466	-1.04439	1.03196	-1.09295	-1.19364	1.73026	2.02763	1.41497	1.36636	1.65124	1.46761
NM_030612	Nfkbiz	1.2211	1.77882	1.17747	2.56418	1.07909	1.57536	1.28501	1.39964	-1.00069	1.60651	1.07737	1.46745
NM_031386	Tex14	-1.00449	1.63536	1.67733	1.4415	1.13427	1.60181	1.35654	2.50763	1.31647	1.38121	1.83483	1.46742	protein kinase, AMP-activated, alpha 1 catalytic subunit
NM_013498	Crem	1.53004	2.43513	1.49739	2.33451	1.54832	1.56361	1.06348	-1.06831	-1.09113	1.37603	1.35632	1.4621	tyrosine 3-monooxygenase/tryptophan 5-monooxygenase activation protein, epsilon polypeptide
NM_009419	Tpst2	1.64372	1.9864	1.67395	3.55128	2.09278	2.26781	-1.07792	1.41025	1.40557	1.66958	1.22699	1.46023	sperm specific antigen 2
NM_009834	Ccrn4l	1.0389	1.9328	1.22765	1.63861	1.38255	2.01432	1.2135	1.46797	1.43417	1.34057	-1.19624	1.45883	TROVE domain family, member 2
NM_026497	Nudt12	1.12338	1.04868	-1.1864	-1.0357	1.04852	-1.09324	1.56566	3.9434	1.0217	1.20685	-1.0216	1.45355	gastric inhibitory polypeptide
NM_153801	Srd5a2l2	1.07879	-1.0756	-1.01692	-1.03121	1.08816	-1.12213	1.12924	2.39882	1.21516	1.05671	-1.10219	1.4515	transporter 2, ATP-binding cassette, sub-family B (MDR/TAP)
NM_009466	Ugdh	-1.00368	2.06792	1.05966	1.82442	-1.12788	2.06873	1.63944	1.4866	1.25203	1.319	1.06508	1.45122	DNA segment, Chr 2, ERATO Doi 750, expressed
NM_027839	Ceacam20	1.19059	1.30198	1.21625	1.32196	1.23629	-1.10162	1.00999	2.05641	1.60905	1.09794	1.18826	1.44828	heterogeneous nuclear ribonucleoprotein A3
NM_007746	Map3k8	1.30863	1.42756	1.07139	1.59648	1.76974	2.26473	-1.14387	1.03194	-1.0799	1.32173	-1.0007	1.44325	transmembrane protein 106A
NM_024467	Zfp319	-1.26755	1.15977	-1.10908	1.10622	-1.21855	1.23358	1.40313	1.2465	2.28948	1.22595	1.14486	1.43113	UDP glucuronosyltransferase 2 family, polypeptide B37
NM_011808	Ets1	1.09414	-1.06406	1.20033	1.15703	1.1959	-1.00255	1.30421	1.22878	3.02452	1.70842	1.20381	1.42864	cDNA sequence BC005471
NM_172591	Fcho2	-1.02268	1.34964	1.20914	1.17326	1.23463	1.18928	1.31738	2.80934	1.02247	1.28097	1.43036	1.42105	ATPase, Ca++ transporting, cardiac muscle, slow twitch 2
NM_172448	Rnf43	1.11863	1.35028	1.22447	1.29494	2.52048	1.50128	-1.18218	1.29291	1.35042	1.20594	1.69574	1.41946	transmembrane protein 89
AK017897	Stx11	1.41344	1.174	2.06166	1.2523	-1.02899	1.07165	1.57863	1.14494	1.14329	1.3346	1.39942	1.41126	PRAME family member 12
NM_144550	Ccdc52	1.23866	1.26253	1.20938	1.28991	1.22345	-1.05482	1.21896	2.01592	1.66498	1.73971	1.6605	1.41118	zinc finger, FYVE domain containing 28
NM_010617	Kif13a	1.15438	1.24077	-1.02272	-1.25856	-1.04222	1.06525	1.60277	2.2226	1.25676	2.93101	1.61623	1.40636	elastase 1, pancreatic
AK049335	Dgke	1.40786	1.4624	1.1488	1.68508	2.24418	1.4252	1.22062	-1.13438	-1.07267	1.14589	1.27474	1.403	olfactory receptor 1301
NM_009174	Siah2	1.47948	1.99573	1.59382	1.73971	1.33551	1.74621	1.14412	1.26864	-1.18327	1.33778	-1.15673	1.40235	thymoma viral proto-oncogene 2
NM_001011832	Olfr1490	-1.28963	-1.02814	-1.26871	-1.55641	-1.02648	-1.33442	1.21862	2.62547	1.53906	1.07378	1.19329	1.40008
NM_001004185	Whdc1	1.55684	1.27472	1.70446	1.78401	1.6904	2.08951	-1.25481	1.36888	1.15531	1.42283	1.34947	1.39656	DNA primase, p58 subunit
NM_010516	Cyr61	1.66584	3.10468	1.68604	4.09622	1.96076	2.68342	1.05928	1.68743	-1.05975	2.08067	1.01792	1.39198
NM_008572	Mcpt8	1.12061	1.35196	1.18757	-1.04874	1.03333	1.14098	1.68504	1.37566	1.8184	2.40427	1.65404	1.3901	opioid receptor, sigma 1
NM_008350	Il11	-1.03044	1.12472	1.15953	1.01941	1.22165	1.29914	1.23499	1.41056	2.49071	1.25744	1.83184	1.38903	BCL2-antagonist/killer 1
NM_011609	Tnfrsf1a	1.00234	-1.11163	-1.04578	-2.02545	-1.18569	-1.1068	1.05535	1.00315	1.0693	1.3188	1.0734	1.3877	RIKEN cDNA 5730585A16 gene
AK005693	1700007B14Rik	-1.06552	1.23227	1.0495	1.08054	-1.10429	1.17331	1.39041	2.24362	1.13818	1.1848	1.50612	1.3846	cDNA sequence BC029214
BC094367	Zfp60	1.0922	2.06206	1.60232	1.52921	1.33202	1.15373	-1.37539	-1.30372	1.34686	-1.43842	1.18857	1.38344	RIKEN cDNA 2610036D13 gene
NM_178846	Gnl3	2.11158	1.34945	-1.01996	1.11817	-1.06424	-1.12527	1.18785	1.16329	1.08583	1.69108	-1.07203	1.38306
AK041498	Plekha2	1.0338	-1.14811	-1.47733	-1.11682	-1.58635	-1.46728	1.34092	17.1252	1.13297	1.09442	-1.19288	1.37926	angiopoietin-like 7
NM_172709	Otop1	1.01866	1.07112	-1.28523	-1.26647	1.03083	-1.15509	1.5317	1.47739	1.61762	2.12084	1.44495	1.37842	olfactory receptor 1269
NM_176833	Ppm1f	-1.94671	-1.3982	-1.78713	-2.69585	-1.23414	-1.91686	1.06609	1.71267	1.08634	-1.13451	1.02224	1.37836	forkhead box P1
D89080	Fgf10	-1.10147	-1.51919	-1.22646	-1.26594	-1.28637	-1.28827	-1.62127	3.54279	-1.90861	-1.37594	-1.66704	1.37654	RIKEN cDNA 1700040I03 gene
AK040441	A_51_P380078	-1.01209	-1.22425	-1.05647	-1.13557	-1.27769	-1.23455	1.26263	-1.06903	2.06123	1.22418	1.007	1.37567	RIKEN cDNA 3300001G02 gene
NM_007389	Chrna1	-1.26926	-1.07585	-1.0347	1.20048	1.25056	1.26195	1.30087	1.68067	2.12557	1.37887	1.32169	1.37481	coiled-coil domain containing 56
NM_021524	Pbef1	1.11661	2.11072	-1.07378	1.42589	-1.08494	1.36641	1.33997	1.72252	1.07263	1.22652	-1.09948	1.37113
NM_177702	4833427G06Rik	1.15343	-1.05349	-1.07564	-1.26186	-1.13812	-1.21392	1.61852	1.59821	1.95443	1.47475	2.1395	1.36957	RIKEN cDNA 2210409D07 gene
NM_009123	Nkx1-2	-1.00559	-1.00322	-1.14879	1.0429	-1.02234	-1.10187	1.50711	1.4967	3.14291	1.44707	1.42519	1.36508	dual specificity phosphatase 19
NM_015744	Enpp2	-1.28089	-1.07054	1.34306	1.09942	1.46704	2.12698	1.17351	1.40651	1.10714	-1.04219	1.62192	1.36232	ubiquitin specific peptidase 21
AF448507	Creb1	1.37194	1.47684	1.29422	2.07128	1.21456	1.79719	1.22563	1.34612	-1.22104	1.35342	-1.08408	1.35754	nicolin 1
NM_008602	Pias2	1.00181	1.01826	1.02602	1.35288	-1.01869	1.18498	1.25275	1.30631	1.31051	2.39421	1.35865	1.35087	reticulocalbin 2
NM_009850	Cd3g	-1.07649	1.0018	-1.03129	1.13047	-1.17642	1.04683	1.41021	2.1804	1.48322	1.66856	1.61925	1.34762
AK006145	1700020C07Rik	1.50429	1.46083	1.26808	1.38587	2.20517	1.7049	-1.06154	3.1022	-1.06531	1.02641	1.09796	1.34646	S100 calcium binding protein A16
	A_51_P449491	1.20333	1.27399	1.49724	1.3107	1.18174	1.24448	1.11063	9.0247	1.03036	1.26568	-1.03386	1.34497	cyclin B1
BC086760	2610005L07Rik	1.51461	1.64598	1.32927	1.67709	1.39181	1.41634	1.02786	2.13825	-1.05606	1.32013	-1.03718	1.34331
NM_019498	Olfm1	-1.26486	1.4427	2.40293	1.27328	1.74011	1.8749	1.44813	1.77216	1.85888	2.37698	1.6462	1.3408	solute carrier family 25 (mitochondrial carrier, peroxisomal membrane protein), member 17
NM_001009952	Abpd	-1.08042	1.07399	1.02413	-1.06966	1.04113	-1.10783	1.10958	-1.00587	4.12121	1.26898	1.23429	1.33291	thyroid hormone receptor alpha
NM_009406	Tnni3	-1.25422	-1.45946	-1.67416	-1.40717	-1.32287	-1.23591	1.37997	1.42511	1.09605	2.41786	1.47656	1.32925	crystallin, alpha B
AK014555	B130055D15Rik	-1.20752	-1.18344	-1.04407	-1.2996	-1.1257	1.18489	1.9641	4.02267	1.2764	1.12008	1.10591	1.32866	slit homolog 3 (Drosophila)
AK046394	Cdkl3	1.22459	1.28759	1.10105	1.05568	-1.12294	1.03093	1.38329	4.0973	1.23433	1.56542	1.23338	1.3226	phospholipid scramblase 4
BC099496	BC064011	1.07349	-1.0068	1.11228	-1.0345	1.12018	1.22842	1.31914	1.38902	2.49152	1.45733	1.70255	1.32234	amyloid beta (A4) precursor-like protein 1
NM_010051	Dkk1	-1.10652	1.04295	-1.0921	-1.33829	-1.28476	-1.10387	1.36164	4.05601	1.59414	1.41737	1.15545	1.3208	RIKEN cDNA 1700016C15 gene
XM_130987	Rarres1	-1.13416	2.00747	1.29476	1.55636	1.34257	2.29694	1.08945	1.39471	1.15294	-1.10465	1.04562	1.32023	inositol polyphosphate-5-phosphatase E
BF721230	A_51_P262366	-1.00494	1.01738	1.02278	1.36004	1.15419	-1.09093	9.27097	2.16163	1.43853	1.19709	1.50914	1.31993	transforming, acidic coiled-coil containing protein 3
NM_134213	V1rh4	-1.34031	-1.41799	-1.56059	-1.26357	-1.13258	2.97062	1.21863	1.04784	1.38053	1.07595	1.35214	1.31958	Rac GTPase-activating protein 1
NM_009424	Traf6	1.43914	1.60733	1.28549	1.33943	1.38115	2.20183	1.35854	1.15224	-1.05727	1.18414	1.20541	1.317	transmembrane protein 142C
NM_147103	Olfr555	-1.81026	-2.00514	-1.49568	-1.3309	-2.03355	-1.80225	-1.2835	-1.30259	-1.15905	-1.16163	-1.30111	1.3152	RIKEN cDNA 2310016G11 gene
AK014334	A_51_P353118	1.32428	1.29194	1.46986	1.59334	1.43899	2.15992	-1.31993	1.03203	-1.21058	-1.29361	1.04963	1.3093	tetratricopeptide repeat domain 16
NM_146379	Olfr654	1.17302	1.27749	-1.13631	1.16753	-1.11997	-1.09886	1.39562	1.21759	1.55841	2.00494	1.15383	1.30704	cDNA sequence BC013672
AK031899	Gls	1.11822	2.12127	-1.04966	1.56954	-1.14825	1.15426	1.28898	1.32789	1.06108	1.69333	1.31416	1.30669	hedgehog acyltransferase
BC029030	2610024E20Rik	1.38339	2.31073	1.34119	2.13487	1.25245	1.48327	1.12344	1.17702	-1.00232	1.39085	1.07187	1.29459	Tax1 (human T-cell leukemia virus type I) binding protein 3
NM_173749	E430002G05Rik	-1.28712	-1.00015	-1.26618	-1.64194	-1.22833	-1.37446	-1.07701	-1.01824	1.07742	1.23022	2.38779	1.29363	metaxin 2
NM_026599	Cgnl1	1.66221	1.05122	1.38823	-1.12007	1.12854	-1.27139	2.08177	1.49426	2.06488	1.56341	1.76196	1.28969	cDNA sequence X99384
NM_177081	Ptpn7	1.07584	1.18631	1.14674	1.16185	1.35933	2.14723	1.06634	-1.01188	1.22734	1.19966	1.55702	1.28716	RIKEN cDNA 4831426I19 gene
NM_001033960	Rabgap1	-1.06342	1.11177	-1.00625	1.1156	-1.13429	1.20181	1.69829	1.14225	2.80489	1.17733	1.24192	1.28679	laminin, alpha 4
NM_008535	Lyl1	1.15727	1.40332	1.13887	1.35354	1.74395	1.45135	1.21673	1.16669	1.13848	-1.02296	2.72647	1.28433	LysM, putative peptidoglycan-binding, domain containing 2
NM_145850	V1rh17	-1.16117	-1.23577	-1.17156	-1.11964	1.01563	-1.18392	1.52598	2.99531	1.19746	1.02006	1.00442	1.28375	histone 1, H2bk
AK030792	BC062650	1.17838	-1.07956	1.11553	1.19838	-1.00898	1.26174	1.5683	-1.09952	2.64401	1.19431	1.03342	1.28141
NM_018870	Pgam2	-2.01046	1.13125	-1.12611	-1.12078	-1.00501	1.03884	-1.34158	7.10059	-1.39571	1.2133	1.04556	1.26978	SH2 domain containing 4A
NM_172967	4930503L19Rik	-1.04802	-1.02472	1.14783	5.86433	1.11322	1.08858	1.26646	1.7858	1.20668	1.29655	1.23005	1.26904	purine-nucleoside phosphorylase
NM_029294	1700011K15Rik	1.10554	-1.0381	-1.01313	1.2726	1.17492	-1.05375	1.47406	2.05243	1.46942	1.04677	1.23113	1.26626	olfactory receptor 1472
AK028699	Slc27a6	1.06692	1.12047	1.10103	1.04358	1.64951	1.11432	1.52537	2.04824	1.22196	1.31832	-1.18479	1.26605	astacin-like metalloendopeptidase (M12 family)
AK014794	Zmynd17	-1.96501	-1.4354	-1.82576	-1.56976	-2.14622	-1.86004	-1.16903	1.19856	-1.26353	1.07621	1.16128	1.26578	podocalyxin-like 2
NM_011719	Wnt9b	-1.13412	1.00153	1.07602	-1.18278	1.10731	1.23713	1.526	1.33754	3.54252	1.43999	1.49706	1.26475	RIKEN cDNA 1700124K17 gene
AK030181	4933413A10Rik	1.08216	-1.10554	1.11568	1.24943	1.25934	1.21488	1.3424	1.35067	-1.00004	2.20499	1.02457	1.26199	RIKEN cDNA 9630042H07 gene
NM_026819	Dhrs1	1.15334	1.04519	-1.00302	-1.18671	1.20596	1.19734	1.95489	2.08387	1.29273	1.61366	1.35665	1.25996	profilin 1
NM_138600	Aldh7a1	1.28785	1.34725	-1.05123	1.22419	-1.12724	-1.08486	1.09415	1.18538	2.67857	1.02228	1.06806	1.25794	olfactory receptor 513
XM_358340	Nup214	-1.04097	-1.16454	1.04041	-1.04403	-1.13086	-1.18492	1.50318	1.52854	1.34556	2.07366	1.01435	1.25419	solute carrier family 29 (nucleoside transporters), member 1
NM_019459	Nphs1	1.02368	-1.56524	-1.17369	-1.38381	-1.26969	-1.20725	-1.29576	1.44154	1.63475	1.70265	3.64003	1.25299	cDNA sequence BC010787
NM_133882	C8b	1.10368	-1.12944	1.24731	1.08043	1.23474	1.01011	1.25287	1.83407	2.05785	1.08842	1.19836	1.25073	expressed sequence AW049765
NM_053110	Gpnmb	-2.2227	-1.91442	-1.70472	1.16187	-1.47061	-1.75051	1.11693	1.36968	1.20001	-1.20308	-1.15893	1.24845	RIKEN cDNA 2310035C23 gene
NM_178674	Fbxl21	1.02076	1.10304	1.04895	-1.02928	1.58922	1.06766	1.3802	1.32588	2.90583	1.21378	1.10698	1.24675	RIKEN cDNA 4833426I10 gene
AK220535	A230106D06Rik	-1.25175	1.22828	-1.19932	-1.03529	-1.24901	-1.11524	1.17731	1.30369	2.45818	1.10732	1.14146	1.24641	exocyst complex component 4
NM_028491	1700040L02Rik	-1.11224	1.1733	1.26177	1.0412	1.01524	-1.13603	1.20789	1.37098	2.44903	1.19924	1.32444	1.24114	syntaxin binding protein 1
NM_028773	1200013B08Rik	1.00979	1.51303	1.57407	1.51831	1.76882	1.63049	1.01731	1.08479	2.07277	-1.08962	1.47221	1.2407	mitochondrial ribosomal protein L35
NM_133879	Hkr3	1.12976	1.24169	1.27307	1.18472	1.31231	1.75905	1.14714	-1.06777	2.17794	-1.03346	1.08823	1.23975
NM_009398	Tnfaip6	1.07117	2.23881	-1.08373	1.92749	1.11218	2.26158	-1.47818	1.09229	-1.94973	-1.12297	-1.88134	1.23883	solute carrier family 2 (facilitated glucose transporter), member 9
NM_024279	1700094C09Rik	-1.18996	1.01696	-1.13674	-1.26731	-1.07261	-1.10859	1.23411	2.11787	1.4744	1.36882	1.46848	1.2388	dpy-19-like 1 (C. elegans)
NM_008677	Ncf4	-1.3687	-1.09811	-1.10546	1.05637	3.82334	1.05746	-1.1707	-1.26515	-1.1778	1.03328	1.5446	1.23718	thymosin, beta 4, X chromosome
NM_134249	Timd2	-1.46766	-1.58582	-1.40484	-1.38229	-1.20184	1.05249	1.36455	1.41236	2.30618	1.12511	1.40341	1.2337	RIKEN cDNA 4931407K02 gene
NM_008409	Itm2a	-1.05243	1.98459	1.38452	1.25986	1.37006	1.95412	2.07993	1.73143	1.73786	1.17813	1.76091	1.22987	ubiquitin-conjugating enzyme E2D 2
NM_020575	39142	1.29916	2.11586	1.10641	2.14336	1.40713	1.32926	-1.04242	1.12825	1.01165	1.26257	1.2147	1.22698	synaptic nuclear envelope 2
AK017898	Tcrb-J	1.09816	-1.02935	-1.17166	-1.21215	-1.04082	-1.27003	1.26896	1.3995	1.0914	2.83603	1.242	1.22318	somatostatin receptor 3
NM_145577	BC023179	1.19254	2.04273	1.17968	1.19619	1.22342	1.56227	1.10379	1.28897	-1.18569	1.34786	1.33167	1.22147	mitochondrial tumor suppressor 1
NM_145935	Glyat	-1.34843	-1.02695	-1.49528	-1.32347	-1.19875	-1.33433	1.69983	3.23896	1.07687	1.0026	1.01765	1.21744	proteosome (prosome, macropain) subunit, beta type 9 (large multifunctional peptidase 2)
NM_028408	Cnih3	-1.0243	1.08666	1.04811	1.15356	1.16795	-1.08529	1.36205	1.96122	1.22514	2.0405	1.29286	1.21575	RIKEN cDNA 1700124P09 gene
NM_001033222	Pdzd8	1.12094	1.27591	1.40295	1.59926	1.1895	1.15379	-1.46617	2.46142	-1.20922	-1.03513	1.26723	1.21387	multiple endocrine neoplasia 1
NM_172496	Cobl	-1.31255	1.01489	-1.05602	-1.09563	1.05918	-1.03368	1.10211	2.74297	1.10774	1.88557	1.09836	1.2129	arginine/serine-rich coiled-coil 1
XM_126772	Usp36	1.33824	1.13039	1.38615	2.75138	1.90204	2.32212	-1.38373	1.22801	1.53515	1.18282	1.09811	1.2114	TH1-like homolog (Drosophila)
NM_011002	Olfr59	1.03799	1.10968	-1.05465	1.11194	1.00187	-1.06966	-1.0544	3.33037	1.11056	1.16153	-1.61885	1.21058	ATP synthase, H+ transporting, mitochondrial F1F0 complex, subunit e
NM_011253	Rbmy1a1	-1.06187	-1.09543	-1.1842	-1.06159	-1.05206	-1.02422	1.29615	2.16299	1.20088	1.42976	1.19543	1.20992	gamma-glutamyltransferase 6
NM_172289	Slc36a4	-1.90935	-1.72516	-1.0173	-1.59006	-1.54344	-1.48181	1.31756	1.77635	2.79828	1.45821	1.55374	1.2089	SWI/SNF related, matrix associated, actin dependent regulator of chromatin, subfamily a, member 4
AK020399	9430002A10Rik	-2.09408	-1.50978	-2.01094	-2.29511	-2.80377	-2.05273	1.04308	-1.0105	-1.08265	1.39575	1.1845	1.20886	mitogen activated protein kinase 8 interacting protein 1
NM_173780	Klf8	-2.33882	-1.76363	-2.26352	-2.52825	-2.1739	-2.88613	1.77624	1.20395	1.50097	1.40642	1.36722	1.20523	cDNA sequence BC028454
NM_146118	Slc25a25	1.38802	1.96874	1.3129	2.21175	1.56865	1.87858	-1.0144	1.38985	-1.48917	1.43702	1.32993	1.20449	cytoskeleton-associated protein 4
NM_011872	Klk7	-1.04107	-1.07506	1.02136	1.14948	-1.04218	1.0697	2.08646	1.74026	1.53241	1.78117	1.77276	1.20368	hairy and enhancer of split 5 (Drosophila)
NM_028798	2300002G24Rik	1.52555	1.75082	1.21201	3.30489	1.08216	2.71981	1.07932	1.08015	-1.12311	1.20699	-1.47477	1.20256	cyclin F
NM_177791	Kctd19	1.48417	1.22611	1.32752	-1.14622	1.15165	-1.0225	1.6629	2.19259	1.36721	1.18516	1.45035	1.1976	myosin IF
NM_172569	Zc3h5	-1.04	-1.14001	-1.02309	-1.24553	-1.02174	1.02658	1.25814	2.40872	1.51412	2.21852	1.48317	1.19755	gap junction membrane channel protein alpha 9
NM_025907	Mettl6	-1.00905	-1.00092	-1.22723	1.11963	-1.04852	-1.02719	1.41833	2.03334	1.43086	1.46117	1.22102	1.1946	polymerase (RNA) II (DNA directed) polypeptide E
NM_029569	Asb5	1.0409	1.32601	1.20892	1.99711	1.71356	2.43758	1.50475	1.11453	1.28695	-1.17631	1.1876	1.19337	villin 2
NM_138580	Rdbp	1.17126	-1.39722	1.3145	2.06796	1.45695	1.09124	-1.93805	-1.22515	-1.10577	-1.11925	-1.00979	1.19288	RIKEN cDNA 2610034B18 gene
NM_146762	Olfr1013	-1.23454	-1.17746	-1.00494	-1.06607	-1.01177	-1.21223	2.0928	1.48958	1.27998	1.16549	1.08699	1.19177	interferon activated gene 204
NM_175478	Lrfn3	-1.0736	1.08355	1.15512	1.08111	1.33532	1.35532	1.30805	1.08232	-1.02981	1.80015	2.14571	1.19101	phosphorylase kinase beta
NM_175177	Bdh1	-1.03708	1.24194	1.2813	1.3702	1.48909	1.65168	2.13652	1.14808	1.11946	1.0087	1.28278	1.19083
NM_010723	Lmo4	1.58816	1.84849	1.69456	2.1719	1.64339	1.81442	-1.00233	1.25635	1.18617	-1.03516	1.16431	1.19009	kalirin, RhoGEF kinase
	A_51_P231414	1.71758	1.06929	1.0244	1.10969	1.06035	-1.00052	1.16859	1.21496	2.87526	2.1129	-1.11383	1.18988	a disintegrin-like and metallopeptidase (reprolysin type) with thrombospondin type 1 motif, 7
NM_007546	Bik	-1.59837	-1.38904	1.04693	-1.35883	-1.31807	1.15131	1.53677	-1.11806	1.06897	1.43393	2.10372	1.18981	solute carrier family 4 (anion exchanger), member 3
NM_146346	Olfr397	-1.33925	-1.1841	-1.19856	1.13023	-1.00612	-1.18601	1.21941	3.2777	1.51618	-1.00633	1.10284	1.18862	vascular endothelial growth factor C
U12889	Klra8	1.55231	1.7454	1.46175	1.83995	1.42575	2.35081	1.05982	-1.05343	1.223	1.00363	1.04697	1.18596	general transcription factor II H, polypeptide 2
BC020108	Arsi	-1.17018	1.05133	1.02622	-1.16882	-1.0769	-1.2514	-1.18176	2.29189	1.65574	1.27243	1.12416	1.18583	immunoglobulin superfamily, member 4B
NM_011825	Grem2	1.3891	1.49637	1.84396	1.69086	2.10807	1.82746	1.06201	1.5844	-1.2646	-1.30125	-1.0363	1.18536
AK086390	Rft1	-1.19692	-1.10651	-1.11492	-1.49255	-1.24279	-1.26769	1.22658	3.0572	-1.0269	-1.00295	-1.09661	1.18334	protocadherin beta 7
XM_887155	Igsf10	-1.17248	1.2913	1.08798	1.02281	1.60458	2.16604	1.01343	1.31594	-1.35042	-1.10147	1.29742	1.1828	four and a half LIM domains 4
NM_175328	Slc6a15	-1.03582	1.31119	1.20473	1.34977	2.88933	1.59622	1.12308	1.2843	1.19271	-1.43328	-1.29294	1.17382	pleckstrin homology domain containing, family G (with RhoGef domain) member 1
NM_021542	Kcnk5	1.15392	-1.04744	-1.00025	1.09494	-1.12108	1.01266	1.56072	1.10759	2.6914	-1.04418	1.33342	1.17371	solute carrier family 2 (facilitated glucose transporter), member 10
NM_080433	Zfp312	-1.49733	-1.31716	-1.15985	-1.4418	-1.37742	-1.29054	1.27967	-1.01711	-1.00594	5.49207	-1.01218	1.17218	RIKEN cDNA 2010011I20 gene
NM_013846	Ror2	-1.15853	-1.06003	-1.04967	-1.2756	1.07743	1.21169	1.24814	1.43169	2.45852	1.04653	-1.11444	1.16912	recombining binding protein suppressor of hairless-like (Drosophila)
NM_027132	Otop3	1.21989	1.12627	1.45884	1.25258	1.59675	2.89157	1.19584	1.05427	-1.00388	1.01981	1.23259	1.16634	RIKEN cDNA 1810058I24 gene
NM_010186	Fcgr1	-1.0519	1.55203	1.40582	1.54121	1.53615	1.45124	1.3923	2.37087	1.35962	1.22916	2.93829	1.16628	RIKEN cDNA 1500005P14 gene
NM_010838	Mapt	1.39046	1.27525	1.20731	1.38251	1.61164	1.42144	1.21874	3.00729	1.04658	-1.09499	1.00061	1.16444	expressed sequence AU040829
NM_133184	Slc5a4a	-1.129	1.26814	1.08088	1.13727	-1.21033	-1.00826	1.25111	1.45033	1.66742	1.43057	3.05504	1.16432	proline arginine-rich end leucine-rich repeat
NM_007650	Cd5	1.03657	1.13984	1.29892	1.29504	1.27614	1.08403	1.38613	2.58604	-1.00462	1.28827	1.18564	1.16327	RIKEN cDNA 9330129D05 gene
AK016981	4933429H19Rik	-1.53578	-1.03142	1.26927	-1.09657	1.14941	1.01199	1.25345	-1.02084	7.71072	1.19481	1.23411	1.16232	RIKEN cDNA 2900024C23 gene
NM_011459	Serpinb8	1.12461	1.1958	1.21195	-1.10092	1.13139	2.00261	1.33171	-1.08366	1.23933	1.15588	1.02059	1.16215	multiple EGF-like-domains 6
BC079536	Cep110	-1.52412	-1.21304	-1.27482	-1.39894	1.0222	-1.18989	1.05153	3.67147	1.14241	-1.01231	1.03274	1.16128	olfactory receptor 893
NM_153100	Rtp3	1.45747	1.08095	1.01682	1.08599	1.32113	1.04432	-1.18323	2.12616	1.68576	1.2048	1.49146	1.15793	EF hand domain containing 2
NM_009905	Clk1	1.08018	2.80703	-1.04335	2.08022	-1.19428	1.43236	-1.04258	1.15755	-1.44985	1.23443	-1.25155	1.15508	B-cell translocation gene 3
NM_175506	Adamts19	-1.07317	1.02764	1.06985	1.01182	-1.11248	1.15822	1.46216	1.53192	1.28326	1.12768	2.19142	1.15485	BTB (POZ) domain containing 2
AK078638	A_51_P352484	1.20788	1.29514	1.13207	1.0603	1.35784	2.97955	-1.0203	1.001	-1.01184	1.01943	1.34652	1.15318	cullin associated and neddylation disassociated 1
NM_008118	Gif	-1.1204	-1.10188	-1.33484	-1.06527	1.14117	-1.10967	1.83831	1.17628	2.68191	1.18346	1.33514	1.15207	lysophospholipase-like 1
NM_009108	Nr1h4	2.08387	1.14911	1.42746	-1.21534	1.25007	-1.04962	1.98464	1.00813	1.92388	1.50558	1.50947	1.15163	syntaxin binding protein 3A
NM_001033286	Slc30a10	1.04152	1.00959	-1.17295	-1.1985	1.07023	-1.07144	1.17714	1.06898	1.86947	2.11259	1.22356	1.15084	cDNA sequence BC047219
NM_029639	1600029D21Rik	1.2354	1.21879	1.30848	2.40566	1.41644	1.25163	1.03754	1.14323	-1.03785	1.3058	-1.10139	1.15013	interleukin 1 alpha
NM_009409	Top2b	-1.96421	-2.03335	-2.72466	-2.66725	-5.90562	-4.00342	1.47676	1.87169	-1.06379	-1.11421	-1.30773	1.14763	growth hormone receptor
NM_010130	Emr1	-1.2335	1.06022	1.18883	1.10171	1.32142	1.39528	1.4427	2.10972	-1.0026	-1.19609	2.35599	1.14753	sal-like 1 (Drosophila)
NM_026423	2410018C20Rik	-1.14252	-1.25159	-1.05899	-2.02487	1.13331	-1.25247	1.06585	-1.39499	-1.02228	1.24967	-1.02192	1.14625	RIKEN cDNA C330026N13 gene
NM_008950	Psmc5	-1.08438	-1.19517	-1.3489	-2.32226	-1.29769	-1.48325	1.25182	1.21167	1.00149	1.22087	-1.077	1.14576	spermatogenesis associated glutamate (E)-rich protein 3
NM_010412	Hdac5	1.48533	1.85794	1.38198	2.31565	1.57479	1.74276	-1.09679	1.06992	1.12139	1.19249	-1.24162	1.1453	RIKEN cDNA 2010109K11 gene
NM_017378	Pcdh12	-1.31826	-1.54931	-1.55185	-1.1949	-1.08039	-1.25146	4.56321	5.40024	1.57462	-1.03223	-1.10273	1.14437	adducin 3 (gamma)
NM_026324	Kirrel3	-2.01443	-1.51941	-1.60554	-1.52537	-1.32075	-1.67555	1.16541	1.41778	1.05087	1.26477	1.28303	1.14269	DENN/MADD domain containing 1C
NM_010875	Ncam1	-1.02029	-1.14526	-1.34656	-1.56204	-1.16218	-1.37695	-1.10541	2.7368	1.09174	-1.02882	1.27604	1.14263	nudix (nucleoside diphosphate linked moiety X)-type motif 16-like 1
	A_51_P246416	-1.47638	1.9986	-1.71158	-1.49204	-1.7566	-1.52991	-1.06591	1.06991	-1.06208	1.20008	-1.03268	1.14236	sodium channel, voltage-gated, type IX, alpha
NM_011338	Ccl9	-1.02893	1.57794	1.28579	1.5238	1.47269	2.27862	-1.25535	-1.07976	-1.24569	-1.00713	-1.00403	1.14212	transferrin
NM_152803	Hpse	-1.03037	-1.50432	-1.33343	-1.01946	-1.26317	-1.14867	1.27444	9.05181	1.15434	1.31959	1.37918	1.14036	fidgetin-like 1
BC004015	A_51_P511346	-1.13606	1.37605	-1.04275	1.58149	3.12507	1.48339	-1.24852	1.12886	-1.30368	-1.16589	1.30823	1.13982	RIKEN cDNA 4930522H14 gene
NM_026298	Ift172	1.1222	1.19693	1.04312	1.02709	1.20173	-1.07043	1.86146	2.35108	1.19652	1.45566	1.27198	1.13688	smu-1 suppressor of mec-8 and unc-52 homolog (C. elegans)
NM_153513	BC028528	-1.36978	1.38241	1.0877	1.37096	1.19232	1.22006	1.08616	2.17175	1.12992	1.1457	1.56561	1.13667	LOC622757 gene
AK164078	Wdfy2	1.08916	-1.21072	1.06571	1.05407	1.27915	1.56157	1.18052	1.05183	2.58511	-1.04998	-1.23057	1.13405	hect (homologous to the E6-AP (UBE3A) carboxyl terminus) domain and RCC1 (CHC1)-like domain (RLD) 1
NM_134126	Ift140	1.45932	1.4649	1.50871	1.34952	1.47711	1.70661	2.02179	1.06454	-1.14146	-1.30085	-1.33421	1.12828	RIKEN cDNA 9330151L19 gene
NM_053184	Ugt2a1	1.09196	-1.15143	1.09329	-1.28884	-1.09014	1.16521	1.10174	7.82038	1.61477	1.05218	1.03066	1.12774	tetraspanin 13
NM_080853	Slc17a6	-1.00471	2.71631	1.22831	1.09256	-1.00891	1.42989	-1.09046	1.17806	1.02704	-1.09375	-1.03752	1.12756	interferon, alpha-inducible protein 27
NM_173417	Kcns3	1.07961	-1.03583	1.02373	2.17052	1.2679	1.77712	1.19561	1.21955	1.25018	1.1515	1.55787	1.12729	complement component factor h
NM_019471	Mmp10	1.1929	1.187	1.14401	1.37408	1.10326	1.45243	1.26167	-1.0144	2.11665	1.6045	-1.15651	1.12604	X Kell blood group precursor-related family, member 5
AK020867	A930016O22Rik	1.03956	1.00428	1.08274	-1.03543	1.09843	2.15936	1.146	1.41978	1.04664	1.39133	1.60352	1.12593	kinesin family member C1
NM_009476	Upk2	-1.49728	-1.40855	-1.34066	-1.28182	-1.39772	-1.09218	1.24722	3.61935	-1.09329	1.19805	1.04031	1.12482	RIKEN cDNA E130112L23 gene
NM_027491	Rragd	-1.26908	1.15642	-1.16459	-1.2421	-1.14345	-1.14078	1.32869	2.77121	1.22663	1.07761	1.15492	1.12373	claudin 6
NM_029815	Bcas1	1.16754	1.06904	1.08613	1.25195	-1.07774	1.00023	-1.19908	1.31199	1.2479	2.10959	1.02914	1.11932
NM_008847	Pip5k1b	1.10978	1.44236	1.23133	2.00681	1.38744	1.85401	-1.39071	-1.02964	-1.10882	1.10979	-1.07286	1.11892	glycine receptor, alpha 4 subunit
AK040892	A_51_P287952	2.69011	1.31459	1.12904	1.60159	1.28819	1.14417	1.44317	-1.0198	1.20005	-1.02297	1.56095	1.11651	ankyrin repeat domain 25
XM_485455	Grrp1	1.16387	1.08694	1.17859	1.01302	1.45817	1.81411	1.47137	1.18126	3.16451	1.06554	-1.02851	1.11548	choroideremia-like
NM_020574	Kcne3	-1.02325	-1.01272	-1.18604	-1.19903	-1.24011	1.14823	2.23947	1.23418	1.52166	1.24059	1.20831	1.11368	Rho guanine nucleotide exchange factor (GEF) 19
XM_902605	Ankrd11	1.35976	1.05984	1.60798	2.84502	1.7722	2.52081	-2.19604	-1.18557	1.16216	-1.14573	1.00152	1.11281	hyaluronan synthase1
NM_028834	2210009G21Rik	-1.04758	-1.17907	-1.18679	-1.05294	1.31593	1.16067	-1.01368	1.11384	2.2421	-1.26048	1.11744	1.11245	dynein cytoplasmic 2 light intermediate chain 1
NM_172937	Shprh	-1.12033	1.24631	1.191	1.1358	1.19929	-1.00881	1.50387	2.35206	1.09579	1.39848	1.28219	1.11167	macrophage erythroblast attacher
NM_029798	2810417J12Rik	1.12107	2.5967	1.66462	1.52268	1.40761	1.28487	1.09915	-1.09705	-1.24175	-1.04176	1.25517	1.11034	RIKEN cDNA 4930510E17 gene
NM_020498	Ly6i	-1.2126	1.45616	-1.07581	-1.32381	-1.14218	2.67111	1.09727	1.06666	1.0806	1.31986	1.79456	1.11027	target of myb1-like 2 (chicken)
BC055439	Myl9	-3.842	-2.76072	-2.84603	-2.22218	-3.63041	-2.90891	-1.44694	-1.56788	-1.39596	-1.41661	-1.29425	1.10814	N-acetylglucosamine kinase
AK017271	5430405H02Rik	1.05402	-1.18104	-1.56655	-1.24113	-1.22594	-1.24841	-1.14558	2.5142	-1.10046	1.11388	-1.04324	1.10646	development and differentiation enhancing factor 2
NM_020008	Clec7a	-1.11432	1.54689	1.25498	1.83549	1.37302	1.75814	1.49089	2.02858	-1.19626	-1.34929	1.14186	1.10369	RIKEN cDNA 4933417G07 gene
NM_177204	D330017J20Rik	1.49661	1.78675	1.17328	2.12853	1.38781	1.39565	1.46475	1.26478	-1.11078	1.68492	1.19654	1.10222	thymoma viral proto-oncogene 3
NM_134111	Eaf2	1.39636	2.28222	1.7412	1.96431	1.14922	2.95663	-1.14302	1.20944	-1.29656	1.0556	1.01849	1.10155	inositol 1,4,5-triphosphate receptor 2
NM_030718	Abo	-2.24506	-1.75537	-1.75351	-1.72192	-1.82153	-1.72919	1.38297	-1.21528	1.01914	1.07421	1.12287	1.09951	olfactory receptor 1115
NM_011887	Scn11a	1.1773	1.47996	-1.05639	1.02734	1.02471	1.80291	-1.00025	1.04177	2.17257	-1.03919	-1.15147	1.09856	histone 1, H1b
BC099566	1700007K13Rik	1.20325	1.0403	-1.1771	-1.20848	1.31693	-1.23623	1.48983	-1.03991	1.33906	1.81557	2.09903	1.09593	developmentally regulated repeat element-containing transcript 1
AK046272	B230363K08Rik	-1.36444	-1.23646	-1.28973	-1.42192	-1.06211	-1.47954	1.49894	2.32079	1.40134	1.38592	1.37442	1.09517	transmembrane protein 80
BC012405	2310001H12Rik	1.09077	2.09353	1.15211	1.69068	1.037	1.07722	1.0277	-1.00769	-1.04996	1.20275	1.19826	1.09439	cyclin D1
AK046145	Taok2	-1.16754	-1.59342	-1.27421	-1.33161	-1.0473	-1.26364	1.08317	-1.11681	2.10473	-1.1662	1.01445	1.09372	ubiquitin protein ligase E3 component n-recognin 1
NM_011040	Pax8	-1.13398	1.0758	-1.45855	-1.63821	-1.4787	-1.24246	-1.06239	2.53361	1.23025	1.1594	-1.00307	1.09291	patched domain containing 2
AK013739	Lonrf2	-1.47667	-1.09406	-1.16525	-1.56485	-1.08622	-1.31622	1.87772	1.08342	2.83915	1.1544	1.03925	1.09278	pipecolic acid oxidase
AK036537	Serpinb10	1.25735	1.55189	1.13643	1.74326	1.24015	1.73012	-1.02165	1.17869	1.23192	2.06364	1.34665	1.09205	RIKEN cDNA 4930547N16 gene
NM_174996	D4Ertd22e	1.04435	1.08484	1.05599	1.25567	1.14376	2.20644	-1.024	1.19401	-1.08823	1.10853	1.07469	1.08743	cDNA sequence BC051244
NM_138672	Stab1	-1.99657	-1.82435	-2.01641	-1.73691	-2.081	-1.64801	-1.22493	-1.27867	1.10836	-1.22163	1.05548	1.08695	chloride channel 5
NM_172684	Rsbn1	1.36504	2.06411	1.67417	2.66978	1.91322	2.04865	-1.05665	1.39067	-1.04099	1.18171	-1.13103	1.086	ring finger protein 26
NM_020563	Apbh	-1.57613	-1.35906	-1.4589	-2.02997	-1.11689	-1.24056	-1.10426	-1.09912	-1.03975	1.01851	-1.1005	1.08528	RIKEN cDNA 4930442H23 gene
NM_001025074	Ntrk2	1.29604	-1.08813	1.18463	-1.045	9.01587	1.19005	1.19719	1.22036	1.0468	1.16234	1.15506	1.08395	hydroxysteroid (17-beta) dehydrogenase 7
NM_011344	Sel1h	1.04207	1.11099	1.14457	-1.17733	1.17236	1.00156	-1.08949	2.09029	-1.24345	-1.25996	-1.20074	1.08357	phospholipase A2, group IVA (cytosolic, calcium-dependent)
NM_026084	3110070M22Rik	-1.12252	-1.09154	1.23876	-1.59479	-1.06547	3.08285	1.33095	1.12573	1.26676	1.11939	1.00563	1.07778	cytochrome P450, family 2, subfamily d, polypeptide 26
NM_016956	Hbb-b2	1.48214	1.36119	1.91181	1.504	1.6688	2.07411	1.17964	-1.19396	-1.25758	1.06487	1.05268	1.07617	calpain 12
NM_009290	Wnt8a	-1.12891	-1.01883	-1.0915	-1.50252	-1.1297	-1.08413	1.54079	1.38228	2.7268	1.16082	1.21111	1.07458	RIKEN cDNA 1200015A19 gene
NM_175558	Zfp446	-1.55349	-1.29167	-1.39907	-1.63605	-1.92758	-1.9994	1.08745	1.11662	1.02254	1.16268	1.01884	1.07394	cytochrome P450, family 2, subfamily b, polypeptide 13
NM_133195	Brunol4	1.07711	1.14451	1.27449	1.0186	1.44048	1.98934	-1.00052	1.37559	2.04772	1.05175	1.74526	1.07215	RIKEN cDNA C330027C09 gene
NM_147003	Olfr139	1.32662	1.03518	1.16155	1.09516	1.53019	-1.19669	-1.05673	2.51888	1.28863	-1.04716	-1.03713	1.07084	RIKEN cDNA 1810049H19 gene
AK141614	Gpr75	1.38521	1.18836	1.03284	-1.04657	1.39303	1.61498	2.15218	1.06491	1.25265	1.27275	1.3256	1.06697	runt-related transcription factor 1; translocated to, 1 (cyclin D-related)
NM_147056	Olfr646	1.14859	1.0526	1.32995	1.70802	1.49861	1.45424	-1.28324	-1.17628	5.8674	1.08644	-1.21421	1.06521	topoisomerase (DNA) II alpha
NM_026625	1700067P10Rik	1.0126	1.23204	-1.02425	1.03151	-1.0258	-1.16709	1.29353	1.58204	2.68588	1.18832	1.38126	1.06283	pantothenate kinase 3
NM_133358	Zfp617	1.32959	1.94173	1.35363	2.03157	1.46388	1.7462	-1.03756	1.53324	1.28764	1.19705	-1.09043	1.06281	RIKEN cDNA 4921508D12 gene
X89687	Olfr22-ps1	1.15477	2.33619	1.24984	1.08291	1.14642	1.2838	-1.03314	2.0706	1.2545	1.32452	-1.02364	1.06168	kyphoscoliosis peptidase
NM_146729	Olfr784	1.34177	1.52128	1.31962	1.44176	1.2282	1.28624	-1.0591	4.96899	1.15067	-1.1488	1.16877	1.06036	kinesin family member 4
NM_021467	Tnni1	1.49957	1.47921	1.07528	1.27339	-1.1391	5.55193	-1.16233	1.01931	1.28951	-1.17286	-1.12395	1.05579	asporin
XM_990070	4930515G16Rik	1.3934	1.31266	1.22441	1.2971	1.3454	1.19774	1.51896	1.57388	5.42762	-1.00184	1.25151	1.05475	FAST kinase domains 5
NM_146748	Olfr661	1.04019	-1.04274	1.0709	1.23477	-1.07553	1.18918	1.51288	1.74531	2.59306	1.36695	1.25822	1.05277	Rho GTPase activating protein 23
AK047014	Itgbl1	1.11549	1.24904	1.35273	1.5114	1.36293	-1.05837	-1.19425	6.04248	1.03622	1.16808	-1.08566	1.05174	aldehyde oxidase 1
AK014599	Hyal4	-1.04512	-1.01649	1.0786	1.07168	-1.02331	1.34434	1.7848	2.13571	1.33739	1.40673	1.54679	1.05133	RIKEN cDNA 2210418O10 gene
NM_023061	Mcam	-1.08598	2.89014	1.08142	1.51387	1.94361	1.59758	1.11257	-1.23814	1.10676	1.07709	-1.1511	1.04873	myeloid/lymphoid or mixed-lineage leukemia 5
NM_007520	Bach1	1.09686	1.19617	1.11841	1.11307	1.10814	1.14875	-1.25494	-1.4925	2.21375	1.10064	1.16473	1.04665	myosin, heavy polypeptide 10, non-muscle
NM_007937	Epha5	-1.79965	-2.01302	-2.62785	-2.09262	-1.82706	-1.87971	-1.01108	1.12711	-1.1715	1.15245	-1.07883	1.0452
XM_898020	Nek1	1.03418	4.16307	1.4022	1.5111	-1.11665	1.49588	-1.0335	-1.24464	1.18447	-1.44063	-1.30319	1.04508	cytochrome c oxidase subunit IV isoform 2
NM_021508	Myoz1	-1.02248	1.17693	-1.31045	-1.22894	-1.00138	-1.03238	1.26625	2.37513	1.27958	1.10388	-1.17111	1.04474	fatty acid desaturase 2
NM_080471	Ankrd6	-1.90374	-2.00176	-2.30261	-3.36582	-1.81284	-2.75671	-1.16069	1.25507	1.1468	1.43999	1.34915	1.04383	cDNA sequence BC068171
NM_172443	Tbc1d16	1.66014	-1.00291	2.19827	-1.13633	2.35622	1.09477	1.03356	-1.16648	2.55066	1.35746	1.35779	1.04303	hypothetical LOC67660
NM_146200	Eif3s8	-1.03356	-1.41007	1.55693	1.31947	1.90448	2.14001	-1.9796	1.00425	1.28675	-1.23754	1.15815	1.04256	sphingosine-1-phosphate phosphatase 1
AK085720	Hectd1	-1.3318	1.6212	-1.01429	1.04536	1.10636	-1.03884	-1.13504	-1.03626	2.37762	1.42982	-1.05286	1.04208	B-cell translocation gene 4
NM_029612	Slamf9	-1.32475	-1.05812	1.15813	1.06695	1.15555	1.10738	1.09986	1.02108	1.15359	-1.06963	2.00847	1.04053	transient receptor potential cation channel, subfamily M, member 6
NM_052994	Spock2	-1.0802	-1.40358	1.00654	-1.16947	1.07084	-1.40892	-1.52591	1.51733	2.29923	-1.06169	1.05174	1.04045	RIKEN cDNA 4632404H22 gene
NM_177224	Chd9	-1.05832	1.04698	1.48703	-1.04239	-1.1074	-1.08163	-1.69553	-1.4943	13.1682	-1.28381	-1.07951	1.04036	cell division cycle 2 homolog A (S. pombe)
NM_175151	Tatdn1	1.65395	1.5296	1.33612	1.59041	1.31192	1.38491	-1.12095	4.87202	1.17566	1.00375	1.21443	1.03917	3'-phosphoadenosine 5'-phosphosulfate synthase 1
NM_026416	S100a16	-1.50089	-1.52861	-1.5174	-3.04316	-1.42936	-1.66058	-1.08441	-1.08641	-1.38707	-1.32689	-1.66619	1.03827	transmembrane protein 23
BF168016	A_51_P520556	-1.0422	-1.10628	1.07952	1.08368	1.10923	1.09438	2.06938	1.14964	1.06776	1.15571	1.0029	1.03754	RIKEN cDNA 2810055F11 gene
NM_027881	Osbpl3	1.40755	-1.00551	1.30608	1.5135	2.20764	1.21634	1.30493	1.57173	1.03091	1.08677	1.21794	1.03451	expressed sequence AI854703
AK013534	Adora3	1.25216	-1.05922	1.04769	1.01871	-1.16534	3.5162	1.43579	2.60492	1.57092	1.14354	-1.02799	1.03102	SUMO/sentrin specific peptidase 6
NM_145550	Yipf1	-1.05352	-1.18287	-1.12076	-2.07947	-1.0666	-1.15466	1.16548	1.01225	1.01802	1.02961	-1.06301	1.0301	androgen-binding protein eta
NM_053136	Pcdhb11	-1.10744	1.01088	-1.23864	-1.48022	-1.39778	-1.3614	1.25935	2.29873	1.25219	-1.12036	-1.25247	1.02968	RIKEN cDNA 4930555I21 gene
BC078451	2900019G14Rik	2.25181	1.5905	2.61401	1.77913	1.57676	1.33871	1.9014	-1.08535	1.07492	1.24571	1.08901	1.0293	vasodilator-stimulated phosphoprotein
NM_146989	Olfr1496	-1.22796	-1.02017	-1.13255	1.15569	1.05226	-1.13873	1.02959	-1.17741	2.56154	-1.00806	1.09959	1.02768	lin-7 homolog A (C. elegans)
XM_127501	Bdp1	-1.96119	-1.41766	-1.76952	-1.3309	-2.0219	-1.97856	1.03857	1.4027	1.02254	1.24274	1.17455	1.02676	cDNA sequence BC007180
NM_001005508	Arhgap30	-1.00108	1.26781	1.20226	1.2226	1.29408	1.45816	1.495	1.94575	2.16404	1.54111	1.46215	1.02542	muscleblind-like 1 (Drosophila)
AK033266	A_51_P452525	1.0479	1.25278	1.12195	2.72864	-1.22411	1.10991	1.2137	1.52063	1.64799	-1.01845	1.1762	1.02203	ubiquitin-conjugating enzyme E2T (putative)
NM_010407	Hck	-2.24279	1.40075	-1.0281	1.01259	-1.13827	-1.10937	-1.52299	-1.30633	-1.4737	-1.52817	-1.1011	1.0206	autophagy-related 4D (yeast)
NM_033373	Krt23	1.24323	1.34355	1.37659	1.71682	1.03798	1.32356	1.77885	3.92813	-1.0311	1.57035	1.52495	1.01946	H1 histone family, member 0
AK007277	1700125F08Rik	1.02318	-1.17347	1.05402	1.03824	1.05295	1.19683	1.23238	1.1767	2.28228	-1.52238	-1.14658	1.01919	zinc finger and BTB domain containing 3
AK087617	Stard9	-1.24434	-1.02511	-1.02572	1.06347	-1.40334	1.17512	1.98681	1.16652	3.8151	-1.04999	-1.06098	1.01749	nitrilase family, member 2
NM_033596	Hist2h4	-1.44215	-1.80464	1.19751	1.04181	1.46491	-1.0032	-2.12599	-1.98514	2.0127	-1.08313	1.04205	1.01722	emopamil binding protein-like
NM_015771	Lats2	1.0898	1.23382	1.04445	1.09941	-1.0294	1.63005	1.08059	1.99792	-1.62774	1.11764	-1.33615	1.01712	Cdc42 guanine nucleotide exchange factor (GEF) 9
BC052715	Lars	1.08273	-1.37739	1.48845	1.72245	2.03231	1.94882	-2.11723	-1.41255	1.84341	-1.07603	-1.02555	1.01517	EPM2A (laforin) interacting protein 1
NM_010696	Lcp2	1.48789	1.36927	1.47235	1.63128	1.83967	2.09806	1.34566	1.28821	1.84328	-1.32384	1.19892	1.01459	RIKEN cDNA 2610507B11 gene
NM_177708	Rtn4rl1	-1.49309	-1.0259	-1.19008	-1.6198	-1.12248	-1.40544	1.2289	2.40826	1.17425	1.51116	1.58433	1.01431	glucuronidase, beta
NM_011510	Abcc8	-1.13553	-1.10325	-1.17826	-1.26567	-1.29166	-1.28696	-1.61697	2.0385	-1.12178	-1.36397	-1.46532	1.01286	RIKEN cDNA 2810439F02 gene
NM_029928	Ptprb	1.45628	1.12755	1.84234	1.0746	1.5494	1.2563	1.87334	-1.10334	2.40274	1.60377	2.59999	1.01149	ectonucleotide pyrophosphatase/phosphodiesterase 6
AK014241	3110068G20Rik	-1.99636	-1.44755	-1.57887	-1.18723	-1.49619	-1.39053	-1.2081	-1.54988	-1.07712	1.04239	1.143	1.01044	actin, alpha 2, smooth muscle, aorta
NM_011125	Pltp	1.0237	1.023	-1.10096	-1.17091	1.0837	-1.01924	2.00011	1.12	-1.04313	1.03081	-1.292	1.01011
NM_021899	Foxj2	1.4818	2.03845	1.47058	2.20528	1.42484	1.70749	-1.33198	-1.27297	-1.07457	1.05666	-1.41156	1.0101	SEC22 vesicle trafficking protein-like C (S. cerevisiae)
NM_008596	Sypl2	-1.06493	-1.18522	-1.02166	-1.03224	1.23545	-1.04058	2.15232	1.11351	1.307	-1.04025	1.42667	1.00834	fibroblast growth factor 10
NM_026193	Ap4b1	-1.07894	1.09711	-1.04524	-1.23986	-1.07408	-1.13382	1.46316	1.51996	1.12022	2.53878	-1.04761	1.00616	similar to gonadotropin inducible ovarian transcription factor 1
	A_51_P445765	1.24684	1.61246	1.23194	1.45746	-1.04729	1.09548	1.0093	-1.11814	1.50245	2.66475	1.12665	1.00257	melanoma associated antigen (mutated) 1-like 1
NM_145483	Zfp160	2.28664	1.88215	2.63368	1.18665	1.25699	1.58673	-1.13838	1.01742	-1.05418	-1.11596	1.67706	1.00238	nicotinamide nucleotide transhydrogenase
NM_177034	Apba1	-1.20497	-1.15873	-1.36041	-1.18129	-1.28148	-1.09913	-1.30695	-1.52967	3.09778	-1.1013	-1.38633	1.00214	RIKEN cDNA 1700010C24 gene
NM_016685	Comp	-1.87533	-2.04865	-1.52502	-2.05111	-1.8856	-1.66614	-1.05449	1.5387	1.17896	1.0497	1.47281	-1.00102	copine family member IX
NM_019577	Ccl24	-1.5969	1.07611	-1.12797	-1.082	1.08833	1.20528	-1.11234	-1.04421	2.78725	-1.02244	1.14623	-1.00347	chromatin assembly factor 1, subunit A (p150)
AF186188	A_51_P262699	1.36145	1.44342	1.4656	1.32701	1.56032	1.66953	1.43722	2.53434	1.2055	-1.14066	1.40259	-1.00358	spermidine/spermine N1-acetyl transferase 2
NM_053123	Smarca1	1.05523	1.37097	1.07483	1.15567	1.39871	1.10722	1.00644	2.3715	-1.16535	-1.42069	1.61016	-1.00415	succinate-CoA ligase, GDP-forming, alpha subunit
NM_138679	Ash1l	1.08082	1.04402	1.16042	3.04962	1.27904	1.11503	-1.83762	-1.01427	-1.06339	-1.11228	-1.01105	-1.00643	CD 81 antigen
NM_017395	Rfx5	1.20341	2.19348	-1.00677	1.2853	1.17422	-1.00253	1.30135	1.52941	1.17428	1.45745	1.15153	-1.00845	nuclear receptor subfamily 2, group F, member 2
NM_146925	Olfr481	-1.7106	-1.49888	-2.61251	-2.3714	-1.49444	-1.85407	1.03618	-1.032	1.17781	1.01247	-1.1203	-1.009	synaptogyrin 2
NM_175507	Tmem20	-1.26013	-1.67714	-1.40402	-2.21994	-1.43709	-1.81531	1.08243	-1.04949	1.01906	1.03192	1.08289	-1.00966	fukutin related protein
NM_029338	1700027N10Rik	1.02337	1.67694	1.44102	1.41846	2.03419	1.31447	-1.46201	-1.18274	-1.02639	-1.19332	-1.25284	-1.00991	TSC22 domain family 4
NM_022319	Clstn2	-1.55889	-1.40136	-1.17656	-1.24323	-1.17764	1.02763	-1.15615	-1.16076	2.03657	-1.06211	-1.18904	-1.01158	RIKEN cDNA 2610020C11 gene
NM_019566	Rhog	-1.06145	-1.02737	-1.05775	-1.1965	1.30395	-1.18727	-1.5684	-2.02955	-1.41294	-1.36052	-1.78402	-1.01484	RIKEN cDNA 4931408A02 gene
NM_130455	Grin3b	-1.15842	-1.41022	-1.04758	-2.00927	-1.45206	-1.81556	1.39242	1.47147	1.74401	1.58415	1.24801	-1.01668	RIKEN cDNA 2310058D17 gene
NM_025452	Tmem54	1.15503	2.74635	-1.13721	1.1612	1.04582	1.01828	-1.13408	-1.47513	-1.51536	-1.42983	-1.03754	-1.0204	SUMO1/sentrin specific peptidase 7
AK006002	Plac8l1	1.2917	1.3498	1.58322	1.22075	2.08334	1.30086	1.16975	1.11773	2.28409	-1.09053	-1.04337	-1.02078	transmembrane protein 30A
NM_181277	Col14a1	1.16176	1.18414	-1.16461	-1.19952	1.03134	-1.12857	-1.06161	1.12383	1.20528	1.11523	2.35213	-1.02118	fibroblast growth factor (acidic) intracellular binding protein
NM_021551	Slc22a17	1.30479	2.64401	1.17512	1.56821	1.04036	1.15016	-1.32749	-1.02929	-1.07814	-1.21575	-1.01791	-1.02347	RIKEN cDNA 2410078J06 gene
NM_146853	Olfr1341	1.15495	1.06442	1.01619	1.09451	1.03957	1.04444	1.01716	5.45958	1.14652	1.03029	1.17123	-1.02489	RGM domain family, member A
NM_021281	Ctss	-1.22379	1.07827	1.32152	1.25899	1.5022	1.99146	1.50138	2.0405	1.61169	1.26967	1.60993	-1.02552	apolipoprotein B
AK048942	A_51_P520198	-1.19726	-1.10315	1.00392	-1.09513	1.01492	1.01937	1.0846	2.67444	1.06915	1.11971	1.10038	-1.02627	olfactory receptor 555
NM_007526	Barx1	-1.46642	-1.16139	-1.31519	-1.27354	-1.00183	-1.16856	1.53192	1.68962	3.43822	-1.13463	1.00568	-1.02878	sorting nexin family member 27
NM_011662	Tyrobp	-1.06844	2.41067	-1.08657	2.40975	1.0885	2.00098	1.54471	2.30175	1.20468	-1.51976	1.24527	-1.03125	flavin containing monooxygenase 5
NM_007960	Etv1	-1.03013	1.37026	1.42213	1.39619	1.52631	2.17028	1.38107	1.56339	1.12698	-1.18566	-1.05467	-1.032	germ cell-specific gene 2
NM_146105	9630058J23Rik	-1.07078	-1.00856	1.01624	2.95045	1.03643	1.08706	-1.62981	-1.28317	-1.40193	-1.24723	-1.01974	-1.03304	cytochrome P450, family 2, subfamily d, polypeptide 13
NM_028711	Slc25a27	-1.00231	1.14316	-1.3624	1.1012	-1.09305	-1.13738	1.89107	5.13854	1.37193	1.68161	1.30062	-1.03354	trophinin associated protein
	A_51_P209043	1.28704	1.23096	1.28809	1.25356	1.60523	1.21141	1.05016	1.45563	8.51272	1.04168	-1.10654	-1.03521	budding uninhibited by benzimidazoles 1 homolog, beta (S. cerevisiae)
NM_013700	Usp5	-1.19172	-1.42489	-1.32546	-2.38714	-1.29085	-1.32806	1.0756	-1.01169	1.08077	1.02353	-1.04563	-1.03629	exocyst complex component 7
NM_011248	Robo3	2.53813	1.35115	1.48269	1.15967	2.16772	1.62301	2.17015	-1.41333	1.8188	1.57801	2.74729	-1.03773	SH3 domain containing ring finger 1
	A_51_P301713	1.36538	1.09395	1.55675	2.37352	1.52515	1.61442	-1.35295	-1.05114	-1.0865	-1.24249	1.03877	-1.04137	ring-box 1
NM_175308	Mobkl2c	-1.02124	1.16388	1.08959	1.3019	-1.13161	1.31317	1.03139	1.99448	-1.18636	-1.16041	-1.00479	-1.04575	adaptor protein complex AP-1, sigma 1
NM_021275	Kcna4	-1.20922	-1.38009	-1.37521	-1.2299	-1.27504	-1.04695	1.28819	1.7011	12.9904	2.16907	1.36674	-1.04752	protein regulator of cytokinesis 1
NM_153080	Tom1l2	-1.3379	-1.63649	-1.22889	-1.10184	-1.35707	-1.12839	-1.19631	-1.61879	3.13891	-1.31579	-1.14945	-1.04757	enoyl Coenzyme A hydratase domain containing 1
NM_009767	Chic1	1.15394	1.56468	-1.09203	1.31523	-1.00256	1.04407	1.25307	1.28008	1.30603	2.13998	1.67328	-1.04824	UDP-glucose ceramide glucosyltransferase-like 2
NM_027512	3830417A13Rik	-1.20135	1.24757	1.23763	1.09702	-1.03001	-1.0409	-1.73242	-1.2456	2.33986	-1.36535	-1.52908	-1.04844	annexin A9
NM_008737	Nrp1	1.26088	1.35065	1.31522	1.57916	20.3472	1.20476	1.36022	1.50069	1.33576	1.64209	1.09138	-1.05132	karyopherin (importin) alpha 2
AK050757	A_51_P335329	1.38287	1.56844	1.03318	1.4862	1.07986	1.34616	1.08512	2.02748	1.52737	1.29828	1.03117	-1.05429	RIKEN cDNA 4930546C10 gene
NM_010228	Flt1	-1.07318	1.06155	-1.10975	1.42803	1.28653	2.22159	-1.26175	-1.14057	-1.30122	-1.34024	-1.24161	-1.05809	RIKEN cDNA 1700012H17 gene
NM_026856	Zfp644	-1.05474	1.48664	1.06949	1.48873	1.24846	1.27524	5.56037	1.22255	-1.02367	1.60817	-1.04278	-1.05927	Cdk5 and Abl enzyme substrate 1
NM_172450	4930539E08Rik	1.46734	1.59188	1.33515	1.34917	1.3092	-1.08999	-1.03503	-1.15696	2.33393	-1.09923	-1.27688	-1.06019	thioredoxin domain containing 8
AK077029	4921528I07Rik	-1.11586	1.09975	-1.05114	-1.59807	-1.24321	1.17204	2.88995	-1.11607	1.01307	1.12827	1.11802	-1.06121	fer-1-like 3, myoferlin (C. elegans)
NM_009168	Shd	1.26612	1.22024	1.22032	1.58659	1.37794	1.53557	-1.21461	-1.21437	-2.03233	-1.16598	-1.30699	-1.06437	RIKEN cDNA 1810011H11 gene
NM_028990	8430437G11Rik	-1.1096	-1.16954	-1.13126	-1.01254	-1.59182	-1.32973	1.14522	1.16856	2.97602	1.03768	-1.32115	-1.06689	sialic acid acetylesterase
NM_020487	Prss21	1.03988	-1.16873	-1.49379	1.02841	1.15356	-1.02342	1.13588	2.87905	-1.01333	-1.12918	1.04109	-1.06833	centromere protein E
NM_008270	Hoxb9	-1.57854	-1.27119	-1.32627	-1.49548	-1.36419	-1.41608	1.77432	2.06385	1.53082	1.21045	1.58679	-1.06866	spermatogenesis associated 16
NM_029564	Tax1bp3	-1.27171	-1.40181	-1.35555	-2.15424	-1.35827	-1.33629	1.05941	-1.10989	-1.37467	-1.04782	-1.19446	-1.07003	RIKEN cDNA 2010106G01 gene
AK011092	2510042H12Rik	1.19111	1.13434	1.22385	1.08632	1.00341	1.49838	1.03921	-1.1592	1.36366	2.01133	-1.0032	-1.07136	MAM domain containing 1
BY716484	4933413L06Rik	-1.10836	1.13855	1.25591	-1.10841	-1.04507	-1.52828	-1.06805	2.06438	-1.09556	1.06067	1.09099	-1.07233	calcium channel, voltage-dependent, L type, alpha 1D subunit
NM_010458	Hoxb3	1.36545	-1.19389	1.03636	-1.07683	1.05962	-1.09827	-1.14034	-2.10374	-1.18766	-1.15642	1.1225	-1.073	RIKEN cDNA 1700020I14 gene
NM_175654	Hist1h4d	-1.40239	-1.60076	1.13572	-1.0858	1.34022	1.22192	-2.46242	-2.20733	2.5629	-1.08272	-1.02463	-1.07587	calcium/calmodulin-dependent protein kinase kinase 2, beta
NM_172664	Tlk1	-1.83865	-1.42417	-1.04884	-1.29637	-1.42734	-2.36344	-1.10602	-1.06263	-1.11267	-1.0857	1.05001	-1.07599	olfactory receptor 1509
NM_001003817	Erbb2	-1.06865	1.08508	-1.16156	-1.13064	-1.4437	-1.22411	1.12398	3.07852	1.02082	-1.02023	1.06134	-1.07641	immediate early response 5-like
NM_011943	Map2k6	-1.75812	-1.26756	-1.44838	-1.44084	-1.22117	-1.13184	1.12204	3.49073	1.25377	-1.11882	-1.04367	-1.07852	RIKEN cDNA 2310047D13 gene
AK038685	A_51_P124923	1.18493	1.23041	-1.09734	1.16637	1.28063	3.44997	-1.04126	1.05441	-1.10144	-1.30879	-1.21843	-1.07922	formin-like 2
	A_51_P164004	-1.55231	-1.48834	-2.26615	-1.62561	-1.80826	-1.90544	1.27205	1.02747	1.59005	1.28278	1.36875	-1.07974	interleukin 23 receptor
NM_009414	Tph1	1.43219	2.00948	1.19545	1.25208	1.2701	1.61166	-1.02872	1.3663	-1.30229	1.04681	1.01381	-1.07984	RIKEN cDNA 6030441H18 gene
M71214	Tcrg-V5	-1.05018	-1.26595	1.10254	-1.11017	-1.2375	-1.1163	1.29307	1.49628	2.07995	1.22878	-1.09069	-1.08062	neuronal guanine nucleotide exchange factor
NM_013595	Mbd3	-1.33911	-1.55842	-1.3576	-2.28187	-1.06664	-1.32877	-1.11417	1.18469	-1.1135	1.03042	1.09737	-1.08081	calcium/calmodulin-dependent protein kinase I
XM_355338	Hoxd8	1.00775	1.50506	1.47917	1.53055	1.81645	2.09135	-1.01605	1.15079	-1.13085	-1.23298	1.06443	-1.08109	lysophospholipase 1
NM_153568	BC031901	1.08572	1.11576	1.05847	-1.03627	1.79387	-1.12571	1.39345	3.96045	1.10782	1.14765	1.17606	-1.08123	sphingosine-1-phosphate phosphotase 2
NM_007409	Adh1	-1.02222	-1.10086	1.21424	1.16147	-1.10872	1.63245	-1.10136	-1.03268	2.27038	1.20522	1.06415	-1.08215	synaptotagmin XVII
NM_178242	Zfp469	-1.44892	-2.01974	1.29276	-1.22746	1.19954	-1.07966	-1.72361	-1.40939	1.19538	-1.27995	1.08144	-1.08229	RIKEN cDNA 9430057O19 gene
NM_025427	1190002H23Rik	1.31452	1.39096	1.27316	2.21328	1.85867	1.99894	-1.7524	-1.12387	1.02799	-1.32446	1.13902	-1.08289	anaphase promoting complex subunit 2
NM_207175	Olfr239	1.13849	-1.05229	1.13229	1.0751	1.10717	-1.09656	1.36762	1.18271	1.77337	1.26972	2.01414	-1.08347	serine/threonine kinase 32A
NM_147088	Olfr569	1.23803	-1.00462	1.0012	2.004	1.14783	1.2685	-1.02279	1.08359	-1.28916	-1.03303	-1.11985	-1.08362
NM_026336	2310057J18Rik	1.22717	-1.01065	1.41256	1.13234	1.02495	1.35694	1.49438	1.19594	3.416	-1.0229	1.08481	-1.08571	RIKEN cDNA 5033428A16 gene
AK047344	Eif2b3	1.30832	1.15552	1.17276	1.13436	2.40095	1.5425	1.31032	6.85496	1.03861	-1.10526	1.09051	-1.08599	RIKEN cDNA E130306D19 gene
	A_51_P268727	1.01816	-1.21302	1.07541	1.19354	2.17168	-1.22708	-1.24048	-1.69382	-1.08254	-1.36966	-1.26265	-1.0879	cyclin A2
NM_019440	Iigp2	1.3987	-1.58565	1.08852	-1.84298	-1.01991	-2.01369	1.04165	-1.19981	1.08082	1.0203	1.33388	-1.08977
NM_022882	Lpin2	1.01942	1.73519	1.07968	1.04218	1.16121	1.43678	1.03871	2.05982	1.33182	1.76135	1.10762	-1.09132	basic, immunoglobulin-like variable motif containing
BC054752	1700081L11Rik	1.15183	1.39163	1.29312	2.01449	1.58768	1.6637	-1.52861	-1.34314	-1.11375	-1.01695	-1.02785	-1.09139	paired related homeobox 1
AK153779	1110030E23Rik	-1.22274	-2.03872	-1.54969	-1.8706	-1.69338	-1.62183	1.09704	-1.41362	-1.25323	-1.56583	-1.29264	-1.09283	mediator of RNA polymerase II transcription, subunit 12 homolog (yeast)
NM_007582	Cacng1	-1.43033	-1.99631	-1.44412	-1.25129	-1.74395	-1.66538	-1.11987	2.5832	-1.0338	-1.51601	-1.64604	-1.0939	replication factor C (activator 1) 3
NM_009523	Wnt4	-1.34093	1.17762	1.12827	1.09625	1.24118	1.5974	-1.17505	-1.20079	2.08479	-1.30661	1.68061	-1.09405	proliferating cell nuclear antigen
	A_51_P256816	1.197	1.52351	1.23804	1.29789	1.44382	2.41135	-1.34403	1.36821	1.86904	1.23862	1.84301	-1.09449	DNA methyltransferase (cytosine-5) 1
NM_011448	Sox9	-2.43648	-2.63222	-2.31259	-2.7419	-2.74836	-2.89897	-1.15672	-1.09095	1.07568	1.35814	-1.20619	-1.09796
NM_019880	Mtch1	-1.39923	-1.12734	-1.50123	-2.09921	-1.33129	-1.63594	1.19592	-1.31939	-1.16924	-1.01789	-1.10585	-1.10347	nuclear antigen Sp100
NM_008177	Grpr	1.18569	1.05303	1.21168	1.05176	1.14135	1.19236	-1.12999	-1.99695	2.50451	-1.21785	-1.41127	-1.10396	LIM homeobox protein 3
NM_011487	Stat4	-1.07042	1.71342	1.23192	1.14464	1.72965	1.33639	-1.03373	2.47477	-1.04902	-1.96378	1.02229	-1.10451	fibulin 2
	A_51_P263234	-1.34129	-1.42259	-1.28054	-1.27773	-1.39169	-1.12572	1.02489	1.18821	2.61828	1.0157	1.94263	-1.10508	tetratricopeptide repeat, ankyrin repeat and coiled-coil containing 1
AK081588	Ntrk1	-1.6013	1.01356	-2.0468	-1.25154	-1.74049	-1.93263	-1.03708	-1.14249	-1.07423	1.12261	1.18324	-1.10532	Rap1 interacting factor 1 homolog (yeast)
NM_133903	Spon2	-1.03067	-1.59564	-1.05929	-2.40052	1.06068	-1.45582	1.1162	-1.26695	1.18572	-1.12209	1.00951	-1.10944	sialic acid binding Ig-like lectin 1, sialoadhesin
NM_027294	Cmtm8	1.10418	1.324	1.34251	1.60368	1.2046	1.39146	1.18266	2.28923	1.24378	1.03651	1.19351	-1.11158	G protein-coupled receptor 124
NM_008351	Il12a	1.13236	1.37163	1.12493	1.51248	1.67755	1.64803	-1.06382	4.167	-1.15438	-1.20722	1.22477	-1.11227	RNA binding motif protein 12
NM_009278	Ssb	-1.25966	-1.12345	-1.22636	2.09803	1.21616	1.10206	-1.66367	-1.7922	-1.13465	-1.53053	1.22902	-1.11359	hypothetical protein LOC625424
NM_011061	Padi4	-1.06379	1.23599	1.02476	1.07659	-1.11117	2.27343	-1.32337	1.19976	-1.09166	1.25138	-1.54709	-1.11467	ATPase, H+ transporting, lysosomal V1 subunit B1
NM_015735	Ddb1	-1.21389	-1.28511	-1.3816	-2.33362	-1.20618	-1.27262	-1.00278	-1.20957	-1.17063	1.16445	-1.43448	-1.1205	armadillo repeat containing, X-linked 2
NM_027835	Ifih1	-1.55222	-1.76219	-1.44306	-1.81803	-2.20063	-2.91689	-1.10787	-1.38947	1.2131	-1.35984	-1.12711	-1.12407	RIKEN cDNA 4930552N02 gene
NM_026962	Kbtbd3	-1.03541	1.28265	1.30762	-1.03517	1.20962	1.60833	-1.24488	-1.09013	2.31446	1.12794	1.13567	-1.1257	anillin, actin binding protein (scraps homolog, Drosophila)
NM_172790	Ankrd52	-1.1566	-1.2974	-1.10649	1.23652	-1.33088	-1.16815	-1.84776	-2.15228	-1.86255	-1.62609	-1.57645	-1.12735	dishevelled associated activator of morphogenesis 2
NM_019697	Kcnd2	-1.07158	1.23244	-1.06394	-1.0776	-1.10736	-1.01003	-1.21977	2.29848	1.08589	-1.37294	-1.64166	-1.1288	testis expressed gene 16
AK083079	Sltm	-1.07353	1.57725	1.00722	1.3895	1.13788	2.03959	-1.20593	1.20786	-1.01139	1.09187	-1.1813	-1.12883
NM_172974	Cops7b	-1.44515	-1.59589	-1.55559	-1.54158	-2.23587	-2.09152	-1.22972	-1.36051	1.29332	1.08695	1.00129	-1.13585	transmembrane protein 44
BC005527	Enpp3	1.14141	1.14043	1.11959	1.05863	1.41337	2.09982	-1.14436	-1.03697	1.27841	1.29336	1.24184	-1.14335	NIMA (never in mitosis gene a)-related expressed kinase 8
NM_009518	Wnt10a	-1.17173	1.23532	1.27114	1.2019	1.48472	1.99978	-1.13603	-1.13079	-1.07675	-1.10149	1.03412	-1.1439
NM_015753	Zfhx1b	1.30995	1.45234	1.1129	1.94713	2.10981	1.9295	1.00311	1.1819	-1.04813	-1.05084	1.95749	-1.14563
NM_011206	Ptpn18	-1.63345	1.05049	2.58803	-1.06651	1.38713	-1.09861	-1.36748	1.22184	1.15394	-1.14615	1.1319	-1.1465	expressed sequence AI846133
X76653	Nr2f2	-2.0471	-1.70604	-1.72989	-1.59697	-1.88275	-1.51967	-1.43332	-1.30113	-1.19297	1.03146	-1.07534	-1.14839	SH3 domain and tetratricopeptide repeats 2
NM_173404	Bmp3	1.34825	1.51459	1.6496	1.50493	1.56476	2.13139	-1.20474	1.20571	1.19389	-1.40666	-1.02397	-1.1488	interferon alpha family, gene 1
NM_011582	Thbs4	-1.08842	-1.29592	-1.40305	-1.44639	-1.68828	-1.40487	1.23729	1.17603	1.40428	2.2175	1.44515	-1.14896	neuron navigator 1
NM_026399	1500041N16Rik	-1.14916	-1.28927	-1.10796	-2.25311	-1.16269	-1.22284	1.11345	-1.00485	-1.15368	-1.02847	-1.10294	-1.15302	vomeronasal 1 receptor, E13
NM_009972	Csnb	1.01243	1.05606	1.06817	1.19363	-1.11182	1.1876	-1.08958	1.56744	1.18032	-1.47357	2.11972	-1.15307	olfactory receptor 689
AK048567	C130076O07Rik	1.03008	1.57267	1.29707	1.70873	-1.02777	1.165	1.08466	1.58229	1.75739	1.04327	4.79915	-1.15429	glutamine fructose-6-phosphate transaminase 2
NM_008883	Plxna3	1.23801	1.39125	1.21687	-1.01181	1.39733	1.45663	1.08345	2.79607	-1.06778	1.16454	-1.03371	-1.15849	glucosamine-6-phosphate deaminase 1
NM_021371	Caln1	1.26253	1.20864	1.15262	2.01002	1.36425	2.00708	-1.05341	1.182	-1.38589	1.23437	-1.27405	-1.16038	elongation factor Tu GTP binding domain containing 1
NM_146690	Olfr1472	-1.84552	-1.14704	-1.61429	-1.91729	-1.20117	-2.37969	1.02504	-1.23765	-1.03227	-1.03169	1.21474	-1.16181	Hermansky-Pudlak syndrome 1 homolog (human)
NM_016886	Gria3	1.05186	-1.09599	-1.1876	1.31779	1.12943	-1.46344	-1.51405	-2.08663	-1.10313	1.083	-1.08542	-1.16226	glucosaminyl (N-acetyl) transferase 1, core 2
NM_009256	Serpinb9	-1.43367	-2.14796	-1.71068	-1.72617	-1.37691	-1.82325	1.20771	-1.22743	-1.24882	-1.32764	-1.48927	-1.16281	RIKEN cDNA 4933411K20 gene
NM_133990	Il13ra1	-1.1238	3.5356	1.12035	1.50151	-1.0323	-1.02347	-1.04942	-1.16192	-1.24421	1.07604	-1.22455	-1.16529	microsomal glutathione S-transferase 3
NM_011783	Agr2	1.02263	-1.0694	-1.503	-1.25072	-1.06329	-1.07269	-1.30094	2.18744	-1.2067	1.10436	-1.37269	-1.16829	amylo-1,6-glucosidase, 4-alpha-glucanotransferase
AK034738	Cox18	1.15737	1.0426	1.12312	-1.1405	-1.06397	1.2652	1.6544	3.32266	1.49053	1.04415	1.30006	-1.16869	harakiri, BCL2 interacting protein (contains only BH3 domain)
NM_133947	Numa1	-1.2112	-1.61634	1.28607	1.29722	1.66568	1.52343	-2.09636	-1.74734	1.2408	-1.29989	1.07231	-1.1688	RIKEN cDNA C730049F21 gene
NM_144881	Hhat	-1.37568	-2.06401	-1.34731	-1.4359	-1.42486	-2.1907	1.07926	-1.64159	-1.03428	-1.16138	1.15665	-1.16967	DENN/MADD domain containing 3
NM_029948	Pramef12	-1.73481	-1.60778	-1.45295	-1.86213	-1.09565	-2.83343	-1.11156	-1.21534	1.15067	1.03841	-1.05784	-1.17048	tetratricopeptide repeat domain 3
NM_009242	Sparc	1.1114	1.1639	-1.02349	1.82395	1.14634	2.1491	-1.16733	-1.30391	1.14921	-1.59945	-1.45351	-1.17209	period homolog 2 (Drosophila)
AF218265	Muc4	1.03337	1.28147	1.0811	-1.06417	1.15795	6.26589	-1.17796	-1.31385	-1.38273	-1.49818	-1.0861	-1.17223	flavin containing monooxygenase 3
NM_134191	V1re2	1.24036	1.21042	1.24962	1.48571	1.06964	1.11597	2.02104	1.09125	1.14185	1.02376	1.00839	-1.17288	RIKEN cDNA 9330158F14 gene
NM_001030307	BC068171	-1.81836	-2.03466	-1.56686	-1.61268	-1.74984	-1.11011	-1.15439	-1.21317	-1.00492	-1.22173	1.00899	-1.17681
NM_172928	Dcamkl3	-1.01728	1.78619	1.53217	1.17449	1.41025	2.22803	1.0805	1.14086	1.38651	-1.18414	1.36218	-1.17769	l(3)mbt-like 3 (Drosophila)
NM_146827	Olfr983	1.05618	-1.11839	-1.01807	-1.04143	-1.25064	-1.51092	1.15967	1.08251	11.5237	1.04388	-1.12155	-1.17961	ect2 oncogene
NM_029285	1700001C02Rik	1.34461	-1.16096	-1.01331	1.02864	1.56346	1.22233	1.02888	6.82471	-1.13304	-1.01008	-1.03037	-1.17962	decorin
NM_178744	Zbtb1	1.06112	1.17675	1.08163	3.81549	-1.09207	-1.09883	-1.02303	-1.46489	1.17895	-1.04894	-1.03851	-1.17989	RecQ protein-like
NM_134072	Akr1c14	1.3705	-1.16496	-1.54442	-1.23598	-1.57148	-2.1379	1.30984	-1.56845	2.2441	1.36746	1.21008	-1.18079	olfactory receptor 686
NM_010331	Gpaa1	2.31748	-1.20806	1.00711	-1.63146	-1.30202	-1.27097	-1.33402	1.31013	1.04945	-1.04986	1.06411	-1.18318	WD repeat domain 68
NM_013632	Pnp	-1.43006	-1.50378	-1.76568	-2.15449	-1.72949	-1.33181	1.05166	-1.12533	-1.54911	-1.23082	-1.51002	-1.18401	RIKEN cDNA 1700112E06 gene
NM_013594	Mbd1	1.43286	1.93326	1.40168	2.36586	1.54083	1.72477	-1.1611	1.15582	-1.27547	1.01939	-1.32211	-1.18437	testis expressed gene 101
NM_008599	Cxcl9	1.39407	2.10536	1.19887	1.16063	1.36557	1.25596	-1.05125	1.25644	-1.01347	-1.07431	1.05765	-1.19114	voltage gated channel like 1
XM_975187	2310047A01Rik	-1.31314	-1.48229	-1.48647	-2.03985	-1.19336	-1.65386	1.07053	-1.15339	-1.28837	-1.49164	-1.20276	-1.19455
BC057625	Zubr1	1.507	-1.13445	1.67546	2.24684	1.8338	1.41774	-1.41423	-1.29341	-1.23506	-1.36498	-1.07592	-1.19627	acylpeptide hydrolase
NM_030175	4930507C10Rik	1.42148	1.27971	1.4858	1.07448	1.25979	1.00209	-1.06905	3.23668	-1.14457	-1.59967	-1.44185	-1.19764	transformation related protein 53 binding protein 1
NM_009114	S100a9	1.00168	1.75193	1.20506	1.8908	1.31301	1.28872	-1.45144	2.31747	1.00763	-1.02338	-1.35604	-1.20174	calponin 3, acidic
NM_007802	Ctsk	1.15797	1.38995	1.13417	1.28047	2.36293	1.62008	-1.12274	1.10954	-1.2277	-1.19156	-1.03841	-1.20199	nuclear receptor interacting protein 3
AK137465	BC013712	1.04816	1.95649	1.14605	2.38094	1.0675	1.5201	-1.75074	-1.64379	-1.4037	-1.54698	-1.30508	-1.20517	ring finger protein 5
AK080963	Sbf2	-1.00698	1.01876	1.3973	1.32397	1.19402	2.08262	-1.38738	1.29015	-1.2061	-1.19222	1.00816	-1.20687	2'-5' oligoadenylate synthetase-like 2
NM_181821	Hcfc1r1	-1.00747	1.0174	-1.14931	-1.55604	1.07397	-1.09085	-1.09096	-1.05886	3.91733	-1.26866	1.16403	-1.20812	serine (or cysteine) peptidase inhibitor, clade B, member 9
NM_007407	Adcyap1r1	1.36434	1.55644	2.40811	1.30316	1.34968	1.37391	-1.09545	1.17695	1.01889	1.12479	-1.15162	-1.21993	hypoxia inducible factor 1, alpha subunit
NM_146652	Olfr13	1.55848	2.0769	1.49167	1.32538	1.4356	1.51797	1.19243	-1.06313	1.00674	1.00394	1.09625	-1.22385	fidgetin
NM_146651	Olfr1403	1.36307	1.33681	1.65907	1.268	1.38469	2.04467	-1.44291	-1.10196	-1.07985	-1.00174	-1.3155	-1.2241	phytanoyl-CoA hydroxylase interacting protein-like
NM_198249	E130112L23Rik	-1.23968	-1.8402	-1.14607	-2.37909	-1.4473	-1.78316	1.02342	-2.1972	-1.32231	-1.25326	-1.4229	-1.22783	activating transcription factor 7 interacting protein
NM_010897	Nf1	-1.07907	-1.22694	1.3108	3.76555	1.21578	1.31343	-1.82886	-1.60243	1.63219	-1.16901	1.00607	-1.22901	ubiquitin-associated protein 2
NM_177386	Sfmbt2	-1.16277	-1.0329	1.02576	1.0372	-1.11474	3.92066	-1.25789	-1.52907	-1.21997	-1.25124	1.06461	-1.23136	RAD21 homolog (S. pombe)
NM_023892	Icam4	1.41842	1.1687	1.46007	1.13281	1.20213	1.76719	-1.69274	2.26013	-1.27241	-1.12837	-1.33427	-1.2318	electron transferring flavoprotein, alpha polypeptide
NM_019724	Mmp16	-1.11216	1.15275	1.34194	-1.00665	1.0139	2.54621	1.34963	1.53252	1.15945	1.21386	-1.0106	-1.23348	pam, highwire, rpm 1
XM_486726	A_51_P497833	1.31033	1.30272	1.17093	1.31283	1.27381	1.2427	-1.15956	-1.16735	2.05934	-1.64576	-1.1489	-1.23574	meteorin, glial cell differentiation regulator-like
AK021019	Svil	-1.2325	-1.66898	1.05051	-1.48298	1.13344	-1.28747	-1.41739	-2.16045	1.04386	-1.29199	-1.09732	-1.23586	ribosomal protein S6 kinase, polypeptide 5
AK044667	A930031D07Rik	-1.17726	1.12401	-1.04756	-1.18944	-1.40824	-1.24228	-1.91579	-2.00109	-1.04561	-1.09227	-1.0743	-1.2372	ATPase, Class I, type 8B, member 3
NM_146297	Olfr1115	1.00411	-1.11647	-1.20156	-1.12579	-1.15454	-1.16298	-1.09501	-1.33733	-1.32175	-1.32975	-2.20741	-1.23918	high mobility group box 2-like 1
AK079482	A_51_P313256	1.23009	1.7793	1.2312	12.5105	1.46957	1.37673	-1.0327	1.05924	1.04918	-1.15974	1.03964	-1.24007	cell division cycle 20 homolog (S. cerevisiae)
AK007931	Ela1	-1.20911	-1.14948	-1.03412	-2.39869	-1.17142	-1.8362	-1.23648	-1.3842	-1.16141	-1.80154	1.04692	-1.24416	villin-like
NM_008583	Men1	-1.01162	-1.01658	-1.01301	-1.27503	-1.12452	-1.11183	-1.06623	-1.56998	-1.36625	-1.14239	2.33334	-1.24655	Morf4 family associated protein 1
XM_899897	Cenpf	-1.76159	-1.66429	-1.09722	-1.39507	2.99617	-1.62059	-1.19403	-1.42751	1.03071	-1.5409	1.01801	-1.24879	histone 1, H2ba
XM_128129	Dennd3	-1.33277	-1.34657	-1.17965	-2.17883	-1.11701	-1.46652	-1.07687	-1.47192	-1.03285	-1.28607	1.02179	-1.2498
AY498738	A_51_P516323	1.12197	1.02203	-1.06722	-1.13307	1.15571	1.14794	-1.06739	-2.03378	-1.59806	-1.10386	-1.53093	-1.25091	RIKEN cDNA 2300002O18 gene
AK054020	Glis3	1.36354	1.46501	1.1214	1.46418	1.22699	1.11298	1.03397	3.29821	1.30145	1.13419	1.25198	-1.25115	dynein light chain Tctex-type 1
NM_009822	Runx1t1	-1.10419	-1.49685	1.07323	-1.06063	1.07524	-1.06797	-1.61849	-2.32431	-1.09954	-1.52102	-1.18441	-1.25547	NADH dehydrogenase (ubiquinone) 1 alpha subcomplex, 5
NM_010777	Mbp	1.13064	1.08373	1.13358	-1.2909	1.14384	1.03373	1.03212	1.38962	2.05882	-1.29056	1.06543	-1.26487	ATPase, Na+/K+ transporting, alpha 3 polypeptide
AK147264	Kcnq5	2.26188	1.50832	1.31874	-1.07553	-1.27327	-1.07746	-1.09325	-1.17141	1.40311	1.09546	1.10146	-1.27429	RAS-related protein-1a
CB590739	A_51_P425674	-1.04479	1.17678	1.09642	-1.15854	1.08231	1.06141	-1.05688	-1.41569	2.26254	-1.66176	-1.25445	-1.27475	RIKEN cDNA 5830457O10 gene
NM_027061	Zpbp2	1.4015	1.2929	1.19497	1.05449	1.20458	1.50418	1.03685	2.69137	-1.00755	1.10493	-1.16302	-1.28025	Fc fragment of IgG, low affinity IIIa, receptor
BC076573	5033405K12Rik	-1.50157	-1.23258	-1.11859	1.3231	1.14946	-1.12653	-2.52353	-2.34822	-1.2458	1.03553	-1.32558	-1.28078	RIKEN cDNA 1700095G12 gene
NM_029595	Pbp2	1.05428	-1.19748	-1.10403	-2.18204	-1.8499	-1.51187	1.11794	-1.20391	1.15707	-1.17176	-1.09647	-1.2808
AK159194	Hmha1	1.11939	3.04265	1.23754	1.24321	1.52978	1.477	-1.26572	1.20081	-1.24101	-1.09726	1.01161	-1.28245	MAS-related GPR, member F
NM_175238	Rif1	-1.34955	-1.49174	-1.12603	1.08731	-1.05565	2.06078	-1.66736	-1.76926	-1.04977	-1.17701	-1.21141	-1.28419	RIKEN cDNA 1700034E13 gene
NM_175309	Upk3b	-1.14977	-1.40606	-1.17308	1.12684	1.08075	-1.04559	-1.58826	-2.20504	-1.34522	-1.39992	-1.69524	-1.28662	G protein-coupled receptor 64
NM_009327	Tcf1	1.31639	1.22931	1.10436	1.11198	1.44969	2.34954	-1.56251	1.11889	-1.54044	-1.12529	-1.47244	-1.28952	glia maturation factor, beta
NM_028428	Fut11	-1.90827	-1.09063	-1.70924	-1.6351	-1.78472	-2.11219	1.00539	-1.29441	-1.09002	-1.03139	-1.07435	-1.28987	olfactory receptor 20
AK137301	Apc	-1.15501	-1.07574	-1.27675	-1.12698	2.37301	-1.50552	-1.30618	1.00127	-1.12757	1.27426	-1.29829	-1.29316	ADP-ribosylation factor-like 2
NM_025912	2010011I20Rik	-2.07306	-1.59939	-1.87174	-1.75912	-2.16972	-1.71465	-1.01944	-1.16303	-1.06717	-1.23908	1.01715	-1.29475	interleukin 17 receptor E
NM_027420	2610034B18Rik	1.11488	1.00269	-1.04777	-1.08571	-1.17842	-1.1866	-1.34703	-2.16269	-1.56741	-1.41809	-1.38984	-1.29543	inhibitor of DNA binding 4
NM_008068	Gabra6	-1.04135	1.02839	1.01253	-1.01567	1.11293	1.27176	-1.3519	-1.30266	-2.02799	-1.47049	-1.22972	-1.2967	RIKEN cDNA 5033421C21 gene
NM_207649	Dscr1l1	1.07184	1.13456	-1.10346	-1.42147	1.11589	1.11387	1.61152	1.09857	2.42437	1.28748	1.34312	-1.29718	chemokine (C-C motif) receptor 5
AK045173	Suhw4	1.06626	1.25089	1.5149	1.24037	1.2609	1.54271	-1.213	-1.57576	-2.19847	-1.55695	-1.90653	-1.30294	olfactory receptor 144
NM_009897	Ckmt1	2.7949	1.12055	2.59064	1.66847	2.07844	1.25223	1.53929	-1.39056	1.85395	-1.0016	1.95465	-1.30654	splicing factor, arginine/serine-rich 3 (SRp20)
NM_009034	Rbp2	1.06784	1.57094	1.23969	1.22188	2.20733	1.23351	-1.09073	-1.15488	-1.2625	-1.53785	-1.17057	-1.30836	RIKEN cDNA 3830406C13 gene
NM_145555	A330049M08Rik	1.01411	1.83337	1.54545	1.20214	1.11911	1.03638	-1.11135	3.68967	-1.01097	-1.6947	-1.77491	-1.31899	ATP-binding cassette, sub-family G (WHITE), member 5
AK080607	Rab26	1.24989	1.15121	1.32329	1.50381	1.46392	1.14177	-1.324	4.44571	-1.32294	-1.23086	-1.7368	-1.32825	BMP and activin membrane-bound inhibitor, homolog (Xenopus laevis)
NM_015787	Hist1h1e	-1.153	-1.58349	1.17861	-1.07591	1.33695	1.01	-1.87546	-2.12209	1.41214	-1.21684	-1.11683	-1.32961	arrestin 3, retinal
BC004786	Igh-VJ558	-1.24188	1.01228	1.29513	-1.19886	-1.01045	-1.12426	1.12226	-1.09234	2.3735	-1.29168	-1.58121	-1.33231	cytochrome b-561 domain containing 2
AK030201	A_51_P356077	-1.20855	1.13627	1.24167	1.46915	1.08915	1.7094	-2.18415	-1.31474	-1.39389	-1.31423	-1.23155	-1.33667	kinesin family member 14
NM_008449	Kif5c	1.01054	-1.17764	1.10765	-1.08916	1.03444	-1.04205	-1.16379	2.46736	-1.37031	-1.603	-1.38227	-1.33911	H3 histone, family 3A
NM_016675	Cldn2	1.13192	-1.01304	1.2644	1.10939	1.02748	1.00509	-1.26442	-1.64116	2.61175	-1.06244	-1.19933	-1.34551	bromodomain containing 3
NM_010476	Hsd17b7	-1.66878	-1.62779	-1.34856	-1.07211	-1.23939	1.1399	-2.22788	-1.55003	-1.63942	-1.49252	-1.81037	-1.3477	RIKEN cDNA 4930401F20 gene
NM_146285	Olfr801	1.19483	-1.18975	-1.02695	1.1358	1.14206	1.33007	2.15118	-1.19439	-1.52458	-1.50342	-1.52034	-1.35602	fyn-related kinase
NM_007631	Ccnd1	-1.26021	-1.72625	-1.21381	-2.02984	-1.23401	-1.40675	1.03523	-1.23132	1.17367	-1.26967	-1.18834	-1.35914	RIKEN cDNA 4930472F24 gene
NM_023773	4930548G07Rik	-1.97586	1.18168	-1.38084	-1.12645	-3.13002	5.58215	-1.28687	-1.71737	-1.68245	-1.30989	-1.2346	-1.36256	chemokine (C-X-C motif) ligand 14
BC025076	BC025076	-1.3124	-1.66928	1.07435	-1.3017	1.0249	-1.32681	-1.84219	-2.03907	1.05042	-1.23513	-1.21729	-1.36506
NM_173767	3830422K02Rik	1.01907	1.31894	1.0408	1.32627	1.04312	1.16474	-1.76334	-1.90821	-2.12628	-1.30426	-1.81187	-1.36996	nudix (nucleoside diphosphate linked moiety X)-type motif 14
NM_029068	Snx16	-1.0228	-1.04399	-1.0085	1.31124	1.20901	1.10847	-1.27212	-1.54243	2.32386	-1.67162	-1.23117	-1.37046	RIKEN cDNA 2310016C16 gene
XM_484041	Chd3	-1.33667	-1.74231	-1.03934	1.64241	1.38744	1.5306	-3.04476	-2.17032	-1.39365	-1.88546	-1.51192	-1.37317	StAR-related lipid transfer (START) domain containing 4
NM_133687	Cxxc5	-1.03035	-1.42592	-1.08005	-2.19648	-1.12663	-1.69867	1.05338	-1.12219	1.12579	-1.18646	-1.04867	-1.38167	RIKEN cDNA 0610007C21 gene
NM_026516	2810417M05Rik	-1.06233	-1.12157	1.0876	-1.09315	-1.16	1.45738	1.04993	-1.5334	2.14828	-1.38968	-1.30321	-1.38243	mevalonate kinase
XM_283804	9830001H06Rik	1.08167	1.03842	1.18326	1.21933	1.15285	1.10624	-2.26916	1.09886	1.10707	-1.43106	-1.55307	-1.38332	zinc finger, MYND domain containing 11
NM_008406	Itih1	1.19182	2.20418	1.15457	1.1471	1.00115	1.2999	-1.1678	-1.04932	1.06654	1.08804	-1.09359	-1.38437	syntaphilin
BC004768	6430706D22Rik	1.03926	-2.76641	1.47914	-1.6415	1.08038	-1.67939	-1.15843	-2.09393	1.85637	-1.23965	1.50121	-1.38497	receptor (calcitonin) activity modifying protein 2
NM_019949	Ube2l6	-1.27181	-1.33551	1.04556	-1.32558	-1.15037	-1.08139	-1.59223	3.58035	-1.20254	-1.0678	1.22127	-1.38561
NM_008824	Pfkfb1	1.08737	-1.68827	-1.31399	1.02195	-1.06821	-1.14484	-1.0739	-1.76774	-1.3119	-2.0602	-1.19782	-1.3861	zinc finger protein 704
NM_019418	Tnfsf14	1.33854	1.10874	1.70359	1.08383	1.21667	1.17044	-2.10019	-2.02533	-1.42438	-1.57535	-1.18215	-1.38697
AK165733	Lhx8	-1.07941	-1.04572	1.0958	-1.38825	-1.06586	-1.07977	-1.0629	-2.13904	1.03542	-1.42995	1.0105	-1.39021	dedicator of cytokinesis 11
NM_133655	Cd81	-1.52254	-1.25487	-1.3371	-2.01887	-1.34491	-1.2742	-1.40064	-1.60008	-1.27161	1.02513	-1.28575	-1.39136	development and differentiation enhancing factor-like 1
NM_011066	Per2	-1.26433	-1.04182	-1.28875	1.19115	-1.15571	1.26568	-1.88616	-1.81864	-1.75156	-2.51713	-1.23201	-1.39552	Grp94 neighboring nucleotidase variant 4
AK018615	9130012O13Rik	1.17346	2.32369	1.02483	1.09275	-1.04473	1.25738	-1.37283	-1.10392	-1.0453	1.18522	-1.17446	-1.40317	insulin related protein 2 (islet 2)
XM_129248	Btaf1	1.19525	1.75509	2.50525	1.84282	1.02083	1.14313	-1.26349	-1.11478	1.3	1.07278	-1.13251	-1.40469	avian musculoaponeurotic fibrosarcoma (v-maf) AS42 oncogene homolog
NM_178192	Hist1h4a	-1.45765	-1.69073	1.12337	-1.07108	1.35669	1.02833	-3.05638	-2.51969	1.71707	-1.36877	-1.45817	-1.40644	protocadherin beta 14
NM_134164	Syt12	1.18557	-1.00849	1.05332	1.13371	2.33558	-1.029	-1.47278	-1.43228	-1.91957	-1.57553	1.04648	-1.40756	RIKEN cDNA 2810428I15 gene
AK035276	A_51_P517193	1.40317	1.27944	1.55954	1.15026	1.51883	1.53179	-1.30936	-1.4421	-1.40184	-2.05099	-1.48436	-1.41793	CD300e antigen
NM_029541	6530401D17Rik	1.22587	1.16319	1.36347	1.27677	1.59071	1.67937	-1.15706	-1.05374	-1.23609	2.0365	1.04966	-1.42556	ring finger protein 144
NM_133754	Fblim1	-1.06667	-1.03811	-1.03058	-1.36596	1.03923	1.12674	-2.10565	-1.17058	-1.31754	-1.46135	-1.22043	-1.42697	ubiquitin-like, containing PHD and RING finger domains 2
AK155591	5430427O19Rik	1.3283	2.36945	1.28309	1.62611	1.44546	1.31059	-1.31919	-1.64829	-1.69102	-1.3907	-1.68389	-1.43092	SMT3 suppressor of mif two 3 homolog 3 (yeast)
NM_029465	Clec4g	1.14539	1.10838	1.00256	1.06571	-1.03974	-1.03744	-1.93057	-1.80492	-1.23105	-1.29129	-2.2156	-1.43326	solute carrier family 26 (sulfate transporter), member 1
NM_007507	Atp5k	-1.37165	-1.4071	-1.29206	1.08133	-1.00556	-1.05927	-2.14731	-1.7752	-1.36402	-1.68184	-1.30885	-1.45655	DNA segment, Chr 11, ERATO Doi 18, expressed
NM_010162	Ext1	1.04364	1.3262	1.07717	1.21977	1.03526	1.15135	-1.36416	-1.33495	-2.34279	-1.48755	-1.86014	-1.45888	DNA methyltransferase 1-associated protein 1
	A_51_P103176	1.06506	-1.12778	-1.09517	-1.22077	1.10217	-1.19599	-1.47356	3.98596	-1.6781	-1.6056	-1.16895	-1.48755	G protein-coupled receptor 125
AK010113	2310068J16Rik	-1.02562	1.09896	1.47414	1.10097	1.0387	-1.10551	-1.40556	-1.00174	2.10249	-1.50744	-1.1953	-1.48829	5'-nucleotidase domain containing 2
NM_139303	Kif18a	-3.43801	-2.49807	1.15357	-3.21045	-2.93929	-3.61863	1.22963	2.01033	2.38584	-1.57554	1.16266	-1.49521	protein tyrosine phosphatase, receptor type, Q
XM_985863	Fndc1	1.24367	1.70535	1.37482	1.33545	1.33392	2.07362	-1.65651	-1.21788	-1.43885	-1.33131	-1.17422	-1.51137	RIKEN cDNA 0610041E09 gene
NM_007687	Cfl1	1.02414	-1.11863	-1.11186	1.07567	1.11887	-1.03964	-1.0365	3.7012	-1.11732	-1.40683	-1.473	-1.51649	chimerin (chimaerin) 1
NM_010731	Zbtb7a	-1.04295	-1.11748	1.40972	1.91206	1.80889	2.22869	-2.99808	-1.79265	-1.16606	-1.33306	-1.65962	-1.5187	dynein, axonemal, light intermediate polypeptide 1
NM_013529	Gfpt2	-1.15717	-1.2559	-1.12672	1.06983	-1.40497	-1.20507	-1.93935	-2.05413	-1.87282	-1.25886	-1.91311	-1.52246	olfactory receptor 593
AF197127	Miox	1.01819	1.24314	1.03346	3.68154	1.20818	-1.02099	-1.64101	-1.29915	-1.24041	-1.16115	-1.10132	-1.53186	transcription elongation factor A (SII)-like 1
AI303461	A_51_P148139	-1.20634	-1.11545	-1.00073	-1.31621	-1.32947	1.12402	-1.55518	2.51965	-1.13895	-1.24358	-1.44726	-1.53274	RAS related protein 1b
BC006659	LOC622757	-1.0761	1.04957	-1.23626	-1.02959	-1.04251	1.12959	-1.56441	-1.90753	-2.0937	-1.62403	-1.93041	-1.53917	aristaless 3
NM_023612	Esm1	1.36511	1.49919	1.57834	1.28556	1.47297	1.25977	-1.89982	-1.38544	-1.8747	-1.7299	-2.03209	-1.55044	DnaJ (Hsp40) homolog, subfamily C, member 1
	A_51_P248365	1.07668	-1.11134	1.23771	-1.0641	-1.01191	1.51183	-1.29194	-1.42597	2.95493	-1.12067	-1.05566	-1.55163	heterogeneous nuclear ribonucleoprotein A2/B1
NM_027551	4631423F02Rik	1.38755	1.43445	1.07101	1.19649	1.11565	-1.11263	1.1349	4.16126	1.07395	-1.18869	-1.32722	-1.57001	supervillin
AK050381	Troap	-1.57511	-2.18702	1.12908	-1.54444	-1.26836	-1.5091	-1.35386	-2.02731	-1.00508	-1.63906	-1.25591	-1.57138	complement component 7
AK145109	C330023D02Rik	1.14574	1.71854	1.19046	1.27121	1.42414	1.84987	-1.24973	-1.39246	-2.06858	-1.47511	-1.46508	-1.58244	nuclear cap binding protein subunit 2
NM_008855	Prkcb1	1.53423	1.37927	1.51772	1.25036	1.29488	1.34176	-1.31391	-1.44482	-1.24974	-1.29365	-2.17566	-1.58506	aurora kinase A
NM_057173	Lmo1	-1.37102	-1.02043	-1.04928	3.3717	-1.06646	-1.0726	-1.25877	-1.15897	1.53937	1.05718	-1.24025	-1.58862	RIKEN cDNA D930046M13 gene
NM_009672	Anp32a	-1.38246	-1.08379	-1.10712	-1.05093	1.06537	-1.15124	-1.66346	-2.31056	-1.73615	-1.42204	-1.09476	-1.59014	coiled-coil domain containing 46
AK006658	1700040I03Rik	-1.03219	-1.06525	-1.06001	-1.31001	-1.15513	1.01506	-1.42502	-1.45459	-2.02916	-1.53579	-1.48298	-1.5919	RIKEN cDNA 4932442L08 gene
BC080815	Casc5	-1.10168	1.25875	1.46849	1.25998	1.53661	2.72843	-1.43729	-1.25403	1.01979	-1.55717	-1.04717	-1.60077	NADH dehydrogenase (ubiquinone) 1 beta subcomplex 8
NM_053132	Pcdhb7	1.08308	-1.27826	-1.18382	-1.25584	-1.09564	-1.33157	-1.13689	-2.03449	-1.39425	-1.52039	-1.16027	-1.60234	RIKEN cDNA 0610007N19 gene
NM_026062	2900024C23Rik	-1.03179	-1.83365	-1.29887	-2.34018	-1.57581	-1.93733	-1.00707	-1.73505	1.07563	-1.69619	-1.13693	-1.60536	RAB3B, member RAS oncogene family
NM_145611	Ankrd25	-1.3869	1.04914	-1.03924	-1.71183	-1.09295	-1.35249	-1.32263	-2.12222	-1.05443	-1.52326	-1.53323	-1.6106	potassium intermediate/small conductance calcium-activated channel, subfamily N, member 2
NM_178060	Thra	-1.33607	-1.80454	-1.26268	-2.04203	-1.39494	-1.92854	-1.18245	-1.58517	1.03661	-1.49508	-1.28418	-1.6108	similar to olfactory receptor Olr768
NM_001011785	Olfr987	-1.08001	1.30076	-1.15655	1.02488	1.25719	1.06133	-1.16075	2.18718	-1.26083	-1.3032	-1.04634	-1.61716	SEC31-like 1 (S. cerevisiae)
NM_009828	Ccna2	-2.01215	-1.46466	1.73392	-1.60731	-1.74238	1.06976	-1.44846	-1.7057	-1.18905	-2.39703	-1.93962	-1.62305	matrix metallopeptidase 23
XM_994605	Marveld1	-1.64231	-1.6484	-1.79617	-1.90626	-1.35512	-2.24786	1.31464	-1.9901	-1.3338	-1.39547	-1.50743	-1.6312	secernin 2
NM_178764	B930006L02Rik	-1.46058	-1.83463	-1.06706	1.05272	1.30597	1.42823	-2.42265	-1.80416	-1.14969	-1.78002	-1.40247	-1.63122	coatomer protein complex subunit alpha
NM_133774	Stard4	-1.18275	-1.10705	-1.20485	-1.23468	-1.01321	1.14169	-1.2956	-1.28738	-1.45142	-1.75661	-2.13358	-1.63446	6-phosphofructo-2-kinase/fructose-2,6-biphosphatase 1
AK032440	AI846133	-1.81623	-2.04571	-1.87344	-1.962	-2.18002	-1.85521	-1.37387	1.41952	-1.10711	-1.00409	-1.33559	-1.64539
NM_172682	9930021J17Rik	1.13607	-1.23776	-1.23222	-1.29463	-1.13671	-1.28219	-1.20482	-2.57821	-1.28122	-1.62426	-1.45683	-1.65616	tRNA splicing endonuclease 2 homolog (SEN2, S. cerevisiae)
NM_009144	Sfrp2	-1.32765	1.27882	-1.03662	1.10342	1.03627	1.00102	-1.68722	-1.64602	-1.69542	-2.00274	-1.63559	-1.65746
NM_029716	Chn1	-2.60761	-3.24076	-3.04812	-2.88602	-3.04013	-2.48793	1.01211	-1.35351	-1.23233	-1.05629	-1.0608	-1.66102	ephrin B2
XM_130483	Duox1	1.15877	-1.27088	1.0733	1.13682	1.22952	1.32746	-1.82844	-2.06986	-1.76427	-1.47901	-1.69397	-1.66133	phosphatidylinositol glycan anchor biosynthesis, class Y
NM_010265	Gcnt1	1.16445	-1.05314	-1.17039	-1.13922	-1.09815	-1.26927	-1.39281	-1.91312	2.29865	-1.41638	-1.44543	-1.66483	ATP-binding cassette, sub-family G (WHITE), member 3
NM_178577	BC010787	1.00053	-1.29778	-1.21146	-2.54598	-1.04614	-1.39302	-1.23276	-1.66325	-1.41112	-1.54674	-1.15303	-1.66526	nuclear receptor-binding SET-domain protein 1
NM_019542	Nagk	-1.09925	-1.70581	-1.49518	-2.47647	-1.3983	-1.69691	1.1043	-1.41508	-1.16323	-1.46579	-1.37155	-1.67106	epidermal growth factor receptor
NM_007472	Aqp1	-1.39449	1.1236	1.6469	-1.16162	1.16495	1.70519	-2.79968	-2.40979	-1.25896	-1.76578	-1.36958	-1.68567	regulatory factor X, 3 (influences HLA class II expression)
AK077691	Dact1	1.3202	1.16745	1.18946	1.47744	1.45191	1.80047	-1.21693	-1.17847	-1.12199	2.84385	1.04271	-1.69353	kinesin family member 3C
AK030294	BC007180	1.1618	-1.1477	1.01637	-1.02025	-1.16325	-1.23476	-1.68779	-1.32429	-2.38576	-1.54066	-1.68982	-1.6945	coatomer protein complex, subunit gamma 2
NM_026101	Herc4	1.08554	1.2791	1.105	1.06854	-1.0933	1.00541	-1.2631	2.90501	-1.23833	-1.5051	-1.82774	-1.69717	RIKEN cDNA A930031D07 gene
NM_021278	Tmsb4x	-1.36781	-1.07231	-1.44595	1.06124	-1.55795	-1.24004	-1.25925	-2.06056	-1.32385	-1.49823	-1.36136	-1.69981	dipeptidylpeptidase 7
NM_029653	Dapk1	-1.08068	1.12798	-1.20579	-1.11991	1.02062	-1.2879	-1.38016	-1.41776	5.89419	-1.39236	-1.12202	-1.70083	NIMA (never in mitosis gene a)-related expressed kinase 2
NM_011055	Pde3b	1.30149	1.67049	1.4204	1.1179	-1.07288	1.55543	-1.43009	-1.04546	-1.0425	-1.70083	-1.99859	-1.70431	cytochrome P450, family 2, subfamily j, polypeptide 11
NM_024283	1500015O10Rik	1.3024	-1.26817	-1.1419	1.09423	1.02327	-1.03767	-1.31239	-1.98159	-1.52216	-2.33009	-1.2481	-1.70458	DEAD (Asp-Glu-Ala-Asp) box polypeptide 56
NM_178930	Gbf1	-1.12899	-1.75529	1.34681	1.34107	1.5442	1.38625	-2.43084	-1.54482	1.26529	-1.60091	-1.54216	-1.70708	ATPase, class V, type 10A
NM_021456	Ces1	1.02968	-1.00894	-1.0722	1.15324	-1.11107	1.15742	-1.67614	-1.62309	-1.32564	-1.45848	-2.01718	-1.71025	solute carrier family 18 (vesicular monoamine), member 2
NM_177809	AU042651	-1.42393	-1.09911	-1.08015	-1.16158	-1.25275	1.11812	-1.47522	-1.59909	-1.65767	2.65795	-1.1509	-1.71613	PHD finger protein 15
NM_178149	1500004A08Rik	-1.07375	-1.72141	-1.23518	-2.13622	1.0431	-1.14142	-1.30325	-1.61168	-1.07693	-1.70887	-1.13433	-1.72502
NM_008216	Has2	1.20385	1.16223	1.15214	1.14904	1.11019	1.04946	-1.02832	-2.37096	-1.34614	-1.79829	-1.44954	-1.73296	mitochondrial carrier homolog 1 (C. elegans)
NM_001039554	Angptl7	-2.4482	-1.52666	-1.48276	-1.76092	-1.21164	1.0938	-2.64915	-2.70329	-2.394	-2.16181	-1.64863	-1.74206	protocadherin gamma subfamily A, 1
NM_007900	Ect2	-1.87237	-1.88766	-1.43375	-1.95078	-2.36294	-1.49269	-1.3082	-2.39076	1.04966	-2.07424	-1.63912	-1.7438	mitogen-activated protein kinase 12
NM_172484	E030049G20Rik	1.49666	-1.43649	1.03453	1.02023	-1.04291	-1.10755	-1.14216	-1.74879	-1.49142	-2.33269	-1.72935	-1.78024	RIKEN cDNA 1500041N16 gene
NM_029562	Cyp2d26	-1.54436	-1.51035	-1.33683	-1.20584	-1.29181	-1.42993	-1.41006	2.60768	-1.6134	-1.57257	-1.3703	-1.7922	RIKEN cDNA 1700024G10 gene
XM_141580	Ppp1r3d	1.09765	-1.49808	-1.15602	-1.42608	-1.59122	-1.46805	-1.1732	-2.29544	-1.35565	-1.53204	-1.39478	-1.80569	protocadherin beta 20
NM_010681	Lama4	1.0526	-1.44079	-1.38759	-1.4039	-1.42301	-2.02467	-1.39623	-2.46084	-1.38913	-1.34623	-1.48555	-1.8233	Mpv17 transgene, kidney disease mutant
AK086107	Fer1l3	-1.47239	-1.98826	-1.02535	-1.20123	-1.07232	1.08685	-2.56837	-1.76048	-1.33805	-1.66707	-1.41072	-1.82614
NM_010237	Frk	1.00224	-1.09094	-1.05987	-1.00662	1.07797	-1.16243	-1.36754	-1.45062	-2.32312	-1.91363	-1.60566	-1.82883	RIKEN cDNA 4931428L18 gene
NM_010214	Fhl4	1.09673	-1.28741	-1.22109	-2.32378	-1.53035	-1.82575	-1.06327	-1.89778	1.31197	-1.39142	-1.03448	-1.82985	ubiquitin-conjugating enzyme E2Q (putative)
NM_025359	Tspan13	-1.85844	-1.79812	-1.36758	-1.42365	-1.08848	1.05611	-2.34693	-2.02948	-1.65809	-2.20307	-1.27498	-1.8441	myosin, light polypeptide 7, regulatory
NM_177740	Rgma	-1.50377	-1.46547	-1.27947	-1.54511	-1.2689	-2.26092	-1.32545	-2.04884	1.04804	-1.55331	-1.21136	-1.84871	FGF receptor activating protein 1
NM_026410	Cdca5	1.00346	-2.64926	1.27573	-1.91891	-1.21245	-1.83018	-1.18276	-2.14516	-1.00035	-2.12007	-1.08053	-1.86697	protein phosphatase 1, regulatory subunit 3D
NM_025711	Aspn	-2.55332	1.00581	-1.6124	-1.99056	-2.54445	-1.97573	-2.55586	-1.59099	-1.93634	-1.81587	-1.06155	-1.87139	synaptojanin 1
NM_173375	BC064033	-1.6226	-1.34905	-2.07829	-2.04014	-1.67809	-1.96249	-2.51221	-2.16177	1.08861	-1.85677	1.46319	-1.88661	olfactory receptor 1463
NM_175561	E330039K12Rik	1.17594	-1.55647	-1.11327	-1.18599	-1.04837	-1.71953	-1.46655	-2.55319	1.02664	-1.47469	-1.72909	-1.90203	Ras-related GTP binding D
NM_023223	Cdc20	-1.63661	-2.78483	-1.19474	-2.3962	-1.72135	-1.94396	-1.07622	-2.30414	1.23209	-2.48302	-1.48039	-1.93566	D site albumin promoter binding protein
NM_172261	Ppp1r9b	1.26423	1.00412	1.01393	-1.25416	1.1342	-1.27214	-1.99457	-2.17914	-1.33559	-1.52809	-1.87188	-1.9484
NM_001013377	E130306D19Rik	1.26429	-1.42161	-1.03	-1.60119	-1.46371	-1.32339	-1.60007	-2.44508	-1.09641	-2.43024	-1.59291	-1.95697	transforming growth factor beta 1 induced transcript 1
NM_199446	Phkb	1.06687	-1.13112	1.03261	-1.05983	-1.44587	-1.08607	-1.13701	-2.1173	-1.55552	-1.61621	-1.48217	-1.96366	zinc finger, DHHC domain containing 1
NM_172301	Ccnb1	-1.47581	-2.38276	-1.01834	-2.13391	-1.86875	-1.73117	-1.08475	-1.7508	1.13965	-2.60065	-1.53562	-1.96927
NM_009009	Rad21	-1.27358	-1.2209	-1.39705	-1.28495	-1.70516	-1.4941	1.01606	-2.18214	-1.22273	-1.80953	-1.34776	-1.97645	nuclear antigen Sp100
BC079852	Dnajc11	-1.02261	1.21158	1.05744	-1.02281	1.01016	-1.14296	-1.93081	-2.01499	-2.23263	-1.82013	-2.1352	-1.98054	RIKEN cDNA 9930021J17 gene
NM_009914	Ccr3	-1.00047	-1.18406	-1.06404	1.13711	-1.0189	1.04429	-1.41515	-1.89051	-1.13345	-2.18294	-1.32601	-1.98477	PR domain containing 15
NM_023556	Mvk	1.05616	-1.2074	-1.30549	-1.58303	1.29582	-1.27375	-1.59282	-2.48691	-1.70273	-1.60824	-2.29227	-1.9852	calcium channel, voltage-dependent, gamma subunit 1
NM_019465	Crtam	1.00906	1.32879	-1.18462	1.05524	-1.13646	1.1413	-1.67467	-1.50019	-1.93313	-2.26471	-1.86902	-1.98584	protein-O-mannosyltransferase 1
NM_016719	Grb14	-1.09477	1.00682	-1.11316	1.08989	1.00322	-1.15448	-1.20238	-1.06998	-1.33146	-1.85633	-1.69306	-2.00011	RIKEN cDNA 4930412D23 gene
AF045741	A_51_P268529	1.04478	-1.29779	-1.14309	-1.59159	-1.18137	-1.59472	-1.40355	-1.47926	-1.38211	-1.60308	-1.10321	-2.0138	RIKEN cDNA 5430405G05 gene
AK051421	1200009O22Rik	1.05429	-1.66271	-1.18529	-1.80053	-1.66405	-2.00209	-1.46908	-2.47026	-1.88695	-1.68184	-1.47445	-2.0195	glutamate receptor, ionotropic, AMPA1 (alpha 1)
BC070477	2010317E24Rik	-1.82578	-2.7558	-1.0516	-2.53772	-2.19316	-2.14495	-1.26665	-2.47201	1.44975	-2.68323	-1.51477	-2.02041	pore forming protein-like
NM_031166	Id4	1.16611	-1.09637	-1.14777	-1.20279	1.10141	-1.03281	-1.88866	-1.36757	-2.11935	-1.90875	-1.74276	-2.02094	crystallin, gamma N
BY707170	1700069L16Rik	-1.3676	-1.02242	1.02308	-1.34819	-1.28251	-1.04584	-1.46848	-1.89851	-1.29031	-2.18118	-2.12604	-2.04929
AK147699	Dlg5	1.24755	1.90675	1.77938	1.84609	2.0341	1.89013	1.13108	1.1794	-1.13922	-1.11611	1.02043	-2.06005	CXXC finger 5
BC068129	2310007D09Rik	-1.12787	-1.48833	1.1658	-2.00292	-1.62029	-1.91271	-1.37257	-2.01644	1.00171	-2.37441	-1.66248	-2.08032	structural maintenance of chromosomes 1A
XM_917083	Syne2	-1.26552	-1.87646	1.01969	-1.06697	-1.08001	-1.13172	-2.28785	-2.053	-1.17821	-1.51136	1.11125	-2.08477	protocadherin 18
NM_007833	Dcn	-1.30514	1.02473	-1.5161	-1.03016	-1.46057	-1.2024	-1.86466	-1.73709	-1.2471	-1.72484	-1.75159	-2.12116	olfactory receptor 446
AK008868	2210409D07Rik	-1.24052	-1.06603	1.0805	-1.17164	-1.13502	-1.16295	-1.5313	-1.13511	-1.63746	1.73322	-1.4411	-2.13224	calcium channel, voltage-dependent, alpha2/delta subunit 3
NM_011524	Tacc3	-1.61081	-1.79773	-1.10236	-1.55807	-1.70936	-1.61371	-1.25039	-2.31261	1.07851	-1.73154	-1.43206	-2.13567	RIKEN cDNA 5730559C18 gene
NM_010053	Dlx1	-1.25406	-1.24791	-1.35857	-1.6586	-1.03331	-1.51547	-1.36133	1.15619	-1.45327	-1.76217	-1.43916	-2.14423	olfactory receptor 18
NM_001004173	Sgpp2	-1.17387	-1.09099	-1.10638	-1.1019	-1.03322	1.00739	-1.24279	-1.12813	-2.0806	-1.77855	-1.51245	-2.17231	cell division cycle associated 5
NM_022021	Cables1	1.03331	-1.52664	-1.36723	-1.58252	-1.34752	-1.71605	-1.7679	-2.58408	-2.21479	-2.17836	-1.65688	-2.20984	ATPase, Cu++ transporting, alpha polypeptide
NM_026024	Ube2t	-1.11194	-1.49973	1.05361	-1.18409	-1.27892	-1.2479	-1.252	-1.66633	-1.04878	-2.08057	-1.46667	-2.22384	6-phosphofructo-2-kinase/fructose-2,6-biphosphatase 4
NM_010232	Fmo5	1.02627	-1.73562	-1.20364	-1.5273	-1.51176	-1.28197	-1.66495	-2.49741	-1.51452	-1.8744	-1.42852	-2.22443	aggrecan 1
NM_029437	Ckap5	-1.20016	-1.27673	-1.04579	1.17627	-1.01326	1.31484	-2.18091	-1.76289	2.54246	-1.89188	-1.83874	-2.23357	H2A histone family, member V
NM_020034	Hist1h1b	-1.42211	-2.8883	1.07548	-2.57023	-1.42141	-1.93841	-1.83065	-2.41793	1.23374	-2.26695	-1.33421	-2.24186	synaptopodin
NM_175658	Hist1h2aa	-1.32465	-2.86451	-1.01706	-2.52751	-1.41737	-2.20162	-1.49135	-2.74568	1.31566	-1.91657	-1.51989	-2.24963	RIKEN cDNA 1700069L16 gene
NM_011497	Aurka	-1.47862	-3.41036	1.00659	-2.7294	-2.03522	-2.58603	-1.04482	-2.65021	1.21485	-2.95478	-1.67139	-2.25187	filamin C, gamma (actin binding protein 280)
NM_011623	Top2a	-1.97655	-2.86389	-1.18307	-1.76243	-1.46794	-1.50246	-1.87444	1.27325	-1.20823	-2.10968	-1.47764	-2.28044	olfactory receptor 1116
NM_021891	Fignl1	-1.44199	-1.73629	-1.02055	1.01204	-1.77153	-2.11568	-1.73109	-1.23105	-1.50499	-2.58617	-1.69962	-2.28137	BTB (POZ) domain containing 7
NM_009628	Adnp	-1.33699	-1.49284	-1.11905	-1.03294	-1.07102	1.01746	-2.42886	-2.15746	-1.31736	-1.87821	-1.56689	-2.3037	caspase 6
	A_51_P399029	1.31653	1.17141	-1.01778	1.08035	1.0347	1.10376	-2.72116	-2.58102	-1.67627	-2.12983	-2.40672	-2.33819	THO complex 3
BG294955	A_51_P324037	-1.28659	-1.09474	-1.00313	1.07292	-1.08506	1.13215	-3.22867	-2.24568	-2.37039	-2.05274	-2.69798	-2.34187	ras homolog gene family, member G
NM_148958	Osbpl10	1.0285	-1.29177	-1.08009	-1.55415	-1.04691	-1.14865	-1.02426	-1.56523	-1.31596	-1.2549	-1.28898	-2.35601	cell matrix adhesion regulator
NM_007659	Cdc2a	-1.68622	-3.18393	-1.44881	-3.2901	-2.48679	-2.98071	-1.14719	-2.59943	1.03933	-2.33108	-1.43943	-2.37265	thymidine kinase 1
AK006489	Efhc1	1.24154	-1.68384	-1.13512	-1.78289	-1.22656	-1.92344	-1.31249	-1.18861	-1.27039	-1.71676	-1.38076	-2.38814	damage specific DNA binding protein 1
NM_007718	Ccr1l1	1.00209	-1.04709	1.11629	1.1803	1.21952	1.28037	-1.81918	-2.1955	-1.97672	-1.83563	-1.90553	-2.39794	sema domain, immunoglobulin domain (Ig), transmembrane domain (TM) and short cytoplasmic domain, (semaphorin) 4G
NM_016692	Incenp	-1.18015	-2.91457	1.12944	-1.98945	-1.65319	-2.61622	-1.01726	-3.13906	1.08997	-2.49284	-1.2585	-2.41784	CDC28 protein kinase regulatory subunit 2
NM_008030	Fmo3	-1.19896	1.02348	-1.41924	-1.05915	-1.08926	-1.27603	-2.40332	-2.13361	-2.31837	-2.48455	-2.81437	-2.42158	arachidonate 8-lipoxygenase
NM_008767	Slc22a18	1.10401	-1.14454	1.11034	-1.04021	-1.0414	1.27405	-2.20271	-1.98765	-1.82399	-2.40273	-1.65795	-2.42744	cell division cycle 7 (S. cerevisiae)
AK142013	A_51_P245513	1.46321	1.49138	1.29509	1.31315	1.38225	1.09408	-2.59183	-2.01024	-2.67899	-2.28615	-2.7438	-2.45779	RIKEN cDNA 0610006I08 gene
AK015962	Hist3h2a	1.1117	-1.469	1.17286	-1.25629	1.09272	-1.22176	-1.99053	-2.54228	-1.04866	-2.07598	-1.36901	-2.50112	protein phosphatase 4, regulatory subunit 1
NM_026785	Ube2c	-1.77161	-1.85802	-1.10303	-1.86157	-1.69049	-1.72898	-1.72314	-2.27939	1.09187	-2.80126	-1.94967	-2.5397	RAN binding protein 2
NM_145826	Il17re	1.07581	1.01861	-1.17429	-1.2057	-1.17413	-1.18154	-1.9611	-2.69122	-2.02804	-2.66151	-2.131	-2.84262	neurotensin receptor 2
NM_053173	Kifc1	-1.08347	-2.12168	1.08808	-1.6571	-1.25706	-1.78962	1.06674	-1.38506	-1.00807	-2.53152	-1.39041	-2.9871	RAN binding protein 6
NM_010353	Gsg2	-1.31255	-1.90508	1.19787	-1.59008	1.03974	-1.90533	-1.6287	-2.16244	-1.44439	-2.88631	-1.545	-3.01693	RIKEN cDNA 4732479N06 gene
NM_010655	Kpna2	-1.70317	-3.83326	-1.38627	-2.7206	-3.15516	-4.93537	-1.21645	-4.07277	1.0947	-2.53293	-1.69485	-3.32837	thromboxane A2 receptor
AK008803	Sh2d4a	3.4764	-2.50001	-2.20691	-2.82488	-2.4978	-2.55104	-5.08027	-4.01445	-2.63472	-3.57565	-3.0328	-3.47558	far upstream element (FUSE) binding protein 1
NM_145150	Prc1	-1.9943	-3.335	-1.41928	-2.90844	-2.36356	-3.5249	-1.33234	-3.39962	1.1009	-2.97285	-1.46791	-3.48439	transmembrane and tetratricopeptide repeat containing 3
NM_178683	Depdc1b	-1.38177	-4.16724	1.18325	-2.74886	-1.60461	-3.07037	-1.06369	-3.05038	1.24064	-3.12408	-1.41231	-3.83226	fucosyltransferase 11
AV241729	4733401I12Rik	1.1515	1.22441	-1.01521	1.16195	1.03111	-1.06117	-4.23305	-4.28529	-4.15024	-5.26278	-4.51089	-4.387	pleckstrin homology domain containing, family G (with RhoGef domain) member 4
