# Supplementary material for: Genetic toxicology and toxicogenomic analysis of three cigarette smoke condensates in vitro reveals few differences among full-flavor, blonde, and light products
Source: Environ Mol Mutagen. 2012 Mar 19;53(4):281–96. doi: 10.1002/em.21689 (PMC3350776; doi:10.1002/em.21689)
Supplement: Supplementary file 6 [file em0053-0281-SD6.xlsx]

## Sheet: final results
Supplementary Table 5. Fold changes (exposed versus time-matched control) for every contrast in which at least one comparison had a 1.5 fold change. The fold changes are based on the least squared means calculation.
			6 hours						10 hours
Systematic_Name	Probe	Description	45 ug/ml	45 ug/ml	45 ug/ml	90 ug/ml	90 ug/ml	90 ug/ml	45 ug/ml	45 ug/ml	45 ug/ml	90 ug/ml	90 ug/ml	90 ug/ml
			B1	B3	B5	B1	B3	B5	B1	B3	B5	B1	B3	B5
Systematic_Name	Probe	Description
NM_178892	A_51_P514958	Mus musculus TCDD-inducible poly(ADP-ribose) polymerase (Tiparp), mRNA [NM_178892]	7.39637	5.48541	5.02905	8.18112	8.94927	6.07554	6.98916	6.43392	8.09754	7.09212	11.9731	9.13088
NM_007570	A_51_P170215	Mus musculus B-cell translocation gene 2, anti-proliferative (Btg2), mRNA [NM_007570]	3.44692	1.73725	4.15837	6.20295	7.01701	7.88167	3.54714	2.80008	4.59308	8.27447	8.811	10.4242
NM_146173	A_51_P367240	Mus musculus RIKEN cDNA 1300010A20 gene (1300010A20Rik), mRNA [NM_146173]	7.20822	5.37768	5.03545	6.57347	9.79472	6.80288	4.18846	2.62866	3.60954	4.01778	5.18846	8.68833
X67083	A_51_P382781	M.musculus chop-10 mRNA. [X67083]	4.61743	5.22286	5.20376	6.32679	6.66413	9.60777	4.39101	2.54216	3.88359	6.31652	7.78087	8.42983
NM_178917	A_51_P188303	Mus musculus arrestin domain containing 3 (Arrdc3), mRNA [NM_178917]	2.96429	1.92649	2.70046	4.35086	5.16142	4.86827	4.47426	2.88892	5.44855	5.22371	9.2801	7.49128
NM_009994	A_51_P255456	Mus musculus cytochrome P450, family 1, subfamily b, polypeptide 1 (Cyp1b1), mRNA [NM_009994]	5.33448	2.84432	1.71226	3.00598	3.22118	1.22515	9.10503	6.00491	4.81653	3.90807	3.94123	3.72869
NM_008871	A_51_P183573	Mus musculus serine (or cysteine) proteinase inhibitor, clade E, member 1 (Serpine1), mRNA [NM_008871]	6.96699	6.48219	6.16851	8.73067	7.01057	7.87665	3.297	3.66243	4.71246	5.64663	5.78264	7.09783
NM_010512	A_51_P147942	Mus musculus insulin-like growth factor 1 (Igf1), transcript variant 1, mRNA [NM_010512]	1.7956	1.71113	1.27155	2.48165	1.35125	1.20624	-2.29784	-2.02754	-2.64407	-2.29666	-1.61362	-8.34619
NM_010442	A_51_P263965	Mus musculus heme oxygenase (decycling) 1 (Hmox1), mRNA [NM_010442]	4.63471	4.82718	5.21103	6.11684	4.49329	5.74071	3.18748	3.58401	5.32822	6.61643	6.13636	7.86717
XM_140952	A_51_P300618	PREDICTED: similar to Crb2 protein [Mus musculus], mRNA sequence [XM_140952]	-3.68095	-3.08775	-4.37583	-6.37754	-4.61545	-7.67211	-2.33777	-2.50529	-2.59644	-7.16215	-5.81562	-6.72136
AK078638	A_51_P352484	Mus musculus adult male adrenal gland cDNA, RIKEN full-length enriched library, clone:7330417A01 product:vomeronasa	1.28858	1.29539	1.95088	2.14929	1.06427	7.59634	-1.52697	-1.26265	-1.03245	-1.03094	-1.12982	-1.18004
NM_009992	A_51_P279693	Mus musculus cytochrome P450, family 1, subfamily a, polypeptide 1 (Cyp1a1), mRNA [NM_009992]	2.35206	2.83084	2.3653	2.30712	1.73051	2.07144	7.35164	4.78439	7.43667	1.99848	4.03967	2.51516
NM_011121	A_51_P344566	Mus musculus polo-like kinase 1 (Drosophila) (Plk1), mRNA [NM_011121]	-2.18262	-1.44517	-6.60052	-6.35536	-5.39293	-5.42665	-1.34689	-1.14082	-2.79893	-7.08994	-5.89124	-5.80172
NM_153778	A_51_P209730	Mus musculus atonal homolog 8 (Drosophila) (Atoh8), mRNA [NM_153778]	1.56589	1.11673	-1.02502	-2.0792	-2.87486	-2.24564	-1.49531	-1.31458	-2.17366	-1.80289	-2.24811	-6.98849
NM_011198	A_51_P254855	Mus musculus prostaglandin-endoperoxide synthase 2 (Ptgs2), mRNA [NM_011198]	2.78278	2.18807	2.4199	6.1963	6.77495	5.80602	1.51077	-1.04475	1.59767	2.67923	3.10032	3.31771
NM_028798	A_51_P461040	Mus musculus RIKEN cDNA 2300002G24 gene (2300002G24Rik), mRNA [NM_028798]	1.78588	1.59987	1.26181	3.74728	6.70701	4.01569	-1.09987	1.0128	-1.29322	1.73002	2.40517	1.87813
NM_134165	A_51_P137188	Mus musculus vomeronasal 1 receptor, C10 (V1rc10), mRNA [NM_134165]	-1.08491	1.38349	2.37773	1.99532	1.77926	1.76433	1.06597	-1.14792	1.46075	1.57659	1.32883	6.5943
M19413	A_51_P209996	Mouse testicular alpha tubulin mRNA, 3' end. [M19413]	1.54275	1.22327	1.21582	-1.64025	-1.1772	-1.0294	-2.05286	-2.45528	-1.87439	-2.92456	-3.12704	-6.58131
NM_013820	A_51_P204080	Mus musculus hexokinase 2 (Hk2), mRNA [NM_013820]	3.40712	3.15508	3.12091	6.11719	6.49886	5.07386	1.50486	1.03814	1.10018	1.76759	2.25987	2.18577
NM_007856	A_51_P290986	Mus musculus 7-dehydrocholesterol reductase (Dhcr7), mRNA [NM_007856]	-1.44555	-2.08023	-2.60213	-2.55174	-2.29336	-3.9756	-2.73504	-3.11426	-3.11027	-3.64977	-5.28951	-6.32222
NM_013562	A_51_P367060	Mus musculus interferon-related developmental regulator 1 (Ifrd1), mRNA [NM_013562]	3.80658	2.39224	2.95271	4.577	4.73521	5.72597	2.6896	2.17493	2.51343	4.70178	5.4271	6.28549
AK029160	A_51_P400932	Mus musculus 10 days neonate skin cDNA, RIKEN full-length enriched library, clone:4732499D12 product:mitochondria l	-2.03855	-1.93952	-1.63092	-1.6383	-1.9271	-1.24104	-5.9894	-4.99373	-5.25505	-4.57989	-3.52402	-4.10681
NM_010695	A_51_P461530	Mus musculus lipocalin 4 (Lcn4), mRNA [NM_010695]	-2.16121	-2.35602	-2.49683	-1.2698	-2.24097	-1.84658	1.03149	1.43516	2.67785	5.86567	1.20051	1.9425
NM_145150	A_51_P366931	Mus musculus protein regulator of cytokinesis 1 (Prc1), mRNA [NM_145150]	-2.07241	-1.54916	-3.42783	-5.07271	-4.25465	-4.54515	-1.22139	-1.30456	-2.62667	-5.83863	-3.37206	-4.87499
NM_145538	A_51_P452507	Mus musculus expressed sequence AI840826 (AI840826), mRNA [NM_145538]	-1.12228	-1.2493	-1.38679	1.43331	-1.18049	-1.43494	5.83443	1.45876	1.27164	3.12959	2.90206	1.82516
NM_011990	A_51_P129502	Mus musculus solute carrier family 7 (cationic amino acid transporter, y+ system), member 11 (Slc7a11), mRNA [NM_01	2.23757	2.16818	1.99884	2.94146	2.98287	3.08033	2.60058	1.73965	4.47586	3.40295	5.81691	4.37411
NM_009505	A_51_P482552	Mus musculus vascular endothelial growth factor A (Vegfa), transcript variant 2, mRNA [NM_009505]	2.75259	1.77821	2.53196	4.44504	4.50573	4.99866	1.78298	1.27997	2.62054	4.38515	4.92842	5.81046
AK076360	A_51_P293349	Mus musculus 10 days neonate skin cDNA, RIKEN full-length enriched library, clone:4732466E16 product:hypothetical p	2.14642	1.69674	1.88309	2.12106	1.17362	1.28734	5.80586	2.72757	2.21921	3.36969	3.00305	2.75721
NM_018790	A_51_P503494	Mus musculus activity regulated cytoskeletal-associated protein (Arc), mRNA [NM_018790]	1.50021	1.07872	1.80926	4.70926	5.74102	4.25892	-1.10843	-1.71699	1.18436	4.89005	5.02229	5.11886
NM_031168	A_51_P217218	Mus musculus interleukin 6 (Il6), mRNA [NM_031168]	1.56079	2.30179	1.86687	2.57523	5.71877	3.30623	1.14439	1.08853	1.11866	1.55508	3.64095	2.75922
NM_020034	A_51_P270951	Mus musculus histone 1, H1b (Hist1h1b), mRNA [NM_020034]	-1.29063	1.02466	-1.66261	-3.30248	-1.49123	-3.13209	-1.64185	-2.01135	-2.57284	-4.02428	-4.28395	-5.6932
AK016814	A_51_P332932	Mus musculus adult male testis cDNA, RIKEN full-length enriched library, clone:4933415A04 product:hypothetical prot	-3.39914	-2.53261	-4.2669	-3.27654	-2.89768	-5.63988	1.14626	1.05529	-1.83898	1.7181	-1.2043	2.01735
NM_010495	A_51_P385781	Mus musculus inhibitor of DNA binding 1 (Id1), mRNA [NM_010495]	-3.69573	-3.94865	-4.27772	-4.70983	-3.81588	-4.71241	-3.92321	-3.61429	-4.78935	-5.5791	-4.2854	-4.72562
NM_027132	A_51_P238665	Mus musculus otopetrin 3 (Otop3), mRNA [NM_027132]	1.13487	1.52408	1.77879	1.14475	1.36037	5.5768	-1.00024	1.02295	1.23489	1.14929	1.02951	1.26115
NM_011118	A_51_P312782	Mus musculus proliferin 2 (Plf2), mRNA [NM_011118]	1.06999	1.08667	1.15438	1.28443	1.41031	1.15231	2.57882	2.64531	3.31627	3.2647	4.40693	5.55065
NM_010655	A_51_P474640	Mus musculus karyopherin (importin) alpha 2 (Kpna2), mRNA [NM_010655]	-1.66954	-1.41376	-3.27987	-4.32778	-3.43234	-5.54615	-1.3962	1.03455	-2.02474	-3.64768	-2.50617	-3.46326
NM_029688	A_51_P474892	Mus musculus sulfiredoxin 1 homolog (S. cerevisiae) (Srxn1), mRNA [NM_029688]	3.64094	3.51098	3.23677	4.2832	3.37146	2.9975	2.54285	3.6219	5.14588	5.32876	5.48873	5.21199
NM_133662	A_51_P286488	Mus musculus immediate early response 3 (Ier3), mRNA [NM_133662]	2.97816	2.74904	3.71544	4.9939	3.96394	5.47308	2.43187	1.79204	2.91067	4.38305	3.25908	3.86021
NM_028525	A_51_P164148	Mus musculus RIKEN cDNA 1700049K14 gene (1700049K14Rik), mRNA [NM_028525]	1.23606	-1.01952	1.11183	1.35747	1.21874	1.16692	1.0356	1.22556	1.41325	1.54145	5.44337	1.45332
NM_016696	A_51_P276943	Mus musculus glypican 1 (Gpc1), mRNA [NM_016696]	3.87185	3.93882	3.85532	3.6059	5.41314	4.08351	4.43231	4.75383	3.24992	3.21832	5.26083	4.54333
NM_008654	A_51_P302503	Mus musculus myeloid differentiation primary response gene 116 (Myd116), mRNA [NM_008654]	1.81874	1.51234	2.93413	2.95376	3.89255	5.41269	1.53276	1.13483	1.19382	1.84514	2.27686	2.77491
NM_178683	A_51_P303749	Mus musculus DEP domain containing 1B (Depdc1b), mRNA [NM_178683]	-1.46358	-1.22267	-2.67311	-5.40686	-4.10479	-4.65987	1.1785	1.23568	-1.71517	-4.05115	-3.35585	-4.50115
NM_175670	A_51_P282859	Mus musculus RIKEN cDNA 4930518C23 gene (4930518C23Rik), mRNA [NM_175670]	-1.03993	1.04608	1.12082	1.05997	1.10264	1.28841	-1.39625	-1.19233	5.32392	1.07434	1.00056	1.39778
NM_007436	A_51_P310590	Mus musculus aldehyde dehydrogenase family 3, subfamily A1 (Aldh3a1), mRNA [NM_007436]	2.4876	1.99952	1.98719	1.65098	1.41212	1.20106	5.29745	3.91301	3.5726	1.90119	2.27861	1.86454
NM_029948	A_51_P487628	Mus musculus RIKEN cDNA 4930569K13 gene (4930569K13Rik), mRNA [NM_029948]	-2.90165	-3.14727	-1.45431	-3.13447	-4.26951	-4.20497	-1.60967	1.43591	-1.01722	2.08392	-1.21305	5.28337
A_51_P474026	A_51_P474026	Unknown	-5.27052	-3.99257	-3.9084	-4.47836	-4.04485	-3.64699	-1.1221	1.15902	-1.05723	-1.08908	1.06268	1.07204
NM_019493	A_51_P491190	Mus musculus B-cell translocation gene 4 (Btg4), mRNA [NM_019493]	-1.28778	-1.13936	-1.19579	1.72422	-1.07138	2.36377	-5.23109	-4.4215	-4.69437	-1.87176	-4.24421	-3.61062
NM_177303	A_51_P173723	Mus musculus RIKEN cDNA B430119L13 gene (B430119L13Rik), mRNA [NM_177303]	-2.84381	-2.69262	-3.00011	-3.03526	-3.34042	-2.85609	-3.47482	-3.72768	-3.74043	-3.82476	-5.20594	-4.52768
AK036537	A_51_P400228	Mus musculus adult male bone cDNA, RIKEN full-length enriched library, clone:9830131G07 product:similar to BOMAPIN	1.3206	1.17893	1.32225	1.57485	1.54187	1.9123	-1.12081	1.21014	1.33939	1.38385	5.18022	1.03973
NM_181988	A_51_P305508	Mus musculus RAS-like, estrogen-regulated, growth-inhibitor (Rerg), mRNA [NM_181988]	-2.26042	-2.88618	-2.9371	-3.20846	-4.43262	-3.41932	-1.98298	-2.89161	-2.1308	-4.35679	-4.04241	-5.17861
AK018615	A_51_P252988	Mus musculus adult male cecum cDNA, RIKEN full-length enriched library, clone:9130012O13 product:weakly similar to	1.20395	1.10281	1.31251	5.16461	1.31134	1.25617	-1.45663	1.05231	1.11415	-1.01566	1.31078	-1.00426
NM_013696	A_51_P313921	Mus musculus thyrotropin releasing hormone receptor (Trhr), mRNA [NM_013696]	1.38344	1.51953	1.23642	2.42727	1.80709	2.24467	1.01553	1.08369	1.26005	1.41807	5.12859	1.44927
NM_013531	A_51_P464308	Mus musculus guanine nucleotide binding protein, beta 4 (Gnb4), mRNA [NM_013531]	3.19267	5.11768	3.05391	2.37915	3.15737	3.16228	3.17481	3.57101	2.43628	3.46073	3.99087	2.9884
NM_029688	A_51_P330125	Mus musculus sulfiredoxin 1 homolog (S. cerevisiae) (Srxn1), mRNA [NM_029688]	3.65222	3.01361	3.45215	3.71316	4.02673	5.11764	3.0188	3.02731	3.1673	3.74439	3.92581	4.38475
AK016475	A_51_P441933	Mus musculus adult male testis cDNA, RIKEN full-length enriched library, clone:4931423N10 product:hypothetical Anky	-1.16187	-1.15673	1.10785	5.09537	1.0423	1.1535	-1.00587	1.1114	1.27721	1.18686	1.28254	1.39201
NM_031843	A_51_P440790	Mus musculus dipeptidylpeptidase 7 (Dpp7), mRNA [NM_031843]	-1.45054	-2.30362	-2.18013	-3.67581	-5.09324	-3.76365	-1.08725	-1.15442	-1.22893	1.53923	-1.23578	-1.84469
NM_008706	A_51_P424338	Mus musculus NAD(P)H dehydrogenase, quinone 1 (Nqo1), mRNA [NM_008706]	3.25634	2.26107	2.26719	2.2939	1.18412	1.80265	4.47427	5.04244	3.69001	3.55559	4.46281	3.30276
NM_029531	A_51_P215005	Mus musculus RIKEN cDNA 6330516O17 gene (6330516O17Rik), mRNA [NM_029531]	1.11323	1.4572	1.32396	5.03131	1.38567	1.05589	1.98748	1.26312	2.44002	1.16415	-1.00126	1.36153
NM_027828	A_51_P394764	Mus musculus RIKEN cDNA 9030611O19 gene (9030611O19Rik), mRNA [NM_027828]	2.61966	2.78305	1.47647	4.11811	3.25097	3.58805	3.40941	1.71296	1.1447	4.99226	4.4267	2.63069
NM_010444	A_51_P239654	Mus musculus nuclear receptor subfamily 4, group A, member 1 (Nr4a1), mRNA [NM_010444]	1.74337	1.52747	1.34144	4.22458	4.97197	4.35258	1.10419	1.05006	1.1863	1.99298	2.63167	2.65533
NM_007913	A_51_P367866	Mus musculus early growth response 1 (Egr1), mRNA [NM_007913]	1.07325	-1.58796	1.49606	3.7311	4.95022	3.51037	-1.07949	-1.89182	1.30616	4.26316	4.12799	4.13946
TC1549900	A_51_P220970	Unknown	-1.05563	1.0942	1.07123	1.47543	1.33329	1.27995	1.19545	1.07673	4.94184	1.52672	1.27012	1.10587
NM_007739	A_51_P425809	Mus musculus procollagen, type VIII, alpha 1 (Col8a1), mRNA [NM_007739]	-2.46651	-4.66559	-4.71656	-2.37227	-2.74367	-3.86919	-2.72427	-3.12618	-2.74158	-3.43884	-4.52017	-4.93628
NM_010884	A_51_P405606	Mus musculus N-myc downstream regulated gene 1 (Ndrg1), mRNA [NM_010884]	3.03209	2.71252	3.11287	3.51073	4.51129	4.93285	1.53549	1.25267	1.64191	2.93979	2.37222	2.74031
NM_027950	A_51_P189361	Mus musculus RIKEN cDNA 1700012B18 gene (1700012B18Rik), mRNA [NM_027950]	3.10319	2.15579	3.02273	4.76432	4.56947	4.84356	2.84297	2.57744	2.79236	4.92342	4.22911	4.91725
NM_031379	A_51_P244127	Mus musculus transketolase-like 1 (Tktl1), mRNA [NM_031379]	1.50459	1.37718	1.07204	1.94604	1.26812	2.48874	-1.11404	-1.05426	4.88816	1.73672	-1.02599	1.76664
NM_011497	A_51_P150912	Mus musculus aurora kinase A (Aurka), mRNA [NM_011497]	-1.50078	-1.18992	-2.76396	-4.04619	-3.21183	-3.57241	-1.14593	1.00745	-2.25333	-4.88816	-3.78197	-4.03477
AK016201	A_51_P455128	Mus musculus adult male testis cDNA, RIKEN full-length enriched library, clone:4930563E19 product:hypothetical G-pr	-1.04554	1.21962	2.60502	4.85768	1.42299	1.38207	1.36613	1.18793	1.70585	1.96566	1.24544	1.3661
NM_011019	A_51_P319460	Mus musculus oncostatin M receptor (Osmr), mRNA [NM_011019]	4.84483	2.84002	1.92967	2.11874	3.28497	1.63942	1.52279	1.12103	1.84452	1.44259	2.14929	-1.1139
NM_178772	A_51_P369862	Mus musculus arylacetamide deacetylase-like 1 (Aadacl1), mRNA [NM_178772]	-1.23125	-1.50191	-2.82839	-2.42682	-1.70922	-4.83325	1.10142	1.05421	-1.61655	1.19197	-1.4956	-2.53394
NM_138683	A_51_P142421	Mus musculus thrombospondin type 1 domain containing gene (Rspondin), mRNA [NM_138683]	-1.16474	-1.53797	-1.58432	-2.41669	-2.18508	-2.63605	-1.45543	-2.24094	-1.76388	-2.79349	-2.93404	-4.79961
NM_133184	A_51_P265489	Mus musculus solute carrier family 5, member 4a (Slc5a4a), mRNA [NM_133184]	-1.11072	1.13911	-1.10044	1.13764	1.07422	1.18534	-1.18254	1.2042	4.77142	1.43997	1.30453	1.20764
NM_148930	A_51_P234025	Mus musculus RNA binding motif protein 5 (Rbm5), mRNA [NM_148930]	-1.09057	-1.26271	-1.67426	-1.78386	-1.43834	-4.73724	-1.10635	-1.08329	-1.20382	-1.62314	-1.16637	-1.34616
NM_021461	A_51_P424238	Mus musculus MAP kinase-interacting serine/threonine kinase 1 (Mknk1), mRNA [NM_021461]	-1.14648	-1.4376	1.46832	1.79808	1.4234	1.75494	1.49763	1.40294	1.98705	4.10973	2.9633	4.71239
NM_012043	A_51_P140742	Mus musculus immunoglobulin superfamily containing leucine-rich repeat (Islr), mRNA [NM_012043]	-1.7741	-2.07953	-1.88868	-2.37666	-2.17165	-2.4534	-1.46918	-1.58205	-2.08924	-4.6677	-3.31189	-3.90019
NM_133686	A_51_P394014	Mus musculus quinolinate phosphoribosyltransferase (Qprt), mRNA [NM_133686]	-1.11714	-1.03944	1.10983	1.02563	-1.17019	1.07114	-1.09505	1.12295	4.6661	1.41598	1.20962	1.22608
NM_013464	A_51_P449133	Mus musculus aryl-hydrocarbon receptor (Ahr), mRNA [NM_013464]	-1.60395	-1.83428	-3.07437	-2.44539	-2.27128	-3.40652	-1.17484	-2.41914	-2.48522	-4.65948	-4.06248	-4.24321
NM_146034	A_51_P139490	Mus musculus meningioma expressed antigen 6 (coiled-coil proline-rich) (Mgea6), mRNA [NM_146034]	2.45714	1.50221	1.55226	1.74049	1.3106	1.60681	4.63737	2.14639	2.06057	2.69364	3.15739	1.15739
NM_023117	A_51_P474431	Mus musculus cell division cycle 25 homolog B (S. cerevisiae) (Cdc25b), mRNA [NM_023117]	-1.12096	-1.69331	-3.22535	-2.95115	-2.4099	-3.48216	-1.13756	-1.3766	-1.14744	-2.5466	-4.60466	-3.4681
NM_009721	A_51_P151484	Mus musculus ATPase, Na+/K+ transporting, beta 1 polypeptide (Atp1b1), mRNA [NM_009721]	-2.08581	-2.28159	-2.33161	-2.63775	-1.87561	-2.55369	-2.39232	-3.79275	-2.63196	-4.60015	-3.654	-4.31764
AK008024	A_51_P337935	Mus musculus adult male small intestine cDNA, RIKEN full-length enriched library, clone:2010001P20 product:hypothet	1.068	1.02218	1.10471	1.21945	1.16562	1.03149	-1.17347	1.31795	1.39716	1.31918	1.1397	4.58449
NM_080853	A_51_P174991	Mus musculus solute carrier family 17 (sodium-dependent inorganic phosphate cotransporter), member 6 (Slc17a6), mRN	1.22382	1.15089	1.23991	4.5688	1.17912	1.7815	-1.20715	1.11097	1.37351	1.29073	1.15578	1.15375
NM_007836	A_51_P296608	Mus musculus growth arrest and DNA-damage-inducible 45 alpha (Gadd45a), mRNA [NM_007836]	2.79103	2.1642	2.76777	3.51006	4.22318	4.55663	2.79087	1.6609	2.31196	3.27762	3.62973	3.89234
NM_019494	A_51_P296379	Mus musculus chemokine (C-X-C motif) ligand 11 (Cxcl11), mRNA [NM_019494]	-1.2309	-1.34778	-1.13064	-1.30573	-1.12914	-1.21054	1.3619	1.14189	1.62855	1.25494	1.0554	4.55097
NM_177811	A_51_P452576	Mus musculus zinc inger protein 459 (Zfp459), mRNA [NM_177811]	-1.43792	1.03663	-2.5232	-1.4729	-1.23363	-1.82735	2.12696	2.15566	1.10061	4.53036	1.01246	1.63797
NM_007659	A_51_P450033	Mus musculus cell division cycle 2 homolog A (S. pombe) (Cdc2a), mRNA [NM_007659]	-1.92493	-1.39586	-2.25248	-4.47347	-3.60555	-3.47573	-1.18533	-1.15583	-1.76355	-4.41303	-3.19291	-3.6142
NM_021050	A_51_P305889	Mus musculus cystic fibrosis transmembrane conductance regulator homolog (Cftr), mRNA [NM_021050]	-1.0372	-1.08605	-1.24405	1.09419	1.27973	-1.31209	1.00985	1.0789	1.97096	4.46443	1.10944	1.13673
NM_008321	A_51_P380178	Mus musculus inhibitor of DNA binding 3 (Id3), mRNA [NM_008321]	-2.6784	-2.73955	-3.3669	-2.84038	-2.86126	-2.34162	-2.03394	-2.57715	-3.46266	-4.46258	-4.04395	-3.30661
AK220262	A_51_P316575	Mus musculus mRNA for mKIAA1241 protein [AK220262]	-2.69596	-3.39685	-4.45713	-2.783	-3.51156	-3.63125	-1.29327	-1.06432	-1.02205	1.42961	1.05223	-1.01988
NAP108475-1	A_51_P281900	Unknown	-1.21893	1.05379	1.23161	4.43956	1.21995	1.11767	2.17593	1.0769	1.24783	1.63149	1.0722	3.92342
NM_028392	A_51_P220278	Mus musculus protein phosphatase 2 (formerly 2A), regulatory subunit B (PR 52), beta isoform (Ppp2r2b), transcript	-1.84261	-3.11544	-2.51927	-2.39021	-2.67188	-3.56513	-2.55827	-2.80897	-2.88108	-4.42353	-3.64649	-4.16047
NM_009242	A_51_P431087	Mus musculus secreted acidic cysteine rich glycoprotein (Sparc), mRNA [NM_009242]	-1.20378	-1.05011	1.15977	1.1317	-2.4275	-2.03683	-4.4213	-1.40953	1.0293	-2.71	-1.11126	-2.27554
NM_175191	A_51_P467539	Mus musculus G protein-coupled receptor 22 (Gpr22), mRNA [NM_175191]	-1.36652	-1.24203	1.01053	4.42061	-1.19338	-1.06774	-1.1325	-1.15554	1.01298	1.66551	1.08322	1.05307
NM_175506	A_51_P103054	Mus musculus a disintegrin-like and metalloprotease (reprolysin type) with thrombospondin type 1 motif, 19 (Adamts1	-1.0273	1.35185	1.29588	1.18308	1.16736	1.54888	1.03741	-1.02825	4.41107	1.3584	1.1192	1.25331
NM_011993	A_51_P509590	Mus musculus dihydropyrimidinase-like 4 (Dpysl4), mRNA [NM_011993]	-2.29921	-3.47091	-1.5753	-2.84502	-2.49485	-2.51687	-1.48059	1.37612	-1.39843	1.30728	-1.30104	4.39174
NM_011819	A_51_P295300	Mus musculus growth differentiation factor 15 (Gdf15), mRNA [NM_011819]	1.76153	1.31763	2.53338	2.294	2.51358	2.66907	2.01187	1.24908	2.32746	2.84765	2.67211	4.39001
XM_134427	A_51_P225933	PREDICTED: inositol polyphosphate-4-phosphatase, type II [Mus musculus], mRNA sequence [XM_134427]	-1.67701	-1.2899	-1.08086	2.98796	-1.46092	-1.26298	4.38527	1.5301	1.60743	2.55524	1.30565	1.10038
AK053890	A_51_P291501	Mus musculus 0 day neonate eyeball cDNA, RIKEN full-length enriched library, clone:E130318K11 product:similar to SI	2.7067	1.9052	1.93792	2.96129	3.00548	3.15139	2.22167	1.97586	1.7941	3.52399	3.1351	4.38192
NM_153057	A_51_P105520	Mus musculus nodal modulator 1 (Nomo1), mRNA [NM_153057]	4.38168	2.36371	2.67396	2.62488	3.90871	2.70335	1.00237	-1.05234	1.21049	1.27663	1.17466	-1.87278
NM_145459	A_51_P126626	Mus musculus zinc finger protein 503 (Zfp503), mRNA [NM_145459]	-2.20251	-2.23868	-2.86853	-3.48777	-3.5683	-4.03255	-1.74263	-2.75657	-3.94949	-3.23758	-4.34026	-4.37775
AK079482	A_51_P313256	Mus musculus 16 days neonate thymus cDNA, RIKEN full-length enriched library, clone:A130023K23 product:unclassifiab	1.25861	1.36936	1.53284	1.77425	4.37676	1.49593	-1.08518	1.18501	1.15118	1.42053	-1.02845	1.44331
AJ245454	A_51_P399265	Mus musculus mRNA for sperm motility kinase 2, (Smok2(tw5) gene) strain t-haplotype tw5. [AJ245454]	-1.26294	-1.12365	1.01383	1.12607	-1.01231	1.03287	-1.41325	1.11117	4.36025	1.18133	1.51848	1.58018
NM_007980	A_51_P313581	Mus musculus fatty acid binding protein 2, intestinal (Fabp2), mRNA [NM_007980]	-2.24579	-3.95338	-2.81158	-2.95679	-4.35976	-3.40631	-1.90591	-1.19089	-1.04468	1.07718	-1.32024	1.24426
NM_013847	A_51_P159402	Mus musculus glycine C-acetyltransferase (2-amino-3-ketobutyrate-coenzyme A ligase) (Gcat), mRNA [NM_013847]	1.40158	-1.019	1.06175	-1.81756	-2.18406	-1.41624	-1.92901	-1.47788	-2.53796	-1.17882	-1.72779	-4.34102
NM_009155	A_51_P470328	Mus musculus selenoprotein P, plasma, 1 (Sepp1), mRNA [NM_009155]	-1.04206	-1.18831	-1.52381	-1.26434	-1.24263	-1.52462	-1.48497	-1.64688	-1.94162	-2.33938	-2.23533	-4.33889
AK031793	A_51_P366290	Mus musculus 11 days embryo head cDNA, RIKEN full-length enriched library, clone:6230427H18 product:hypothetical pr	1.10383	1.14977	-1.06674	-1.07745	1.03431	1.01019	-3.06132	-4.33663	-2.86525	-3.79263	-3.57718	-3.91387
NM_177384	A_51_P168515	Mus musculus tetratricopeptide repeat domain 16 (Ttc16), mRNA [NM_177384]	-1.60276	1.58842	-3.14955	-2.33337	-1.90059	-4.29084	-1.46531	-1.75589	-2.06443	-1.0025	-2.18612	-1.68727
NM_145455	A_51_P201276	Mus musculus basic transcription factor 3 (Btf3), mRNA [NM_145455]	-1.36157	-1.20352	-1.43288	-1.16098	-4.22464	-4.0632	-3.42747	-1.36944	-1.16974	-4.28228	1.1876	-2.20876
NM_025520	A_51_P336790	Mus musculus LSM5 homolog, U6 small nuclear RNA associated (S. cerevisiae) (Lsm5), mRNA [NM_025520]	-1.12759	-2.35646	-2.00792	-2.06115	-1.80957	-1.9205	-1.37275	-1.46292	-1.6993	-2.39832	-2.41503	-4.25746
NM_198247	A_51_P131962	Mus musculus SERTA domain containing 4 (Sertad4), mRNA [NM_198247]	-2.52972	-2.18369	-2.25164	-3.87376	-4.12909	-4.24845	-1.73706	-2.72832	-2.6102	-3.80527	-3.29976	-3.48716
NAP108672-1	A_51_P519874	Unknown	1.08121	1.16378	1.17288	4.24434	1.40216	1.36729	-1.13739	1.17835	-1.0111	1.3144	-1.23808	1.20421
NM_019450	A_51_P504194	Mus musculus interleukin 1 family, member 6 (Il1f6), mRNA [NM_019450]	1.22128	4.22377	2.29585	2.17246	1.49514	2.52679	-1.43934	-1.16884	-1.20177	-1.25005	-1.24291	1.11316
NM_031163	A_51_P317141	Mus musculus procollagen, type II, alpha 1 (Col2a1), mRNA [NM_031163]	1.22253	1.51372	1.91988	1.47284	1.00873	-1.239	4.21237	1.39897	-1.25016	1.33494	-1.01926	1.49517
AK016069	A_51_P433968	Mus musculus adult male testis cDNA, RIKEN full-length enriched library, clone:4930548G14 product:hypothetical prot	-1.69208	-1.65078	-1.21018	1.02208	-1.83087	-2.35401	-1.07469	1.16826	1.1972	4.21064	1.25574	2.53253
NM_019948	A_51_P458249	Mus musculus C-type lectin domain family 4, member e (Clec4e), mRNA [NM_019948]	-1.05854	-1.08687	1.15387	-1.20177	1.23566	-1.08204	1.53817	4.20225	1.83644	1.56572	1.31028	1.80713
NM_177282	A_51_P508402	Mus musculus microtubule associated monoxygenase, calponin and LIM domain containing 2 (Mical2), mRNA [NM_177282]	-2.61565	-2.36971	-1.95138	-2.58969	-1.60794	-1.95338	-1.96024	-3.12962	-2.36131	-4.19728	-2.67721	-2.65712
NM_021451	A_51_P477121	Mus musculus phorbol-12-myristate-13-acetate-induced protein 1 (Pmaip1), mRNA [NM_021451]	2.28886	1.18029	1.86453	2.96451	3.52665	2.40191	2.15206	1.33401	3.14821	3.07156	4.19448	2.96528
NM_145600	A_51_P195625	Mus musculus zinc finger protein 330 (Zfp330), mRNA [NM_145600]	3.24293	2.19805	1.98481	2.79305	3.07515	1.17024	3.50381	2.54621	2.86705	2.88153	4.18298	3.35311
NM_010118	A_51_P173043	Mus musculus early growth response 2 (Egr2), mRNA [NM_010118]	1.05022	-1.11869	1.17216	2.63467	2.56231	2.34178	1.03785	1.05991	1.44347	3.33332	4.17717	3.27813
NM_145942	A_51_P146941	Mus musculus 3-hydroxy-3-methylglutaryl-Coenzyme A synthase 1 (Hmgcs1), mRNA [NM_145942]	-1.78431	-1.97673	-2.67189	-2.8842	-2.80555	-2.84878	-2.50291	-2.655	-3.43942	-4.17703	-2.76105	-2.78777
NM_176833	A_51_P179828	Mus musculus protein phosphatase 1F (PP2C domain containing) (Ppm1f), mRNA [NM_176833]	-3.42208	-2.58353	-1.63257	-1.5457	-3.05355	-4.17459	-1.85686	-1.25278	-1.34325	1.26935	-1.31612	1.16588
NM_011716	A_51_P216593	Mus musculus Wolfram syndrome 1 homolog (human) (Wfs1), mRNA [NM_011716]	3.04801	2.88304	2.43087	2.85632	3.29838	2.33276	3.68188	2.82741	3.16565	3.82583	4.17338	4.09042
NM_010213	A_51_P310635	Mus musculus four and a half LIM domains 3 (Fhl3), mRNA [NM_010213]	1.14003	4.14316	1.29448	2.1754	1.9178	1.41289	-1.24101	1.2229	-1.05214	1.87931	1.27721	1.03011
NM_053272	A_51_P242043	Mus musculus 24-dehydrocholesterol reductase (Dhcr24), mRNA [NM_053272]	-1.92838	-1.91462	-1.7853	-2.65188	-2.28175	-2.55003	-2.44095	-1.87776	-4.13204	-3.43838	-2.78511	-3.1289
NM_145545	A_51_P463846	Mus musculus RIKEN cDNA 9830147J24 gene (9830147J24Rik), mRNA [NM_145545]	-1.07267	1.16846	-1.07192	-1.06324	-1.19593	1.30873	1.0241	1.13366	4.1153	1.14748	1.04391	-1.20264
AK005876	A_51_P307904	Mus musculus adult male testis cDNA, RIKEN full-length enriched library, clone:1700011L22 product:hypothetical prot	4.11278	1.67199	1.82026	1.88901	-1.22686	1.18976	-1.25415	-1.021	1.68595	1.57535	1.02199	2.04472
NM_145509	A_51_P330589	Mus musculus RIKEN cDNA 5430435G22 gene (5430435G22Rik), mRNA [NM_145509]	-1.49154	-2.04917	-2.36806	-3.91774	-3.5989	-4.09869	-1.12498	-1.36563	-1.58318	-2.25517	-2.08414	-2.28823
NM_009622	A_51_P196718	Mus musculus adenylate cyclase 1 (Adcy1), mRNA [NM_009622]	1.20848	1.41261	1.11126	1.31957	1.19996	1.12772	1.92808	2.13645	1.76061	1.29799	1.85691	4.09364
NM_020581	A_51_P338443	Mus musculus angiopoietin-like 4 (Angptl4), mRNA [NM_020581]	2.77513	2.19282	2.10936	3.16023	3.67132	2.49898	1.83366	1.73031	2.27751	2.95308	4.08059	3.38708
NM_013559	A_51_P110455	Mus musculus heat shock protein 105 (Hsp105), mRNA [NM_013559]	1.8175	1.48436	1.15513	2.4303	2.40485	1.49434	2.85079	1.95595	1.97533	4.0171	3.90343	4.0668
NM_023057	A_51_P141949	Mus musculus RIKEN cDNA B230120H23 gene (B230120H23Rik), transcript variant 1, mRNA [NM_023057]	4.06475	1.57224	1.50217	1.6699	2.23873	1.56946	2.08026	1.58477	1.49965	1.58904	1.85897	1.27295
NM_008914	A_51_P412191	Mus musculus protein phosphatase 3, catalytic subunit, beta isoform (Ppp3cb), mRNA [NM_008914]	1.5142	1.00015	1.18888	4.04569	-1.00934	1.81217	1.1172	-1.14612	1.97577	1.66545	-1.01162	1.0979
NM_013930	A_51_P483544	Mus musculus aminoadipate-semialdehyde synthase (Aass), mRNA [NM_013930]	-2.2748	-2.25177	-2.77608	-3.15174	-2.80616	-3.13599	-2.32542	-2.87375	-2.53272	-4.03749	-3.39589	-3.61961
NM_080471	A_51_P394174	Mus musculus ankyrin repeat domain 6 (Ankrd6), transcript variant 2, mRNA [NM_080471]	-2.4465	-2.44692	-2.4055	-2.74792	-2.82499	-4.03625	-1.15503	1.21233	1.37689	2.47786	1.52123	1.45214
NM_053173	A_51_P137433	Mus musculus kinesin family member C5A (Kifc5a), mRNA [NM_053173]	-1.1497	-1.21928	-2.3699	-2.2118	-2.52368	-2.98215	1.34711	1.02528	-1.66062	-1.77693	-2.5564	-4.03016
NM_008841	A_51_P417725	Mus musculus phosphatidylinositol 3-kinase, regulatory subunit, polypeptide 2 (p85 beta) (Pik3r2), mRNA [NM_008841]	1.0063	-1.27941	-1.5791	-1.557	-3.79732	-4.0292	1.15226	1.03146	-1.22169	-2.55182	1.03072	-1.5987
NM_017404	A_51_P196990	Mus musculus mitochondrial ribosomal protein L39 (Mrpl39), mRNA [NM_017404]	2.74962	1.59127	1.52932	2.08733	1.30561	1.52124	4.02906	1.41921	1.95505	1.42675	2.02247	-1.07096
NM_007719	A_51_P420226	Mus musculus chemokine (C-C motif) receptor 7 (Ccr7), mRNA [NM_007719]	1.11848	1.5311	-1.01077	3.47394	1.89539	1.53609	-1.20912	-1.10814	4.02582	2.0546	-1.037	1.70592
NM_134038	A_51_P432180	Mus musculus solute carrier family 16 (monocarboxylic acid transporters), member 6 (Slc16a6), transcript variant 2,	1.84899	1.4242	1.75461	2.39511	2.60129	2.69468	2.9513	1.48363	2.44324	3.02805	3.61688	4.00586
NM_008280	A_51_P263993	Mus musculus lipase, hepatic (Lipc), mRNA [NM_008280]	1.75578	1.30818	1.13448	3.53753	1.22844	1.47905	1.01837	1.10863	4.00365	1.87196	1.16644	1.095
AK075665	A_51_P124895	Mus musculus 18-day embryo whole body cDNA, RIKEN full-length enriched library, clone:1110056B09 product:weakly sim	1.08435	1.55994	3.99585	1.21985	1.29601	1.32242	1.01189	1.02181	1.04521	1.04714	-1.10896	1.2666
BC003348	A_51_P127215	Mus musculus cDNA clone IMAGE:3481673, partial cds. [BC003348]	-1.65436	-1.93697	-3.05632	-2.9226	-2.54995	-3.32184	-1.63721	-1.97376	-2.09861	-3.98	-2.76326	-3.65602
NM_053111	A_51_P379293	Mus musculus eosinophil-associated, ribonuclease A family, member 6 (Ear6), mRNA [NM_053111]	-1.16104	1.13422	1.1553	3.97529	1.2526	1.20774	-1.04409	1.1037	1.14259	1.6282	1.1397	1.23183
NM_009516	A_51_P383301	Mus musculus wee 1 homolog (S. pombe) (Wee1), mRNA [NM_009516]	1.21209	1.49855	3.97463	1.42787	1.36361	1.48484	-1.25802	-1.14802	-1.05937	-1.18517	-1.1975	-1.1265
NM_007511	A_51_P510997	Mus musculus ATPase, Cu++ transporting, beta polypeptide (Atp7b), mRNA [NM_007511]	-1.09543	1.03358	-1.37694	1.31631	-1.32539	-1.50737	3.97236	1.96133	1.93873	2.28305	1.2528	1.11198
BC070477	A_51_P472217	Mus musculus RIKEN cDNA 2010317E24 gene, mRNA (cDNA clone MGC:99844 IMAGE:30656854), complete cds. [BC070477]	-2.08853	-1.46984	-3.48351	-3.81784	-3.96144	-3.38365	-1.15963	1.2692	-2.13689	-3.64718	-3.62331	-3.11434
NM_172711	A_51_P228208	Mus musculus expressed sequence AA407526 (AA407526), transcript variant 1, mRNA [NM_172711]	1.19267	1.06926	-1.21312	-1.11156	-1.26465	-1.15396	3.95508	3.43159	1.76884	1.46677	1.60979	1.11279
AK033780	A_51_P269793	Mus musculus adult male epididymis cDNA, RIKEN full-length enriched library, clone:9230106K10 product:unknown EST,	-1.5712	-1.76261	-2.60539	-2.63013	-1.9971	-2.76974	-1.74967	-2.66384	-2.76098	-3.94851	-3.05389	-3.3533
NM_148929	A_51_P183951	Mus musculus solute carrier family 9 (sodium/hydrogen exchanger), member 8 (Slc9a8), transcript variant 1, mRNA [NM	1.28123	1.32152	1.38863	3.94723	1.22728	1.39563	1.12523	1.07253	1.01116	-1.09494	-1.27472	1.39184
AK020399	A_51_P288978	Mus musculus 12 days embryo embryonic body between diaphragm region and neck cDNA, RIKEN full-length enriched libra	-2.52701	-2.51368	-3.9294	-1.79133	-1.92223	-1.81767	1.63237	-1.13299	-1.0258	1.83824	1.14613	1.37596
NM_010217	A_51_P157042	Mus musculus connective tissue growth factor (Ctgf), mRNA [NM_010217]	1.93676	-1.0045	1.82554	3.22393	3.92789	3.22193	-1.27241	-2.07456	1.11292	2.02557	2.18103	1.79151
NM_027649	A_51_P241577	Mus musculus spermatogenesis associated, serine-rich 1 (Spats1), mRNA [NM_027649]	-3.46871	-2.48814	-3.9198	-1.10654	-3.24973	-3.34063	-1.31083	-1.26966	2.07411	2.71383	-1.27899	1.3515
NM_010311	A_51_P164606	Mus musculus guanine nucleotide binding protein, alpha z subunit (Gnaz), mRNA [NM_010311]	1.69964	3.91873	1.22303	1.49839	3.42977	1.39498	2.17937	1.15196	-1.40436	-1.25859	-1.42688	1.93593
NM_134094	A_51_P291713	Mus musculus neurocalcin delta (Ncald), mRNA [NM_134094]	1.37775	-1.05223	1.10743	-1.20857	1.71211	1.14657	-3.53857	-2.36245	-1.17895	-2.81638	-3.9184	-3.26205
BC059272	A_51_P144052	Mus musculus absent in melanoma 1, mRNA (cDNA clone IMAGE:4191338) [BC059272]	-1.5456	-1.86153	-2.64211	-3.07196	-3.15814	-3.91497	-1.31923	-1.78165	-1.92623	-2.75481	-2.23275	-2.69286
NM_008610	A_51_P341738	Mus musculus matrix metalloproteinase 2 (Mmp2), mRNA [NM_008610]	-1.29027	-1.90901	-1.89178	-1.49908	-1.4728	-1.93548	-1.82347	-2.91139	-1.97637	-1.75589	-3.13613	-3.91316
NM_009409	A_51_P227777	Mus musculus topoisomerase (DNA) II beta (Top2b), mRNA [NM_009409]	3.90115	1.23853	-1.02834	-1.04768	1.57077	1.19821	-1.1065	-1.3682	-1.82005	-1.23869	-1.03448	-3.45505
BG966506	A_51_P488849	BG966506 602833022F1 NCI_CGAP_Co24 Mus musculus cDNA clone IMAGE:4987540 5', mRNA sequence [BG966506]	-3.27451	-3.4867	-3.24354	-3.89062	-3.89658	-3.27186	-1.21735	1.00797	1.1829	1.57986	1.07976	1.21501
NM_053161	A_51_P272175	Mus musculus mitochondrial ribosomal protein L27 (Mrpl27), mRNA [NM_053161]	-1.24802	-2.69418	-1.85034	-2.066	-2.29918	-3.10678	-1.1757	-1.41402	-1.20687	-1.47953	-2.4193	-3.89163
NM_001025074	A_51_P393457	Mus musculus neurotrophic tyrosine kinase, receptor, type 2 (Ntrk2), transcript variant 1, mRNA [NM_001025074]	1.27187	1.25967	3.89114	1.10433	1.29076	1.48368	-1.03947	1.06066	1.30163	1.30807	1.34482	1.23308
NAP057118-1	A_51_P263234	Unknown	-1.55067	-1.29288	-1.48114	-1.74641	-1.4666	-1.44463	1.1316	3.88742	1.9034	1.57024	-1.01964	1.14395
NM_008597	A_51_P426270	Mus musculus matrix Gla protein (Mgp), mRNA [NM_008597]	-1.15217	-1.57669	-1.68849	-1.86648	-1.61985	-1.82514	-1.74763	-1.92396	-1.98585	-3.19959	-3.04992	-3.87904
NM_144955	A_51_P441153	Mus musculus NK6 transcription factor related, locus 1 (Drosophila) (Nkx6-1), mRNA [NM_144955]	-1.81515	-2.38622	-3.70645	-3.27239	-3.58756	-3.87195	1.91544	-1.09045	-1.25487	2.03318	-1.40824	1.28581
M18373	A_51_P318104	Mouse amyloid beta protein precursor, complete cds. [M18373]	-1.24446	-1.46758	-1.86674	-1.57951	-1.8318	-1.33898	-2.15706	-3.74278	-3.15727	-3.86951	-3.33241	-3.54704
NM_016917	A_51_P389988	Mus musculus solute carrier family 40 (iron-regulated transporter), member 1 (Slc40a1), mRNA [NM_016917]	3.50305	2.62014	1.84418	1.45505	2.40576	1.43509	3.82847	3.86852	3.83671	2.29222	2.72075	1.51081
NM_133738	A_51_P142515	Mus musculus anthrax toxin receptor 2 (Antxr2), mRNA [NM_133738]	3.51147	2.71699	2.03775	2.88282	2.86755	2.23366	3.86637	3.17228	3.50596	3.28427	3.75372	3.52757
NM_025274	A_51_P345346	Mus musculus developmental pluripotency associated 5 (Dppa5), mRNA [NM_025274]	2.71811	2.00463	2.09944	2.54298	2.72727	2.8027	3.02395	2.71843	2.27248	3.4845	3.82349	3.86221
NM_175460	A_51_P223549	Mus musculus nicotinamide nucleotide adenylyltransferase 2 (Nmnat2), mRNA [NM_175460]	2.80709	2.69005	2.37634	2.56339	3.53345	2.43532	1.77676	2.44737	1.87657	3.85685	3.2735	2.65029
NM_023773	A_51_P422799	Mus musculus RIKEN cDNA 4930548G07 gene (4930548G07Rik), mRNA [NM_023773]	-1.98258	-1.69391	-3.85467	-1.24187	-1.65618	-1.2233	1.33385	-1.46064	-1.53144	1.03334	-1.59375	-1.51204
NM_172974	A_51_P475985	Mus musculus COP9 (constitutive photomorphogenic) homolog, subunit 7b (Arabidopsis thaliana) (Cops7b), mRNA [NM_172	-1.89643	1.00974	-3.8449	-2.57785	-1.61944	-2.76829	1.89922	1.63748	-1.29424	1.61961	-1.43369	-1.43298
NM_008895	A_51_P104920	Mus musculus pro-opiomelanocortin-alpha (Pomc1), mRNA [NM_008895]	-1.97781	1.12231	-3.05907	1.53919	-2.19617	-2.77667	1.03044	1.9993	2.69793	2.08261	1.24231	3.84401
NM_010325	A_51_P175871	Mus musculus glutamate oxaloacetate transaminase 2, mitochondrial (Got2), mRNA [NM_010325]	-1.21894	-3.83731	-1.38099	-1.51389	-2.36797	-1.46497	1.00458	1.05529	-1.26339	-1.25445	1.11342	-1.1723
NM_029634	A_51_P257058	Mus musculus RIKEN cDNA 1500005N04 gene (1500005N04Rik), mRNA [NM_029634]	-1.01766	-3.83153	-1.29901	-1.41086	-2.05591	-1.16097	1.02017	-1.19675	-1.53161	-1.43436	-1.29123	-1.25817
NM_198885	A_51_P380432	Mus musculus scleraxis (Scx), mRNA [NM_198885]	-2.46186	-3.82901	-2.38372	-2.05695	-2.4406	-2.17714	-1.75654	-1.7046	-2.02228	-2.64019	-2.58954	-3.09031
NM_019496	A_51_P382551	Mus musculus Alport syndrome, mental retardation, midface hypoplasia and elliptocytosis chromosomal region gene 1 h	-3.8285	-3.27209	-2.84376	-3.32098	-3.28677	-3.55132	-1.11706	1.17424	-1.22373	1.18274	-1.07644	1.32707
AK079264	A_51_P107241	Mus musculus adult male urinary bladder cDNA, RIKEN full-length enriched library, clone:9530065M15 product:weakly s	1.08865	-1.01182	1.09245	1.01489	1.14902	1.08257	1.03262	1.33021	3.8257	-1.05963	1.04619	-1.16466
AK004937	A_51_P492743	Mus musculus adult male liver cDNA, RIKEN full-length enriched library, clone:1300007O09 product:hypothetical GroEL	-2.00438	-2.58547	-3.07181	-2.68166	-3.82316	-3.03644	1.14905	1.09304	-1.20864	-1.77189	-1.41344	-1.44651
NM_011496	A_51_P415059	Mus musculus aurora kinase B (Aurkb), mRNA [NM_011496]	-1.30577	-1.0172	-2.05116	-3.19871	-2.74295	-2.37252	1.04809	1.03645	-2.30587	-3.25791	-3.5578	-3.81295
AK038056	A_51_P233707	Mus musculus 16 days neonate thymus cDNA, RIKEN full-length enriched library, clone:A130074J23 product:unclassifiab	1.15153	1.08542	1.13911	1.37162	1.36447	3.80898	1.02296	-1.11312	1.00082	1.10605	1.07058	1.21892
NM_178392	A_51_P282268	Mus musculus small nuclear RNA activating complex, polypeptide 1 (Snapc1), mRNA [NM_178392]	-1.83994	-2.38501	-3.80776	-2.05915	-1.69951	-2.28686	1.35416	1.00135	-1.12927	-1.09772	1.25295	1.23043
NM_206924	A_51_P209135	Mus musculus jumping translocation breakpoint (Jtb), mRNA [NM_206924]	1.29383	-1.10276	-1.60066	1.06239	-3.8066	-3.13196	-1.12444	1.22434	1.50801	-1.62514	2.03083	-1.15426
AK049320	A_51_P519816	Mus musculus ES cells cDNA, RIKEN full-length enriched library, clone:C330023D02 product:weakly similar to CDNA FLJ	1.67501	1.49871	1.62917	3.80484	2.21305	3.62728	-1.95033	-1.51683	-1.85747	1.17656	-1.90908	-1.51187
NM_007757	A_51_P257258	Mus musculus coproporphyrinogen oxidase (Cpox), mRNA [NM_007757]	3.38411	2.71579	2.46227	2.42296	3.23491	2.44234	3.80171	3.43324	3.268	2.56816	2.95301	3.07483
AK007129	A_51_P337435	Mus musculus adult male testis cDNA, RIKEN full-length enriched library, clone:1700106J16 product:hypothetical prot	-1.22729	-2.17808	-2.06669	-1.24971	-3.80047	-2.83591	-1.35324	-1.17659	1.43429	2.01891	-1.12243	1.80545
NM_152804	A_51_P290576	Mus musculus polo-like kinase 2 (Drosophila) (Plk2), mRNA [NM_152804]	3.26381	1.51463	1.7217	2.7539	1.90946	1.83203	3.60284	1.73985	2.43414	2.97544	3.79541	1.07857
NM_133665	A_51_P504672	Mus musculus myocyte enhancer factor 2D (Mef2d), mRNA [NM_133665]	1.02961	1.18935	1.23018	3.79207	1.76977	1.23337	1.46933	-1.12792	1.0637	-1.32722	-1.05698	-1.011
AK021157	A_51_P504421	Mus musculus adult male corpus striatum cDNA, RIKEN full-length enriched library, clone:C030047K22 product:inferred	1.14519	1.21027	1.24678	1.17075	1.2899	1.56097	-1.0887	-1.02052	1.12815	1.27793	1.29252	3.78827
AK084004	A_51_P459579	Mus musculus 12 days embryo spinal ganglion cDNA, RIKEN full-length enriched library, clone:D130075J17 product:unkn	-1.08355	1.00666	1.43559	1.07124	1.03096	1.14158	1.11153	1.05446	1.81246	3.78194	1.30193	1.05485
AK039339	A_51_P393826	Mus musculus adult male spinal cord cDNA, RIKEN full-length enriched library, clone:A330027C19 product:CORNEAL WOUN	1.0308	1.09621	1.39468	1.27596	1.34041	1.41278	-1.30117	1.1777	1.01069	1.09595	1.19421	3.78065
NM_007984	A_51_P366061	Mus musculus fascin homolog 1, actin bundling protein (Strongylocentrotus) purpuratus) (Fscn1), mRNA [NM_007984]	-2.2386	-2.02651	-1.85607	-2.88081	-2.19513	-2.59536	-2.01477	-1.97684	-2.07427	-3.77372	-2.68523	-3.10992
NM_011339	A_51_P384187	Mus musculus chemokine (C-X-C motif) ligand 15 (Cxcl15), mRNA [NM_011339]	-1.31512	-1.62831	-1.45476	-1.84339	-1.47755	-1.68068	-1.94751	-1.89998	-2.39449	-2.82601	-3.77361	-2.82573
X96776	A_51_P435671	M.musculus mRNA for C2-Fcgamma fusion protein [X96776]	1.04551	1.78975	2.0268	3.76127	1.31262	1.13149	-1.46519	-1.18783	-1.65292	1.10034	-1.22886	-1.52855
NM_023223	A_51_P361022	Mus musculus cell division cycle 20 homolog (S. cerevisiae) (Cdc20), mRNA [NM_023223]	-1.7257	-1.21632	-2.28789	-3.74992	-2.87823	-3.11578	-1.3569	-1.1414	-1.68835	-3.04116	-2.70165	-2.62249
NM_028890	A_51_P108973	Mus musculus RIKEN cDNA 4931414P19 gene (4931414P19Rik), mRNA [NM_028890]	-3.66702	-3.23839	-3.74631	-2.38065	-2.17785	-3.67169	1.05799	1.26782	1.93188	2.05204	1.25174	2.00964
NM_008417	A_51_P393375	Mus musculus potassium voltage-gated channel, shaker-related subfamily, member 2 (Kcna2), mRNA [NM_008417]	1.03399	1.20917	1.24998	3.74509	1.0752	1.29794	1.07253	1.09345	1.03857	1.43038	1.02913	1.01452
NM_025760	A_51_P463120	Mus musculus RIKEN cDNA 4933428I03 gene (4933428I03Rik), mRNA [NM_025760]	-1.43477	-1.60099	-2.06252	-2.36601	-1.96714	-2.58464	-2.06629	-1.86191	-2.31059	-3.73267	-2.77474	-3.2681
NM_198419	A_51_P182572	Mus musculus phosphatase and actin regulator 1 (Phactr1), transcript variant 1, mRNA [NM_198419]	-2.50956	-2.4284	-2.68285	-3.7315	-3.33483	-3.70391	-1.61222	-1.54663	-2.19183	-3.18555	-2.78257	-2.49258
NM_010786	A_51_P201346	Mus musculus transformed mouse 3T3 cell double minute 2 (Mdm2), mRNA [NM_010786]	1.88136	1.21702	2.3556	3.55083	3.07798	3.72109	1.65986	1.15219	1.60366	2.8285	2.92495	3.05285
NM_011375	A_51_P483473	Mus musculus ST3 beta-galactoside alpha-2,3-sialyltransferase 5 (St3gal5), mRNA [NM_011375]	-2.07712	-2.30731	-2.83502	-3.28525	-2.86654	-3.72002	-1.41851	-1.36755	-1.85105	-1.97063	-1.74538	-1.81886
NM_008129	A_51_P320080	Mus musculus glutamate-cysteine ligase , modifier subunit (Gclm), mRNA [NM_008129]	2.83074	2.61187	2.53423	2.89086	2.81458	2.6221	2.16947	2.92197	2.84581	3.45045	3.71842	3.60107
XM_131566	A_51_P152578	PREDICTED: ubiquitin specific protease 24 [Mus musculus], mRNA sequence [XM_131566]	1.02469	1.13159	-1.06056	1.40512	1.2151	3.71331	1.19791	-1.31492	1.23464	-1.16548	1.21343	-1.20997
NM_008416	A_51_P159201	Mus musculus Jun-B oncogene (Junb), mRNA [NM_008416]	1.48659	1.29271	2.06666	3.0445	3.47643	3.25217	1.18921	1.1159	1.67848	2.78251	3.11924	3.71169
NM_010516	A_51_P252859	Mus musculus cysteine rich protein 61 (Cyr61), mRNA [NM_010516]	1.88112	1.65852	2.09863	2.74166	3.71071	2.64754	-1.02202	-1.16189	-1.01369	1.56111	1.85993	1.37038
A_51_P256798	A_51_P256798	Unknown	2.49855	1.54598	1.28011	3.70993	2.35308	1.25453	1.66139	1.00848	1.49607	1.85098	1.10744	-1.03899
AK048477	A_51_P306229	Mus musculus 16 days embryo head cDNA, RIKEN full-length enriched library, clone:C130064E22 product:RANBP7 [AK04847	-1.01955	1.01484	1.14753	1.78302	-1.14309	1.01983	-1.22412	1.14736	1.40573	1.21882	3.70581	1.09903
NM_011448	A_51_P451606	Mus musculus SRY-box containing gene 9 (Sox9), mRNA [NM_011448]	-3.69857	-3.4523	-3.0065	-3.41292	-3.65809	-3.44548	-1.29408	1.20562	1.15338	1.09867	1.3861	1.19674
NM_176995	A_51_P232868	Mus musculus RIKEN cDNA C230078M08 gene (C230078M08Rik), mRNA [NM_176995]	-1.95312	-1.48407	-2.41481	-2.8569	-2.75379	-2.51724	-1.34294	-1.09852	-1.529	-3.68732	-2.65255	-3.29644
AB028857	A_51_P198835	Mus musculus mRNA for mDj7, complete cds. [AB028857]	2.77424	1.90349	1.81074	2.72792	3.068	3.16866	3.1467	2.17417	2.13709	2.55212	3.54298	3.68612
NM_146102	A_51_P197596	Mus musculus expressed sequence AU041783 (AU041783), mRNA [NM_146102]	-1.88694	-2.09924	-2.40299	-3.26282	-3.30274	-3.67589	-1.20607	-1.43975	-1.91305	-3.0928	-2.44946	-2.54227
NM_183249	A_51_P108226	Mus musculus RIKEN cDNA 1100001G20 gene (1100001G20Rik), mRNA [NM_183249]	-1.02364	3.66804	1.0764	1.11813	1.09673	1.29936	-1.29003	1.18049	1.00416	-1.0172	1.04476	1.25253
NM_028760	A_51_P509649	Mus musculus RIKEN cDNA 1200008O12 gene (1200008O12Rik), mRNA [NM_028760]	-1.58706	-1.4022	-3.66757	-1.88582	-1.78919	-2.09054	-1.22746	-1.26901	-1.6417	-2.21613	-1.82475	-2.34471
AK007013	A_51_P253224	Mus musculus adult male testis cDNA, RIKEN full-length enriched library, clone:1700086D15 product:hypothetical prot	-1.03675	3.66735	1.03035	1.00353	-1.05055	1.21112	-1.0664	1.32384	1.10217	1.21644	1.14996	1.14575
XM_130483	A_51_P475138	PREDICTED: dual oxidase 1 [Mus musculus], mRNA sequence [XM_130483]	-3.0489	-3.4918	-3.6649	-2.97727	-2.7806	-3.63479	-2.02858	-1.13189	-1.4874	-1.15648	-1.8088	1.73081
XM_133071	A_51_P291260	PREDICTED: maltase-glucoamylase [Mus musculus], mRNA sequence [XM_133071]	1.08834	-1.00943	1.3285	1.53632	1.74896	1.21382	1.73347	1.5109	3.66359	1.99802	1.2573	1.28943
NM_145448	A_51_P399106	Mus musculus RIKEN cDNA 9030617O03 gene (9030617O03Rik), mRNA [NM_145448]	-1.04971	-1.97641	-3.20792	-2.07336	-1.65532	-3.65874	1.40297	-1.14311	-1.01932	-1.60544	-2.47185	-2.56056
NM_026058	A_51_P296528	Mus musculus longevity assurance homolog 4 (S. cerevisiae) (Lass4), mRNA [NM_026058]	-1.49708	-2.26339	-2.51312	-2.15234	-1.68539	-3.65178	-1.04748	-1.65101	-1.6796	1.20386	-2.43328	-2.42403
NM_172436	A_51_P430620	Mus musculus solute carrier family 25 (mitochondrial carrier, Aralar), member 12 (Slc25a12), mRNA [NM_172436]	-1.25474	-1.46842	-2.04772	-1.96514	-1.71931	-3.64628	-1.25076	-1.10712	-1.28341	-1.72282	-1.38271	-1.55355
BC058782	A_51_P371598	Mus musculus a disintegrin and metalloprotease domain 28, mRNA (cDNA clone MGC:67767 IMAGE:6310763), complete cds.	-1.02991	1.18572	1.39997	1.18742	1.20604	3.64497	-1.20704	1.11458	-1.05655	1.03082	1.05396	1.04533
NM_008809	A_51_P150964	Mus musculus platelet derived growth factor receptor, beta polypeptide (Pdgfrb), mRNA [NM_008809]	-1.47161	-1.64525	-1.51195	-2.3596	-1.79507	-2.56448	-1.49571	-1.94004	-2.1181	-2.82532	-2.73278	-3.62987
NM_029007	A_51_P423709	Mus musculus expressed sequence AW125753 (AW125753), mRNA [NM_029007]	-2.93105	-2.30321	-2.86022	-3.02649	-2.88087	-2.76876	-2.6694	-2.32406	-2.98951	-2.54729	-3.62951	-2.92404
XM_134585	A_51_P209704	PREDICTED: RIKEN cDNA 4931432M23 [Mus musculus], mRNA sequence [XM_134585]	-1.09028	-1.21869	-1.14333	3.62569	1.29187	-1.14868	-1.07346	-1.11662	-1.12712	1.57601	-1.08199	1.00161
NM_177960	A_51_P329711	Mus musculus isopentenyl-diphosphate delta isomerase (Idi1), mRNA [NM_177960]	-1.86284	-2.59618	-3.6035	-2.05684	-1.71579	-2.77318	-2.45122	-2.72221	-3.61967	-3.28518	-1.89019	-2.53391
NM_010356	A_51_P503625	Mus musculus glutathione S-transferase, alpha 3 (Gsta3), mRNA [NM_010356]	3.61862	2.50543	2.33342	2.16614	2.02022	1.52257	2.35036	1.8159	1.97836	1.66699	1.66553	1.63017
NM_020287	A_51_P454542	Mus musculus insulinoma-associated 2 (Insm2), mRNA [NM_020287]	2.40327	1.27335	1.56981	3.61437	2.86797	1.51164	-1.11303	1.29048	1.44165	1.62291	1.0182	-1.12978
AK032505	A_51_P422588	Mus musculus adult male olfactory brain cDNA, RIKEN full-length enriched library, clone:6430573H23 product:PROTEIN	-2.74451	-2.49764	-2.99645	-1.37622	-3.61061	-3.20759	-1.11139	-1.30936	1.08368	2.35762	-1.3394	1.41314
NM_009367	A_51_P317640	Mus musculus transforming growth factor, beta 2 (Tgfb2), mRNA [NM_009367]	-2.69677	-2.08815	-2.45987	-3.06694	-2.17248	-2.04817	-2.30812	-3.42528	-3.03099	-3.60342	-2.61301	-3.05928
XM_356343	A_51_P469443	PREDICTED: hypothetical protein XP_356343 [Mus musculus], mRNA sequence [XM_356343]	-1.00462	1.01551	3.5953	1.102	1.19242	1.34868	1.15203	1.36334	1.55442	1.57813	1.14457	1.22115
NAP057011-1	A_51_P214505	Unknown	1.27043	1.32217	-1.05852	1.05047	3.59163	1.05207	-1.26523	1.07478	-1.22273	1.11175	1.00965	1.15507
NM_133753	A_51_P382393	Mus musculus RIKEN cDNA 1300002F13 gene (1300002F13Rik), mRNA [NM_133753]	1.74787	1.54196	1.54796	3.59088	3.55614	3.3801	1.21138	1.13508	1.27736	2.44886	2.95752	2.81704
XM_355968	A_51_P345166	PREDICTED: hypothetical protein LOC77505 [Mus musculus], mRNA sequence [XM_355968]	-2.54454	-1.23089	-3.59034	-1.38203	-1.98016	-3.06267	1.00456	1.14361	1.13204	2.57115	1.31249	1.72024
NM_181682	A_51_P388450	Mus musculus desmoglein 1 beta (Dsg1b), mRNA [NM_181682]	-1.13951	1.15109	2.33441	-1.03937	1.38549	1.25851	-1.07308	1.70507	3.58909	1.46573	1.11916	1.39663
NM_026271	A_51_P283473	Mus musculus RIKEN cDNA 1110018M03 gene (1110018M03Rik), mRNA [NM_026271]	3.43545	2.21713	1.75958	2.55828	3.5881	2.67277	1.35088	1.25126	1.24894	1.51128	2.07663	1.61261
NM_016879	A_51_P103396	Mus musculus keratin complex 2, basic, gene 18 (Krt2-18), mRNA [NM_016879]	-2.42756	-2.82517	-3.58628	-2.88295	-2.65216	-3.3416	-1.14452	1.35213	2.20227	1.67426	1.28464	2.71857
NM_146741	A_51_P243153	Mus musculus olfactory receptor 1497 (Olfr1497), mRNA [NM_146741]	1.09397	-1.0488	1.62978	1.1096	3.58246	2.19281	-1.14358	1.05739	-1.02411	-1.03756	-1.01954	1.07255
NM_146006	A_51_P296487	Mus musculus lanosterol synthase (Lss), mRNA [NM_146006]	-1.73559	-1.557	-1.66294	-2.29589	-1.77663	-2.39033	-2.32501	-2.60368	-2.36683	-3.54814	-2.72193	-3.57966
BC066148	A_51_P369252	Mus musculus RIKEN cDNA 4632434I11 gene, mRNA (cDNA clone MGC:76476 IMAGE:30086532), complete cds. [BC066148]	1.80679	1.42894	1.48502	1.43574	1.64125	1.2465	3.57706	1.36137	1.71828	1.364	1.93552	1.60075
NM_133670	A_51_P321341	Mus musculus sulfotransferase family 1A, phenol-preferring, member 1 (Sult1a1), mRNA [NM_133670]	1.63201	2.47806	3.57556	1.23998	1.51256	1.05555	-1.28682	1.70059	1.63662	1.34759	1.11715	2.1433
NM_007886	A_51_P101871	Mus musculus dystrobrevin, beta (Dtnb), mRNA [NM_007886]	-1.10016	-1.33709	1.12885	-1.24661	-2.68639	-3.57483	-1.28708	1.35655	1.20185	-1.68506	1.44004	-2.11836
NM_133994	A_51_P377856	Mus musculus glutathione S-transferase, theta 3 (Gstt3), mRNA [NM_133994]	-1.03032	-1.50125	-1.92014	-2.08103	-1.85369	-2.91951	1.36065	-1.60004	-1.30465	-1.96377	-1.98621	-3.57234
NM_001015046	A_51_P297802	Mus musculus GTPase activating RANGAP domain-like 4 (Garnl4), mRNA [NM_001015046]	3.5541	1.02775	1.01583	1.66761	1.05828	1.15378	-1.22539	1.03683	-1.11359	1.06883	1.09677	-1.13602
XM_620310	A_51_P316951	PREDICTED: Mus musculus expressed sequence BQ952480 (BQ952480), mRNA [XM_620310]	-1.86437	-1.78683	-1.76376	-2.08607	-1.92403	-1.79731	-2.62582	-2.79735	-2.38584	-2.90868	-3.55309	-2.82878
BC004768	A_51_P449624	Mus musculus RIKEN cDNA 6430706D22 gene, mRNA (cDNA clone IMAGE:3156506), complete cds. [BC004768]	-1.04431	-1.00191	-1.58722	-3.54933	-2.63884	-3.47147	1.4295	1.51949	1.04715	-2.18411	-1.54271	-1.85943
M63650	A_51_P270834	Mouse M-twist gene mRNA, complete cds. [M63650]	-1.51145	-1.66967	-1.78501	-1.94925	-1.74778	-1.89949	-1.74151	-3.54754	-2.09823	-2.19705	-2.24146	-2.34646
Y09632	A_51_P133138	Mus musculus mRNA for rabkinesin-6. [Y09632]	-1.48815	-1.72653	-1.88182	-2.12641	-1.64001	-1.73603	-1.6856	-1.2616	-2.54689	-3.54464	-2.3661	-3.35078
NM_031392	A_51_P118650	Mus musculus WD repeat domain 6 (Wdr6), mRNA [NM_031392]	-2.46756	-2.82219	-2.92302	-3.45816	-2.9241	-3.54138	-1.68282	-1.57207	-2.08138	-2.87717	-2.87124	-2.68822
NM_147079	A_51_P321111	Mus musculus olfactory receptor 547 (Olfr547), mRNA [NM_147079]	-1.03415	1.26804	1.3635	1.3216	1.42447	1.33291	1.04257	1.03075	-1.15597	1.13537	-1.13944	3.53865
NM_020510	A_51_P404077	Mus musculus frizzled homolog 2 (Drosophila) (Fzd2), mRNA [NM_020510]	-1.81174	-1.64123	-2.02372	-2.04421	-2.38983	-3.53818	-1.12002	-1.00198	-1.91711	-1.78638	-1.53813	-1.67637
NM_010499	A_51_P481325	Mus musculus immediate early response 2 (Ier2), mRNA [NM_010499]	1.2519	1.08772	1.80938	2.85312	3.07787	2.62116	1.10878	1.05753	1.44943	3.10523	3.53377	3.53297
NM_172588	A_51_P128336	Mus musculus RIKEN cDNA A130038L21 gene (A130038L21Rik), mRNA [NM_172588]	-1.89372	-2.7667	-3.53343	-2.20181	-1.98996	-2.79279	-1.2626	-3.32398	-2.306	-2.19525	-1.90371	-2.58345
NM_008905	A_51_P230439	Mus musculus protein tyrosine phosphatase, receptor-type, F interacting protein, binding protein 2 (Ppfibp2), mRNA	-2.13964	-2.69383	-3.18851	-2.87992	-3.00198	-3.19098	-1.8216	-1.81578	-2.36337	-3.40611	-2.99011	-3.52899
NM_023906	A_51_P482801	Mus musculus ankyrin repeat and SOCS box-containing protein 3 (Asb3), mRNA [NM_023906]	1.21697	-1.14846	-1.26411	-1.06247	1.07004	-1.61733	3.52756	1.28655	1.58648	-1.01578	1.33862	-1.04394
NM_001025106	A_51_P494447	Mus musculus DNA segment, Chr 4, ERATO Doi 429, expressed (D4Ertd429e), transcript variant 1, mRNA [NM_001025106]	1.66041	3.52624	1.23177	1.62033	1.62726	1.0189	1.70453	1.01424	1.23266	-1.04194	-1.09374	-1.20956
AK048538	A_51_P148935	Mus musculus 16 days embryo head cDNA, RIKEN full-length enriched library, clone:C130070K13 product:unclassifiable,	-1.02182	1.22722	1.30511	1.15298	1.09769	3.52311	-1.07173	-1.01646	1.19222	1.46091	-1.03641	1.31676
NM_023881	A_51_P428360	Mus musculus resistin like beta (Retnlb), mRNA [NM_023881]	-1.68723	-1.12328	-3.05406	-1.57568	-1.79989	-2.3917	1.04524	1.3484	3.40501	3.52268	1.05856	2.97117
AK013818	A_51_P224046	Mus musculus adult male hippocampus cDNA, RIKEN full-length enriched library, clone:2900084F20 product:hypothetical	-1.15949	-1.06409	1.08428	1.12447	-1.0607	3.52073	-1.32925	-1.09821	1.03824	-1.05324	-1.03532	1.10489
NM_144783	A_51_P360809	Mus musculus Wilms tumor homolog (Wt1), mRNA [NM_144783]	-1.33457	-1.46686	-3.51853	-1.51906	-1.31491	-1.47736	-1.56437	-2.18475	-1.77371	-2.67531	-1.6388	-1.59332
NM_009108	A_51_P464669	Mus musculus nuclear receptor subfamily 1, group H, member 4 (Nr1h4), mRNA [NM_009108]	1.82123	1.18594	-1.01578	-1.0566	-1.12126	-1.47146	3.51829	2.1341	1.8185	1.20908	1.48515	1.12354
AK078133	A_51_P329278	Mus musculus adult male medulla oblongata cDNA, RIKEN full-length enriched library, clone:6330550H19 product:unknow	1.50986	1.38625	1.05634	1.07207	-1.20468	-1.19808	3.51367	1.23372	-1.14766	1.76307	1.56102	1.15512
NM_177742	A_51_P103287	Mus musculus cDNA sequence BC050188 (BC050188), mRNA [NM_177742]	-1.13448	1.10948	1.11873	1.15237	1.03373	1.21664	-1.17831	-1.02486	-1.16928	1.07421	1.0309	3.5125
NM_153504	A_51_P432288	Mus musculus ring finger protein 183 (Rnf183), mRNA [NM_153504]	1.46237	1.43413	1.34609	1.42677	1.51356	1.31544	2.87679	2.49178	2.83896	2.99185	3.02468	3.50879
NM_138744	A_51_P330369	Mus musculus synovial sarcoma, X breakpoint 2 interacting protein (Ssx2ip), mRNA [NM_138744]	3.50336	1.55318	1.26518	1.01242	1.01551	1.13121	1.53143	1.52793	1.11325	1.3563	1.69498	-1.24413
NM_027649	A_51_P241577	Mus musculus spermatogenesis associated, serine-rich 1 (Spats1), mRNA [NM_027649]	-1.36359	-1.04712	-1.01995	-1.04075	-1.1267	-1.19201	3.4975	1.27709	1.34346	1.11956	1.5254	1.37124
NM_013539	A_51_P410101	Mus musculus gene rich cluster, C9 gene (Grcc9), mRNA [NM_013539]	-1.08004	-1.37427	-1.93551	-2.10337	-1.58125	-3.49436	1.17157	-1.61572	-1.07997	-1.31478	-1.4584	-1.42552
NM_011303	A_51_P282947	Mus musculus dehydrogenase/reductase (SDR family) member 3 (Dhrs3), mRNA [NM_011303]	1.14022	1.19209	1.23085	-1.45132	-1.2779	-1.63117	3.30668	3.49374	2.53394	2.02713	1.93306	2.09491
NM_177470	A_51_P125260	Mus musculus acetyl-Coenzyme A acyltransferase 2 (mitochondrial 3-oxoacyl-Coenzyme A thiolase) (Acaa2), mRNA [NM_17	1.06064	-1.19945	-1.36774	-3.49099	-1.41263	-2.20433	1.20493	-1.08022	-1.07039	-1.54108	-1.1948	-2.12003
NM_030127	A_51_P106538	Mus musculus serine protease HTRA3 (Htra3), mRNA [NM_030127]	-1.89762	-1.83359	-1.84104	-2.09073	-2.28832	-2.19946	-1.94874	-1.77755	-2.05174	-3.49098	-2.98593	-3.01564
NM_016685	A_51_P409010	Mus musculus cartilage oligomeric matrix protein (Comp), mRNA [NM_016685]	-1.6444	1.08575	-1.40993	-1.15893	-1.01247	-1.19092	-3.49023	-2.37029	1.01145	-1.82552	-2.86317	-2.84744
NM_138310	A_51_P203183	Mus musculus apolipoprotein B48 receptor (Apob48r), mRNA [NM_138310]	2.17356	1.70563	1.56479	2.46123	2.55854	2.90686	1.87983	1.65852	1.70465	2.7947	3.48828	3.08249
NM_007963	A_51_P482150	Mus musculus ecotropic viral integration site 1 (Evi1), mRNA [NM_007963]	1.0199	1.23273	1.20697	3.48648	1.27274	1.12056	1.46951	-1.02279	1.11587	-1.01683	-1.0529	1.24743
BC006861	A_51_P487105	Mus musculus expressed sequence C77604, mRNA (cDNA clone IMAGE:3594956), containing frame-shift errors. [BC006861]	2.46563	1.55743	1.95215	1.30049	1.59095	1.80589	-1.25641	-1.84229	-2.00443	-1.35455	-1.11474	-3.48372
NM_001013370	A_51_P233954	Mus musculus sestrin 1 (Sesn1), mRNA [NM_001013370]	-1.31567	-1.66437	-1.87807	-2.44721	-2.3423	-3.46755	-1.06093	-1.18181	-1.31714	-1.80914	-1.79935	-1.89693
NM_019431	A_51_P494875	Mus musculus calcium channel, voltage-dependent, gamma subunit 4 (Cacng4), mRNA [NM_019431]	1.44023	1.14936	3.46211	1.77296	1.98411	2.6303	-1.03373	1.38116	1.93591	1.04473	-1.02813	2.10465
AK038685	A_51_P124923	Mus musculus adult male hypothalamus cDNA, RIKEN full-length enriched library, clone:A230054N22 product:unknown EST	-1.10151	-1.13101	1.18278	1.25124	1.36122	3.45599	-1.41075	-1.05315	-1.2552	-1.13506	-1.30677	-1.128
NM_025649	A_51_P425632	Mus musculus MAD2L1 binding protein (Mad2l1bp), mRNA [NM_025649]	1.3415	1.01465	-1.20208	-1.67879	-1.24142	-1.27904	1.11752	-1.24121	-1.51196	-1.33352	-1.11237	-3.45439
NM_021441	A_51_P411355	Mus musculus TATA box binding protein (Tbp)-associated factor, RNA polymerase I, C (Taf1c), mRNA [NM_021441]	1.21643	1.19578	1.70786	1.28391	1.53312	-1.04268	3.44887	1.28104	1.52773	1.27221	1.55632	1.15914
XM_485569	A_51_P241210	PREDICTED: RIKEN cDNA A930031L14 [Mus musculus], mRNA sequence [XM_485569]	1.1573	-1.05718	-1.07757	1.12726	-1.03659	1.09046	-1.30494	1.33483	1.17045	1.01638	3.44693	1.27049
NM_026756	A_51_P477419	Mus musculus RIKEN cDNA 1110019L22 gene (1110019L22Rik), mRNA [NM_026756]	-1.8215	-2.17486	-2.83354	-3.06202	-2.76642	-3.44472	-2.00583	-1.44576	-2.39416	-3.10676	-2.33519	-2.2998
NM_010370	A_51_P162794	Mus musculus granzyme A (Gzma), mRNA [NM_010370]	-1.1905	1.01023	3.444	1.98768	1.59591	1.40951	-1.03462	-1.32058	2.26059	-1.08489	-1.03917	1.54778
AK016089	A_51_P218556	Mus musculus adult male testis cDNA, RIKEN full-length enriched library, clone:4930550L21 product:hypothetical prot	-1.06611	-1.0382	1.15065	1.45539	1.3949	1.11501	-1.08685	3.442	1.17542	1.14563	1.69057	1.09325
NM_019961	A_51_P199854	Mus musculus peroxisomal biogenesis factor 3 (Pex3), mRNA [NM_019961]	1.3798	1.37316	-1.17745	1.31202	1.0739	-1.11176	3.43918	1.45971	1.98716	1.59294	1.65513	1.23092
NM_011812	A_51_P186703	Mus musculus fibulin 5 (Fbln5), mRNA [NM_011812]	-1.17195	-1.21108	-1.49437	-1.37495	-1.39811	-3.43904	-1.30856	-1.06108	-1.00556	-1.32339	1.10901	-1.08968
NM_011887	A_51_P287823	Mus musculus sodium channel, voltage-gated, type XI, alpha (Scn11a), mRNA [NM_011887]	1.03575	1.00276	1.22979	1.25094	1.07369	3.43856	1.09696	1.8826	1.20702	1.09642	1.14809	1.36555
NM_133655	A_51_P223442	Mus musculus CD 81 antigen (Cd81), mRNA [NM_133655]	-1.31685	-2.57998	-1.73395	-1.92586	-1.85632	-2.289	-1.00949	-1.36196	-1.81345	-1.31045	-2.54853	-3.43187
NM_008005	A_51_P249957	Mus musculus fibroblast growth factor 18 (Fgf18), mRNA [NM_008005]	-2.26774	-2.32802	-2.61608	-3.13108	-2.74327	-3.43097	-2.7457	-2.64196	-3.12492	-2.78903	-3.01761	-2.99011
BC058395	A_51_P485161	Mus musculus cDNA clone MGC:67052 IMAGE:6822801, complete cds [BC058395]	1.33563	1.75855	-1.18391	-1.22753	-1.07027	-1.06647	1.01075	-1.2844	-1.93003	-1.55922	-1.49869	-3.42977
NM_008357	A_51_P340788	Mus musculus interleukin 15 (Il15), mRNA [NM_008357]	-2.5014	-2.62298	-2.46772	-3.38931	-3.42456	-2.8778	-1.34238	-1.76264	-1.86448	-3.07517	-2.89663	-2.92358
NM_007900	A_51_P130015	Mus musculus ect2 oncogene (Ect2), mRNA [NM_007900]	-1.82448	-1.69207	-3.4245	-2.47789	-2.58458	-2.48613	-1.12751	-1.13752	-2.15705	-2.82333	-2.37113	-2.04859
NM_172612	A_51_P111164	Mus musculus Rho family GTPase 1 (Rnd1), mRNA [NM_172612]	2.25691	1.54226	1.86097	3.18619	3.4189	2.70564	1.49352	-1.0094	1.02252	2.76039	2.20726	1.95672
BC048560	A_51_P308446	Mus musculus RIKEN cDNA 1700094D03 gene, mRNA (cDNA clone MGC:58558 IMAGE:6703545), complete cds. [BC048560]	-2.1162	1.22226	-3.13034	-2.02368	-1.58066	-3.41671	1.20072	1.16319	-1.00369	2.81893	-1.04249	1.2001
NM_011878	A_51_P256066	Mus musculus T-cell lymphoma invasion and metastasis 2 (Tiam2), mRNA [NM_011878]	-1.01459	-1.28657	-1.5705	-1.47045	-3.41386	-3.34869	1.10569	1.49255	1.46266	-1.2437	1.19355	-1.58268
AK029607	A_51_P172947	Mus musculus adult male testis cDNA, RIKEN full-length enriched library, clone:4930412O05 product:hypothetical prot	-1.07173	-1.0096	1.0034	1.22336	-1.02752	-1.14062	-1.23972	-1.0251	1.00127	3.40899	1.11677	1.18986
NM_020589	A_51_P372186	Mus musculus zinc finger protein 467 (Zfp467), mRNA [NM_020589]	-2.05098	-1.9382	-2.0942	-1.93648	-2.46423	-2.31561	-1.73526	-1.78323	-1.8322	-3.40725	-2.78412	-3.26133
NM_172132	A_51_P410286	Mus musculus jumonji domain containing 2B (Jmjd2b), mRNA [NM_172132]	1.32669	1.0701	1.28755	1.45105	1.53109	1.09071	3.40554	1.45746	1.66855	1.51303	1.80864	1.53861
NM_008102	A_51_P297579	Mus musculus GTP cyclohydrolase 1 (Gch1), mRNA [NM_008102]	2.38381	2.04559	2.45372	3.13618	3.30493	3.33215	1.80725	1.26428	2.20698	2.7414	3.40286	2.83466
NM_008538	A_51_P352968	Mus musculus myristoylated alanine rich protein kinase C substrate (Marcks), mRNA [NM_008538]	-2.16941	-2.47515	-3.39149	-2.7047	-2.98548	-3.01689	-2.00185	-2.03049	-2.43449	-2.77518	-2.47771	-2.49736
XM_622109	A_51_P272254	PREDICTED: Mus musculus ATP-binding cassette, sub-family C (CFTR/MRP), member 8 (Abcc8), mRNA [XM_622109]	1.60883	3.3907	1.11113	2.70457	1.07147	1.26487	-1.34864	1.12245	1.12467	1.62555	-1.02653	-1.00817
NM_010357	A_51_P112223	Mus musculus glutathione S-transferase, alpha 4 (Gsta4), mRNA [NM_010357]	1.54574	1.3479	1.52826	1.41039	1.19423	1.28022	3.3845	1.28237	2.13616	1.55915	1.33707	-1.10705
A_51_P365169	A_51_P365169	Unknown	1.11818	1.08102	1.25918	1.0272	1.27122	3.38036	1.17804	-1.02689	1.07843	-1.04146	-1.01704	1.2343
AV030849	A_51_P133953	AV030849 AV030849 Mus musculus adult C57BL/6J cerebellum Mus musculus cDNA clone 1500015P16, mRNA sequence [AV03084	1.59616	1.70196	1.41402	1.70682	1.42689	1.72668	3.06804	2.71956	2.2111	3.37641	2.64439	1.78969
AK129084	A_51_P190254	Mus musculus mRNA for mKIAA0193 protein [AK129084]	-1.44773	-1.76958	-2.32479	-3.06711	-2.79768	-3.37345	-1.35532	-1.53838	-1.9522	-3.13714	-2.51904	-3.1463
NM_011623	A_51_P252157	Mus musculus topoisomerase (DNA) II alpha (Top2a), mRNA [NM_011623]	-1.72776	-1.2693	-1.87703	-3.3681	-2.09529	-1.93457	-1.49706	-1.34326	-2.16948	-3.20671	-3.17145	-2.61239
U07617	A_51_P198410	Mus musculus Grb2 adaptor protein (grb2) mRNA, complete cds. [U07617]	-1.40921	-3.0623	-2.73382	-1.84935	-1.40969	-3.36667	-1.06602	-1.36195	-1.33031	-1.14499	-2.17879	-1.98239
XM_148990	A_51_P117711	PREDICTED: BAT2 domain containing 1 [Mus musculus], mRNA sequence [XM_148990]	-1.64855	1.29081	-3.3665	-1.67819	-1.67303	-1.69885	1.14863	1.39616	-1.25478	2.10953	1.01603	1.04811
NM_008180	A_51_P134741	Mus musculus glutathione synthetase (Gss), mRNA [NM_008180]	3.36404	2.76299	2.42416	2.63183	3.06109	1.99719	1.33959	-1.00485	1.31276	1.53608	1.51395	1.2616
NM_016872	A_51_P230791	Mus musculus vesicle-associated membrane protein 5 (Vamp5), mRNA [NM_016872]	-1.66175	-1.54293	-1.57328	-1.98173	-1.90939	-2.24564	-2.16192	-2.78687	-1.94944	-3.36252	-3.18113	-3.03854
NM_008737	A_51_P469285	Mus musculus neuropilin 1 (Nrp1), mRNA [NM_008737]	1.35536	1.29369	3.36201	1.4017	1.66926	1.35552	1.45269	1.17824	1.13567	1.07337	1.27322	1.04147
NM_146569	A_51_P435462	Mus musculus olfactory receptor 1014 (Olfr1014), mRNA [NM_146569]	1.41768	1.81506	1.5182	1.41413	1.77356	3.36094	-1.18791	1.52879	1.01208	-1.02386	1.06066	1.24873
NM_144945	A_51_P361830	Mus musculus leucine-rich repeat LGI family, member 2 (Lgi2), mRNA [NM_144945]	-1.15887	-1.23672	-1.03192	3.358	-1.13511	1.01714	-1.12789	1.10632	-1.03773	1.09507	1.0234	1.18302
AK034126	A_51_P103179	Mus musculus adult male diencephalon cDNA, RIKEN full-length enriched library, clone:9330158F14 product:hypothetica	-1.08224	-1.18311	1.15521	1.15675	-1.02247	-1.02787	-1.53744	1.20746	-1.33164	-1.08258	3.35715	-1.0133
NM_011415	A_51_P305547	Mus musculus snail homolog 2 (Drosophila) (Snai2), mRNA [NM_011415]	-1.43847	-1.60631	-2.27882	-1.8502	-1.66048	-1.7939	-2.04955	-3.28283	-2.28412	-3.35708	-2.48354	-3.068
NM_146169	A_51_P331381	Mus musculus cDNA sequence BC017133 (BC017133), mRNA [NM_146169]	1.664	1.28856	1.06849	1.35898	1.57593	-1.12088	3.35667	1.15854	1.91583	1.52414	1.92183	1.18576
AK173199	A_51_P159503	Mus musculus premature mRNA for mKIAA1554 protein [AK173199]	-1.20224	-1.41305	-1.95084	-2.41085	-1.92636	-3.35507	1.19964	-1.3295	-1.32935	-1.94028	-1.40923	-2.00115
NM_027756	A_51_P219166	Mus musculus microfibrillar-associated protein 3-like (Mfap3l), mRNA [NM_027756]	-1.21162	-1.0042	1.09458	1.16063	1.00944	1.05305	-1.0465	1.02019	3.34882	1.10594	1.13879	-1.00881
NM_010721	A_51_P120717	Mus musculus lamin B1 (Lmnb1), mRNA [NM_010721]	-2.42589	-2.58869	-3.33368	-2.5481	-2.61014	-3.10583	-1.66445	-1.57558	-3.34498	-2.41371	-2.57306	-2.55857
X76653	A_51_P147684	M.musculus mRNA for ARP-1. [X76653]	-1.79426	-3.21942	-2.84922	-3.34301	-2.14973	-1.92462	-1.03261	-1.27933	-1.10429	-1.03829	1.05213	-1.737
NM_025581	A_51_P254452	Mus musculus RIKEN cDNA 2810433K01 gene (2810433K01Rik), mRNA [NM_025581]	-1.28547	-1.11022	-1.87592	-3.34113	-2.0811	-2.32189	-1.36372	-1.62168	-1.61338	-2.28193	-2.79458	-2.66758
NM_019713	A_51_P435023	Mus musculus Ras association (RalGDS/AF-6) domain family 1 (Rassf1), mRNA [NM_019713]	2.01502	1.34994	2.32882	2.42724	3.33888	2.53497	1.5596	-1.31091	2.05623	1.74036	1.91633	1.81599
NM_134214	A_51_P437576	Mus musculus vomeronasal 1 receptor, H5 (V1rh5), mRNA [NM_134214]	-1.06915	1.03424	1.79625	3.33743	1.4492	1.49512	-1.72976	-1.10709	-1.5127	-1.31053	-1.54767	-1.5226
NM_024431	A_51_P463775	Mus musculus mortality factor 4 like 1 (Morf4l1), mRNA [NM_024431]	-1.30429	-1.77608	-1.85261	-1.71528	-1.42233	-3.3364	-1.31859	-1.12094	-1.36932	-1.24513	-1.0401	-1.21565
ENSMUST00000	A_51_P461678	Unknown	1.90428	1.70152	1.4085	2.3956	3.33195	2.7908	1.59834	1.32304	1.29268	2.13428	2.59214	2.65538
NM_172869	A_51_P498483	Mus musculus FERM domain containing 3 (Frmd3), mRNA [NM_172869]	1.10923	1.05385	3.32878	1.38131	1.17892	1.3536	-1.0858	1.03363	-1.04412	1.15163	-1.05147	1.16677
AK035894	A_51_P268953	Mus musculus 16 days neonate cerebellum cDNA, RIKEN full-length enriched library, clone:9630015D15 product:hypothet	-1.71634	-1.52468	-1.81741	-2.27357	-2.09262	-2.74415	-1.06754	1.11544	-1.16665	-3.21105	-2.42271	-3.32822
AK006658	A_51_P454447	Mus musculus adult male testis cDNA, RIKEN full-length enriched library, clone:1700040I03 product:hypothetical Prot	1.69081	1.43503	1.33883	1.44354	1.45132	1.41139	-1.73707	-3.32341	-2.21483	-1.8122	-1.84978	-1.76171
NM_054087	A_51_P329332	Mus musculus solute carrier family 19 (thiamine transporter), member 2 (Slc19a2), mRNA [NM_054087]	2.28646	1.32989	1.65274	2.75148	2.67855	2.09935	2.10198	1.66716	1.82726	2.71447	3.32074	2.65705
AK035162	A_51_P386149	Mus musculus 12 days embryo embryonic body between diaphragm region and neck cDNA, RIKEN full-length enriched libra	1.21725	1.12784	3.32068	1.08034	1.43126	1.9724	-1.1702	1.00512	-1.04179	1.02832	-1.01924	-1.05012
NM_024288	A_51_P439961	Mus musculus RIKEN cDNA 1110007A06 gene (1110007A06Rik), mRNA [NM_024288]	1.18285	1.34184	1.2773	3.32067	1.43673	1.20463	1.29972	1.20256	1.00558	1.3356	1.46854	1.22402
BQ715323	A_51_P221046	BQ715323 AGENCOURT_8290855 NIH_MGC_129 Mus musculus cDNA clone IMAGE:6309139 5', mRNA sequence [BQ715323]	-1.74269	-1.38198	-3.31969	-2.18201	-1.50408	-2.10674	1.10775	1.58578	-1.27233	1.43729	1.28337	1.55538
NM_023781	A_51_P407866	Mus musculus RIKEN cDNA 1700020D05 gene (1700020D05Rik), mRNA [NM_023781]	1.0537	1.10411	3.31083	1.20561	1.15277	1.02292	1.05778	1.22212	1.061	1.08888	1.2149	-1.00608
AY256858	A_51_P443857	Mus musculus diabetic nephropathy-related protein (Dnr411) mRNA, complete cds. [AY256858]	1.25209	3.30909	1.5815	1.41142	1.38796	1.07129	1.04274	1.06098	1.17094	1.18225	1.07079	-1.13376
NM_015774	A_51_P481693	Mus musculus ERO1-like (S. cerevisiae) (Ero1l), mRNA [NM_015774]	2.30388	1.5027	1.55505	2.80171	3.30538	2.8929	2.40025	1.20092	1.8722	2.43298	2.67407	2.07741
NM_011171	A_51_P382152	Mus musculus protein C receptor, endothelial (Procr), mRNA [NM_011171]	1.62641	1.48163	1.63595	2.27803	1.06251	2.46427	2.41919	1.96609	2.12193	3.30264	3.11823	3.13681
BC023373	A_51_P220144	Mus musculus mRNA similar to angiopoietin-like factor (cDNA clone MGC:32448 IMAGE:5043159), complete cds. [BC023373	-2.76042	-2.083	-1.75412	-2.01429	-1.98484	-1.79255	-3.08343	-2.54521	-1.81825	-3.30239	-2.10966	-1.92243
AK049810	A_51_P123676	Mus musculus adult male hippocampus cDNA, RIKEN full-length enriched library, clone:C630001F01 product:hypothetical	-2.09751	-2.23477	-2.40234	-2.9409	-2.65916	-2.87553	-1.77854	-2.03754	-2.40774	-3.29955	-3.14579	-2.70008
XM_356068	A_51_P494825	PREDICTED: similar to malignant fibrous histiocytoma amplified sequence 1 [Mus musculus], mRNA sequence [XM_356068]	1.60917	-1.04273	-1.18791	1.07841	1.28237	-1.20116	3.29745	2.25214	2.09639	2.03564	2.72736	2.24921
NM_008052	A_51_P202050	Mus musculus deltex 1 homolog (Drosophila) (Dtx1), mRNA [NM_008052]	-1.21663	1.03835	1.03157	1.02781	1.0428	3.29392	-1.54669	1.08198	-1.13242	-1.29178	-1.18134	-1.13308
NM_025359	A_51_P256246	Mus musculus tetraspanin 13 (Tspan13), mRNA [NM_025359]	-2.15618	-2.20673	-2.13361	-2.71556	-2.17134	-1.11674	-2.35771	-1.96508	-2.22755	-3.29343	-2.82501	-2.67596
NM_175445	A_51_P339023	Mus musculus Ras association (RalGDS/AF-6) domain family 2 (Rassf2), mRNA [NM_175445]	-2.41019	-2.24329	-2.23569	-2.30514	-2.33181	-1.8514	-1.57009	-1.50601	-2.3159	-3.29047	-2.14192	-2.47776
NM_144813	A_51_P339074	Mus musculus solute carrier family 24 (sodium/potassium/calcium exchanger), member 1 (Slc24a1), mRNA [NM_144813]	-3.17807	-2.14152	-3.29035	-1.37085	-2.26979	-1.68882	-1.60872	-1.55741	2.19613	1.88362	-1.36126	2.29159
NM_146641	A_51_P490618	Mus musculus olfactory receptor 1164 (Olfr1164), mRNA [NM_146641]	1.05595	1.33822	-1.00671	3.28878	1.35579	2.72815	-1.50924	-1.35248	-1.54575	-1.04734	-1.35042	-1.39524
NM_007404	A_51_P518378	Mus musculus a disintegrin and metalloproteinase domain 9 (meltrin gamma) (Adam9), mRNA [NM_007404]	3.28806	2.01884	1.2113	2.3063	2.15675	1.24135	1.16833	-1.14209	1.01934	-1.103	1.20877	-1.96387
NM_178020	A_51_P390480	Mus musculus hyaluronidase 3 (Hyal3), mRNA [NM_178020]	-1.41272	-1.77699	-2.31285	-2.36704	-1.30518	-3.2836	1.12506	1.08546	1.12475	3.28794	1.33329	2.33228
NM_026150	A_51_P367752	Mus musculus RIKEN cDNA 4921536K21 gene (4921536K21Rik), mRNA [NM_026150]	-1.12801	1.16966	3.28593	-1.0023	1.24599	1.23142	-1.19268	-1.1134	-1.19587	-1.24492	-1.12095	-1.01657
NM_133823	A_51_P270364	Mus musculus methylmalonic aciduria (cobalamin deficiency) type A (Mmaa), mRNA [NM_133823]	-1.01612	-1.1742	-1.07126	-1.41272	-2.60381	-3.28073	-1.49098	-1.17854	-1.13006	-2.2369	1.00297	-2.36225
NM_007669	A_51_P363947	Mus musculus cyclin-dependent kinase inhibitor 1A (P21) (Cdkn1a), mRNA [NM_007669]	2.16118	1.49654	2.54432	3.27052	3.22294	3.27812	2.14185	1.7556	2.12242	3.03211	3.05966	3.27201
NM_017373	A_51_P111492	Mus musculus nuclear factor, interleukin 3, regulated (Nfil3), mRNA [NM_017373]	1.87983	1.75412	1.88303	2.71848	3.11859	1.79146	1.5748	1.83201	1.67939	2.69236	3.2768	2.91535
NM_026785	A_51_P451151	Mus musculus ubiquitin-conjugating enzyme E2C (Ube2c), mRNA [NM_026785]	-1.68979	-1.11975	-2.15956	-2.41393	-2.33194	-2.11727	-1.2321	-1.04326	-2.41101	-3.27671	-2.93709	-2.76048
NM_019724	A_51_P195775	Mus musculus matrix metalloproteinase 16 (Mmp16), mRNA [NM_019724]	-1.18842	1.23608	1.06612	1.31783	1.10788	3.27493	1.1087	1.17337	1.03225	1.32576	1.19735	1.19205
NM_026248	A_51_P390310	Mus musculus RIKEN cDNA 4930430A15 gene (4930430A15Rik), mRNA [NM_026248]	-3.10598	-2.23153	-2.39976	-2.05101	-3.0159	-1.797	-3.26807	-2.22921	-2.17268	-1.10031	-2.33814	-2.23609
NM_008819	A_51_P193095	Mus musculus phosphatidylethanolamine N-methyltransferase (Pemt), mRNA [NM_008819]	2.12207	2.18554	1.0015	1.19496	1.22484	1.16404	-1.30134	-1.17589	-1.91827	-1.94532	-1.5087	-3.2665
NM_146942	A_51_P441120	Mus musculus olfactory receptor 351 (Olfr351), mRNA [NM_146942]	1.1018	1.30732	1.37268	3.2605	1.68727	1.58403	1.26133	1.51211	1.22545	1.24803	1.2426	1.31907
NM_033149	A_51_P296583	Mus musculus UDP-Gal:betaGlcNAc beta 1,3-galactosyltransferase, polypeptide 5 (B3galt5), mRNA [NM_033149]	1.10429	1.16145	1.14964	1.11159	1.38395	1.31674	-1.09267	1.14565	1.17532	3.25958	1.28431	1.16324
NM_023168	A_51_P200083	Mus musculus glutamate receptor, ionotropic, N-methyl D-asparate-associated protein 1 (glutamate binding) (Grina),	-2.07326	-3.25813	-1.6843	-1.90242	-3.13473	-1.72915	1.16124	1.13888	-1.19102	-1.59073	1.08467	-1.0024
AK089038	A_51_P258268	Mus musculus 2 days neonate thymus thymic cells cDNA, RIKEN full-length enriched library, clone:E430037E14 product:	1.22761	1.0686	1.11647	1.18574	3.25524	-1.35431	1.14637	1.21517	-1.08226	1.88714	1.12088	1.2142
NM_177740	A_51_P311476	Mus musculus RGM domain family, member A (Rgma), mRNA [NM_177740]	1.46471	1.24963	-1.0022	-1.17736	1.12583	-1.83249	1.12468	-1.01961	-1.03901	-1.90529	-1.54959	-3.24586
NM_008120	A_51_P162734	Mus musculus gap junction membrane channel protein alpha 4 (Gja4), mRNA [NM_008120]	1.12914	1.29376	1.24325	1.39868	1.29247	3.24517	1.03135	1.00351	1.26193	1.33301	1.21564	1.23607
NM_009375	A_51_P134132	Mus musculus thyroglobulin (Tgn), mRNA [NM_009375]	-1.14546	1.01132	1.22478	1.33601	-1.07807	1.04273	-1.02087	1.83901	3.24478	1.15318	-1.06191	1.2863
AK016429	A_51_P305239	Mus musculus adult male testis cDNA, RIKEN full-length enriched library, clone:4931403M11 product:hypothetical prot	-1.46403	-1.60867	1.667	2.13696	-1.01759	1.1139	-1.02825	1.0971	1.81817	-1.02255	-1.3101	3.24407
NM_016916	A_51_P255142	Mus musculus bladder cancer associated protein homolog (human) (Blcap), mRNA [NM_016916]	3.24086	2.36789	1.22529	2.65367	2.97663	1.86341	1.25923	1.05202	1.2806	-1.13873	1.28615	-1.09058
AK080899	A_51_P243073	Mus musculus 4 days neonate male adipose cDNA, RIKEN full-length enriched library, clone:B430202L17 product:similar	-2.68962	-2.53726	-2.59736	-1.08821	-3.05249	-1.19384	-3.24007	-2.97405	-2.86971	-2.11159	-2.78933	-3.09188
NM_010941	A_51_P326942	Mus musculus NAD(P) dependent steroid dehydrogenase-like (Nsdhl), mRNA [NM_010941]	-1.80404	-1.56232	-1.58083	-2.26347	-1.43835	-1.82483	-1.43546	-2.41581	-2.33991	-2.71234	-2.39795	-3.23904
NM_007769	A_51_P500676	Mus musculus deleted in malignant brain tumors 1 (Dmbt1), mRNA [NM_007769]	1.22335	1.88532	1.44808	3.23645	1.52187	1.15435	-1.64912	-1.43273	-1.60675	-1.47001	-1.65142	-1.54648
NM_013655	A_51_P172505	Mus musculus chemokine (C-X-C motif) ligand 12 (Cxcl12), transcript variant 2, mRNA [NM_013655]	-1.662	-2.11576	-2.07255	-1.8097	-1.77569	-1.90317	-1.37519	-1.00311	-1.33472	-3.23324	-1.11109	-1.10499
NM_134133	A_51_P156857	Mus musculus RIKEN cDNA 2010002N04 gene (2010002N04Rik), mRNA [NM_134133]	2.29837	1.89312	1.79493	2.39071	3.22912	2.88443	1.22851	-1.16702	1.19189	1.53894	1.58643	1.45611
NM_178086	A_51_P477692	Mus musculus fatty acid 2-hydroxylase (Fa2h), mRNA [NM_178086]	-2.48001	-2.8241	-3.22804	-2.69097	-2.70443	-2.62537	-1.11525	1.34674	1.0682	1.13568	1.14188	1.4213
BC080700	A_51_P180711	Mus musculus RIKEN cDNA E130306D19 gene, mRNA (cDNA clone MGC:91189 IMAGE:30472977), complete cds. [BC080700]	-1.18481	-1.23515	-1.97247	-1.96226	-1.69802	-1.87434	-1.30861	-1.09879	-1.78307	-3.2254	-2.42844	-2.3321
NM_008885	A_51_P258529	Mus musculus peripheral myelin protein (Pmp22), mRNA [NM_008885]	-1.77329	-2.36565	-2.64252	-2.82715	-3.214	-3.14308	-1.36119	-1.6904	-1.81514	-2.09694	-2.33647	-2.2711
NM_011400	A_51_P464738	Mus musculus solute carrier family 2 (facilitated glucose transporter), member 1 (Slc2a1), mRNA [NM_011400]	1.63696	1.69087	1.81501	2.90577	2.94688	3.21082	1.3397	-1.01976	1.64364	2.14736	2.17504	2.3
NM_012002	A_51_P151972	Mus musculus COP9 (constitutive photomorphogenic) homolog, subunit 6 (Arabidopsis thaliana) (Cops6), mRNA [NM_01200	-1.12604	-1.30615	-3.20817	-1.51588	-1.16084	-1.28663	-1.24199	-1.08119	-1.45423	-1.2038	-1.13379	-1.22152
NM_010276	A_51_P318192	Mus musculus GTP binding protein (gene overexpressed in skeletal muscle) (Gem), mRNA [NM_010276]	-2.90583	-3.20643	-2.19586	-2.52904	-2.20218	-2.91585	1.08961	1.32473	1.54522	2.51994	1.23375	2.05486
NM_015745	A_51_P331690	Mus musculus retinol binding protein 3, interstitial (Rbp3), mRNA [NM_015745]	1.16122	-1.21255	1.49335	1.09474	-1.04054	1.49107	1.00465	1.03868	1.71046	3.20448	1.27529	1.41873
NM_020265	A_51_P241068	Mus musculus dickkopf homolog 2 (Xenopus laevis) (Dkk2), mRNA [NM_020265]	1.24369	1.27766	1.28994	2.07964	1.51879	1.57581	1.09192	-1.13599	1.49752	1.1841	1.01119	3.2043
AK032544	A_51_P478698	Mus musculus adult male olfactory brain cDNA, RIKEN full-length enriched library, clone:6430588O20 product:unclassi	-1.01805	-1.18611	1.29471	-1.09901	-1.1142	1.26096	-1.15915	1.1648	2.08883	3.20199	1.01954	1.41525
NM_025995	A_51_P393958	Mus musculus F-box only protein 5 (Fbxo5), mRNA [NM_025995]	-1.50665	-1.21261	-2.01401	-2.88518	-2.33193	-2.54903	-1.28428	-1.21484	-1.44031	-3.19905	-2.57603	-3.18977
NM_177045	A_51_P347115	Mus musculus coiled-coil and C2 domain containing 1B (Cc2d1b), mRNA [NM_177045]	-1.04897	-1.29196	-1.55111	-1.82672	-3.19864	-1.56168	-1.06019	-1.03868	-1.11281	-1.41776	-1.13237	-1.19846
NM_177757	A_51_P179251	Mus musculus hypothetical protein 4832420M10 (4832420M10), mRNA [NM_177757]	-2.1996	-3.19534	-2.49393	-2.06845	-2.09486	-3.13799	-1.02927	-1.05143	-1.39837	-1.95008	-1.47856	-1.75067
NM_026410	A_51_P125135	Mus musculus cell division cycle associated 5 (Cdca5), mRNA [NM_026410]	-1.0173	1.03062	-1.62666	-3.19534	-2.62037	-3.09191	-1.1347	-1.0453	-1.4694	-2.49744	-2.5987	-2.58079
NM_173780	A_51_P257209	Mus musculus Kruppel-like factor 8 (Klf8), mRNA [NM_173780]	-1.83782	-2.66211	-2.91323	-2.24145	-2.94043	-3.19074	-1.86561	-1.22201	-1.29922	2.0686	-1.49358	-1.07997
NM_134131	A_51_P435968	Mus musculus tumor necrosis factor, alpha-induced protein 8 (Tnfaip8), mRNA [NM_134131]	-1.58901	-1.3682	-1.73019	-2.21733	-1.80698	-1.70084	-1.69589	-2.16786	-2.52963	-2.60869	-3.18941	-2.40871
XM_619943	A_51_P173141	PREDICTED: Mus musculus RIKEN cDNA 2410024N13 gene (2410024N13Rik), mRNA [XM_619943]	1.10753	1.05249	1.46292	1.3135	1.16338	1.02923	1.62893	1.2175	1.41167	3.18568	1.46513	1.25911
XM_620381	A_51_P473646	PREDICTED: Mus musculus RIKEN cDNA B230216G23 gene (B230216G23Rik), mRNA [XM_620381]	1.20225	1.20503	1.26613	1.33689	1.31725	3.1788	1.21315	1.13275	1.42582	1.17882	1.30037	1.33369
NM_021521	A_51_P435947	Mus musculus trinucleotide repeat containing 11 (THR-associated protein) (Tnrc11), mRNA [NM_021521]	-1.19299	1.04338	3.1787	-1.06481	-1.08056	1.95895	-1.16093	-1.10455	-1.60637	-1.59642	-1.42839	-1.19564
NM_053247	A_51_P155052	Mus musculus extra cellular link domain-containing 1 (Xlkd1), mRNA [NM_053247]	1.80215	1.19417	1.90688	2.25929	1.51434	3.17815	-1.0278	1.33691	1.31111	1.90979	1.23118	1.16606
NM_175440	A_51_P263564	Mus musculus protease, serine 27 (Prss27), mRNA [NM_175440]	1.03597	-1.91381	-2.22889	-1.09696	-3.17752	-2.7292	-1.52811	1.34205	1.84765	1.62712	-1.35479	1.96071
NM_010591	A_51_P325914	Mus musculus Jun oncogene (Jun), mRNA [NM_010591]	1.55142	1.15524	2.14501	2.73963	3.1771	3.0353	-1.08037	-1.4366	1.00203	1.51427	1.2828	1.84939
NM_016692	A_51_P264064	Mus musculus inner centromere protein (Incenp), mRNA [NM_016692]	-1.22779	-1.12946	-1.9901	-3.17636	-2.5222	-3.11339	-1.11638	-1.00821	-1.56912	-2.9836	-2.92853	-2.94413
NM_144526	A_51_P455897	Mus musculus RIKEN cDNA 6720460F02 gene (6720460F02Rik), mRNA [NM_144526]	-2.23421	-1.52336	-2.47194	-2.5634	-3.15046	-2.09157	-1.34505	-1.11344	-2.39052	-3.17242	-1.41124	-2.26197
NM_011366	A_51_P447795	Mus musculus SH3 domain protein 4 (Sh3d4), mRNA [NM_011366]	-1.77468	-1.82856	-1.99087	-2.25495	-2.19705	-2.83495	-1.70656	-1.71472	-2.43966	-2.7721	-2.73475	-3.17202
NM_008181	A_51_P305140	Mus musculus glutathione S-transferase, alpha 1 (Ya) (Gsta1), mRNA [NM_008181]	1.42942	1.04513	1.18277	1.3955	1.24897	1.54616	3.17109	1.78469	2.2009	2.21317	2.6467	2.55318
NM_028763	A_51_P221428	Mus musculus chromobox homolog 6 (Cbx6), mRNA [NM_028763]	-1.87109	-1.99759	-2.05968	-2.70836	-3.00841	-3.16949	-1.15561	-1.28569	-1.72643	-2.32609	-1.96894	-1.91797
NM_025511	A_51_P297470	Mus musculus RIKEN cDNA 2310005N03 gene (2310005N03Rik), mRNA [NM_025511]	-1.20853	-1.36871	-1.58273	-1.49692	-1.43274	-1.71122	-1.42356	-2.3796	-1.41918	-2.17744	-2.05285	-3.16864
NM_172829	A_51_P290875	Mus musculus beta galactoside alpha 2,6 sialyltransferase 2 (St6gal2), mRNA [NM_172829]	-1.08401	1.11528	1.14194	1.04533	1.03494	1.39687	-1.18226	1.11195	-1.02973	-1.07865	-1.10432	3.16651
NM_007844	A_51_P206743	Mus musculus defensin related sequence cryptdin peptide (paneth cells) (Defcr-rs1), mRNA [NM_007844]	1.16112	1.05897	1.27285	1.80204	-1.36764	-1.44933	3.1647	1.57738	-1.12988	1.73438	1.08885	1.60267
NM_010416	A_51_P451974	Mus musculus hematopoietic cell transcript 1 (Hemt1), mRNA [NM_010416]	1.30754	2.33807	3.16418	1.24706	-1.01391	1.8354	-1.04725	1.63551	1.12607	1.34961	1.05263	-1.06905
NM_009897	A_51_P495049	Mus musculus creatine kinase, mitochondrial 1, ubiquitous (Ckmt1), mRNA [NM_009897]	3.16177	2.6879	2.34302	1.09747	1.31811	1.12359	2.95979	3.00551	2.37163	1.04524	1.0468	-1.19135
NM_011955	A_51_P123077	Mus musculus nucleotide binding protein 1 (Nubp1), mRNA [NM_011955]	-1.05578	-1.12662	-1.44305	-1.39225	-1.13804	-3.1616	-1.1705	1.13529	-1.1783	-1.08959	1.02247	-1.10075
NM_008116	A_51_P468071	Mus musculus gamma-glutamyltransferase 1 (Ggt1), mRNA [NM_008116]	2.19059	1.45608	1.69039	2.39369	2.66055	2.43025	2.67426	1.99062	1.92582	3.15896	3.08437	2.56933
NM_030718	A_51_P241499	Mus musculus ABO blood group (transferase A, alpha 1-3-N-acetylgalactosaminyltransferase, transferase B, alpha 1-3-	-3.15461	-2.20693	-2.28294	-2.36712	-2.16888	-2.08994	1.36914	1.11417	1.1795	1.26371	1.06038	1.29719
NM_025452	A_51_P303079	Mus musculus transmembrane protein 54 (Tmem54), mRNA [NM_025452]	1.1051	-1.0922	1.10844	3.15442	1.59601	1.19144	-1.07386	1.05022	1.17851	2.01938	1.08325	1.30925
NM_013490	A_51_P142923	Mus musculus choline kinase alpha (Chka), transcript variant 1, mRNA [NM_013490]	1.70574	1.6344	2.19625	2.58098	2.4732	3.15415	1.19153	-1.17046	1.12902	1.31335	1.45035	1.61907
NM_172301	A_51_P287093	Mus musculus cyclin B1 (Ccnb1), mRNA [NM_172301]	-1.5217	-1.11889	-1.96183	-2.71753	-2.13247	-2.24726	-1.01037	1.13634	-1.32906	-3.15409	-2.63661	-2.3024
NM_021415	A_51_P280384	Mus musculus calcium channel, voltage-dependent, T type, alpha 1H subunit (Cacna1h), mRNA [NM_021415]	1.08743	1.15021	1.19103	3.15225	1.25455	1.2271	-1.23118	1.03119	1.20803	1.0184	1.10547	-1.01366
NM_007795	A_51_P122425	Mus musculus cardiotrophin 1 (Ctf1), mRNA [NM_007795]	-1.29383	-1.43683	-1.77158	-1.50751	-1.60984	-2.40181	-1.20122	-2.14346	-1.84679	-2.57036	-2.79084	-3.15026
NM_199449	A_51_P381230	Mus musculus zinc fingers and homeoboxes protein 2 (Zhx2), mRNA [NM_199449]	1.13312	3.14974	1.33703	1.19003	1.27635	1.64168	1.15729	1.47528	1.11455	1.21383	1.19043	1.38613
NM_027036	A_51_P380919	Mus musculus RIKEN cDNA 1700001F22 gene (1700001F22Rik), mRNA [NM_027036]	2.32156	1.24752	1.24591	3.14425	1.21048	1.23168	1.80969	1.52835	1.30905	2.48696	1.3225	2.4338
NM_007873	A_51_P442704	Mus musculus double C2, beta (Doc2b), mRNA [NM_007873]	1.37909	1.04619	-1.05579	3.14237	1.22574	1.27073	-1.40532	-1.19214	1.41068	1.32335	-1.22627	1.46669
NM_007529	A_51_P230176	Mus musculus brevican (Bcan), mRNA [NM_007529]	-1.32626	3.1402	-1.73608	2.18168	1.34067	-1.01336	-1.40691	1.18825	-1.01623	1.68263	-1.10961	1.56303
NM_027063	A_51_P324742	Mus musculus RIKEN cDNA 1700013G24 gene (1700013G24Rik), mRNA [NM_027063]	1.23673	1.03484	1.68567	1.03284	1.44663	1.00987	-1.22075	1.7404	3.13505	-1.02125	-1.08744	-1.03042
AK080908	A_51_P425205	Mus musculus 4 days neonate male adipose cDNA, RIKEN full-length enriched library, clone:B430204E11 product:superox	1.39859	1.21075	1.19409	1.18027	1.19747	3.13359	-1.17116	1.48546	-1.03539	1.74866	1.21668	1.24904
NM_025318	A_51_P177518	Mus musculus RIKEN cDNA 0610009E20 gene (0610009E20Rik), mRNA [NM_025318]	3.13321	2.10022	1.48375	1.40083	2.26775	1.37178	1.17624	-1.07766	1.16217	1.08603	1.22399	-1.84186
NM_029716	A_51_P335750	Mus musculus chimerin (chimaerin) 1 (Chn1), transcript variant 2, mRNA [NM_029716]	-2.72598	-3.13257	-2.84699	-2.78202	-3.0602	-2.60219	1.25728	-1.13033	1.15375	-1.56586	-1.12517	-1.5647
NM_030248	A_51_P288257	Mus musculus CDK5 regulatory subunit associated protein 3 (Cdk5rap3), mRNA [NM_030248]	3.13091	2.57536	2.18642	2.23552	2.33733	1.81173	-1.15207	-1.32767	-1.10276	-1.35573	-1.38272	-2.44503
NM_013903	A_51_P425511	Mus musculus matrix metalloproteinase 20 (enamelysin) (Mmp20), mRNA [NM_013903]	1.21212	-1.04415	1.18891	1.24168	1.13912	1.29772	-1.25263	-1.0916	-1.13692	1.17474	-1.01729	3.12956
AK016792	A_51_P375631	Mus musculus adult male testis cDNA, RIKEN full-length enriched library, clone:4933412K16 product:Jun N-terminal ki	-1.00746	1.08996	1.10823	1.15901	-1.12403	-1.32188	1.2978	1.31606	1.21154	1.48287	1.29958	3.12761
NM_026454	A_51_P430450	Mus musculus RIKEN cDNA 2510010F15 gene (2510010F15Rik), mRNA [NM_026454]	-1.02841	-1.20408	-1.27299	-1.14098	1.09501	-1.09301	3.12724	-1.15894	-1.03894	1.21997	-1.08323	-1.09898
NM_009828	A_51_P481920	Mus musculus cyclin A2 (Ccna2), mRNA [NM_009828]	-1.73862	-1.04988	-2.4906	-1.97877	-2.19821	-1.82421	-1.3259	-1.18373	-2.2493	-3.12441	-2.04293	-1.72637
NM_026269	A_51_P111212	Mus musculus RIKEN cDNA 1110007L15 gene (1110007L15Rik), mRNA [NM_026269]	-1.07105	-1.41762	-1.89804	-1.40893	-1.4257	-1.85509	1.22709	-1.92181	-1.71382	-1.73225	-1.62317	-3.12247
NM_177279	A_51_P327768	Mus musculus RIKEN cDNA 4732415M23 gene (4732415M23Rik), mRNA [NM_177279]	-1.18233	-1.00332	-1.07231	1.25023	1.06909	3.1214	-1.11216	1.45467	1.38621	1.46414	1.38205	1.49851
NM_011964	A_51_P270991	Mus musculus pregnancy specific glycoprotein 19 (Psg19), mRNA [NM_011964]	-1.44864	-1.17264	-1.19979	-1.18389	-1.16643	-1.10729	1.05485	3.1204	1.51593	1.70998	1.18272	1.05784
NM_009717	A_51_P394997	Mus musculus neurogenic differentiation 6 (Neurod6), mRNA [NM_009717]	1.01241	-1.2686	1.13029	1.11704	-1.02466	1.04124	1.1056	3.12	1.26733	1.65207	1.09637	1.5021
AK031360	A_51_P388683	Mus musculus 13 days embryo male testis cDNA, RIKEN full-length enriched library, clone:6030413E15 product:5S RNA,	-3.11987	-1.62122	-2.80821	1.18497	1.01001	-2.24207	1.07311	1.22021	1.20609	2.68218	1.4255	1.51649
AK053981	A_51_P147302	Mus musculus 2 days pregnant adult female oviduct cDNA, RIKEN full-length enriched library, clone:E230008N13 produc	1.77409	1.87231	1.29251	1.21623	1.81671	1.12963	1.36593	-1.01378	1.2654	3.11715	1.29939	1.51162
NM_020585	A_51_P478940	Mus musculus golgi autoantigen, golgin subfamily a, 7 (Golga7), mRNA [NM_020585]	3.1115	1.93567	1.31405	1.64254	2.39909	1.50807	1.15749	-1.34502	1.15911	-1.19508	1.3833	-1.6086
NM_013609	A_51_P381209	Mus musculus nerve growth factor, beta (Ngfb), mRNA [NM_013609]	2.27643	2.03186	1.85762	2.97798	3.10965	2.9214	2.13706	1.65493	1.10746	2.09416	1.67513	1.69113
AK052339	A_51_P412438	Mus musculus 13 days embryo heart cDNA, RIKEN full-length enriched library, clone:D330030P06 product:similar to DJ1	1.03869	1.10033	1.13907	1.15427	1.02016	3.10843	-1.12397	1.0353	1.31729	1.09411	1.1178	1.02587
NM_207670	A_51_P152873	Mus musculus GRIP1 associated protein 1 (Gripap1), mRNA [NM_207670]	-1.08113	1.09285	-1.17678	-1.34642	-1.18903	-1.06032	-1.14118	-1.2106	1.08894	1.0106	-1.10453	3.10773
NM_008825	A_51_P335251	Mus musculus 6-phosphofructo-2-kinase/fructose-2,6-biphosphatase 2 (Pfkfb2), mRNA [NM_008825]	-2.12812	-1.27182	-1.5005	1.06395	-2.07675	-2.32401	3.10745	1.25261	1.67897	3.10208	1.18827	1.829
NM_008153	A_51_P280723	Mus musculus chemokine-like receptor 1 (Cmklr1), mRNA [NM_008153]	-1.86205	-2.37213	-2.72388	-2.79059	-3.10663	-2.82735	-1.44069	-1.14045	-1.37923	1.04144	-1.15105	1.20397
NM_011968	A_51_P428364	Mus musculus proteasome (prosome, macropain) subunit, alpha type 6 (Psma6), mRNA [NM_011968]	1.14572	-3.09322	-1.32604	-1.33359	-3.1066	-1.21857	1.06532	-1.07293	-1.27556	-1.29196	1.01448	-1.13935
NM_008687	A_51_P304407	Mus musculus nuclear factor I/B (Nfib), mRNA [NM_008687]	-1.69087	-2.37485	-3.10446	-2.03041	-2.04512	-2.86844	-1.63659	-1.79082	-2.2862	-2.01889	-1.73154	-1.81809
NM_053119	A_51_P409039	Mus musculus enoyl Coenzyme A hydratase, short chain, 1, mitochondrial (Echs1), mRNA [NM_053119]	-1.45452	-1.7471	-1.65025	-1.87732	-1.64233	-3.10392	-1.20857	-1.08675	-1.45824	-2.88469	-1.37717	-1.56278
BC025943	A_51_P185156	Mus musculus tankyrase 1 binding protein 1, mRNA (cDNA clone IMAGE:5133740), partial cds. [BC025943]	-1.61172	-1.70664	-1.83019	-1.81632	-3.10296	-1.33021	-1.00852	-1.53438	-2.14765	-1.50314	-1.71105	-1.76154
AK013991	A_51_P433837	Mus musculus 13 days embryo head cDNA, RIKEN full-length enriched library, clone:3110004L20 product:unknown EST, fu	3.10236	2.31812	1.84811	2.30341	1.97708	1.90271	2.66632	1.60577	1.82397	1.64264	1.60317	1.28042
NM_144899	A_51_P185575	Mus musculus thrombospondin repeat containing 1 (Tsrc1), mRNA [NM_144899]	-1.07834	1.22339	-1.34883	3.10196	2.10953	-1.05237	-1.36233	-1.34044	-1.30487	1.0347	-1.49412	1.56976
AK008803	A_51_P454196	Mus musculus adult male stomach cDNA, RIKEN full-length enriched library, clone:2210402M20 product:hypothetical Src	1.11653	-1.71454	-1.66685	-1.50485	-1.73551	-1.68176	-2.03449	-2.42062	-2.08239	-3.09722	-2.83578	-2.09177
NM_007562	A_51_P179589	Mus musculus basonuclin 1 (Bnc1), mRNA [NM_007562]	-1.51403	-1.54878	-2.20817	-2.61903	-2.23168	-2.90474	-1.44595	-2.67873	-1.98544	-3.09629	-2.58163	-3.05516
BI656179	A_51_P286517	BI656179 603283548F1 NCI_CGAP_Mam4 Mus musculus cDNA clone IMAGE:5327866 5', mRNA sequence [BI656179]	1.153	1.09241	1.54412	1.09051	1.13787	1.2571	1.36172	3.09604	1.33678	1.19519	1.34644	1.26528
NM_130895	A_51_P156882	Mus musculus adenosine deaminase, RNA-specific, B1 (Adarb1), transcript variant 1, mRNA [NM_130895]	1.27549	1.06987	-1.01738	1.25579	1.34689	1.11466	1.41907	1.04088	1.1649	3.09398	1.17205	1.12247
NM_145450	A_51_P370510	Mus musculus cDNA sequence BC022687 (BC022687), mRNA [NM_145450]	1.92121	1.70948	1.90707	2.21113	2.41414	2.28523	1.92029	1.80186	1.90207	2.25999	2.68981	3.09327
NM_009802	A_51_P326439	Mus musculus carbonic anhydrase 6 (Car6), mRNA [NM_009802]	2.12842	1.92503	1.58879	1.49567	1.82721	1.3875	2.27823	2.52935	2.94197	2.01028	3.09287	2.21934
AK081588	A_51_P305003	Mus musculus 16 days embryo head cDNA, RIKEN full-length enriched library, clone:C130047N21 product:neurotrophic ty	-2.35827	-2.15043	-3.08792	2.55139	1.03044	-2.90355	-1.16969	-1.20348	2.34248	1.85394	-1.1883	1.09544
NM_026480	A_51_P295586	Mus musculus RIKEN cDNA 2410146L05 gene (2410146L05Rik), mRNA [NM_026480]	1.74923	1.19408	1.46418	3.08743	1.01116	-1.00498	-1.53336	-1.34698	1.0665	1.82211	1.16822	1.06798
BC068129	A_51_P273556	Mus musculus RIKEN cDNA 2310007D09 gene, mRNA (cDNA clone MGC:92947 IMAGE:6411705), complete cds. [BC068129]	1.21616	1.30712	-1.6182	-1.30068	1.07682	-1.7192	1.27748	-1.22532	-1.50553	-2.50012	-2.5881	-3.08639
NM_011248	A_51_P481494	Mus musculus roundabout homolog 3 (Drosophila) (Robo3), mRNA [NM_011248]	1.99571	1.26342	1.83219	1.17948	1.1644	1.39673	3.08626	1.60244	2.96602	-1.1614	1.47413	-1.2122
AJ132857	A_51_P299528	Mus musculus mRNA for putative integral membrane transport protein [AJ132857]	-1.23164	-1.1073	-1.09518	-1.05394	-1.21649	-1.1318	-1.10249	1.20021	1.56041	1.50521	-1.03302	3.08579
NM_022983	A_51_P134452	Mus musculus endothelial differentiation, lysophosphatidic acid G-protein-coupled receptor 7 (Edg7), mRNA [NM_02298	-1.05711	3.08229	1.13068	1.14992	1.2985	1.43515	-1.52917	-1.14257	-1.09002	-1.04804	-1.20084	1.03778
NM_019814	A_51_P263310	Mus musculus hypoxia induced gene 1 (Hig1), mRNA [NM_019814]	1.62499	1.23351	1.82843	2.59678	2.21296	3.08147	1.30137	1.04052	1.22126	1.96335	1.6921	2.06236
NM_026439	A_51_P248786	Mus musculus RIKEN cDNA 2610001E17 gene (2610001E17Rik), mRNA [NM_026439]	-1.02323	-1.26227	-1.61786	-1.50617	-1.45045	-1.91067	-1.72038	-2.29666	-1.54249	-2.09437	-1.85453	-3.08116
NM_153408	A_51_P187748	Mus musculus lung-inducible neuralized-related C3HC4 RING domain protein (Lincr), mRNA [NM_153408]	1.38251	1.29352	1.38356	1.2904	1.17733	1.23559	2.77637	3.08112	1.95627	1.99485	1.74388	1.84297
AI838745	A_51_P443958	AI838745 UI-M-AO0-acf-d-10-0-UI.s1 NIH_BMAP_MPG Mus musculus cDNA clone UI-M-AO0-acf-d-10-0-UI 3', mRNA sequence [A	1.21956	1.12076	1.24827	1.30052	1.18044	3.08065	-1.31053	-1.23305	1.03182	1.06223	-1.11707	-1.19843
NM_009957	A_51_P492934	Mus musculus protocadherin alpha 7 (Pcdha7), mRNA [NM_009957]	-1.13501	-1.06702	3.07508	1.02107	1.12944	-1.01587	-1.18328	-1.13728	1.22392	1.13983	-1.18689	1.15821
NM_029489	A_51_P158763	Mus musculus sterile alpha motif domain containing 7 (Samd7), mRNA [NM_029489]	1.53148	3.04894	3.07291	1.1975	1.04446	2.46461	-1.20505	2.35532	1.09017	1.2946	1.14394	1.24497
NM_021448	A_51_P465871	Mus musculus signal transducer and activator of transcription interacting protein 1 (Statip1), mRNA [NM_021448]	-1.01077	1.03752	-1.30506	-1.29478	-1.33352	-1.73549	3.07279	1.18571	1.52029	1.11825	1.3031	-1.03895
NM_009380	A_51_P388835	Mus musculus thyroid hormone receptor beta (Thrb), mRNA [NM_009380]	1.17983	1.35604	3.07261	1.21049	1.01282	1.28991	-1.00362	1.06326	1.10282	1.13033	1.33153	1.09806
NM_172143	A_51_P119161	Mus musculus orofacial cleft 1 candidate 1 (Ofcc1), mRNA [NM_172143]	1.23298	1.14967	-1.01326	1.47978	1.42762	3.07244	-1.23381	1.06601	1.10819	2.61043	1.18979	1.07293
NM_019950	A_51_P299107	Mus musculus carbohydrate (N-acetylglucosamine 6-O) sulfotransferase 5 (Chst5), mRNA [NM_019950]	-3.07092	-2.71509	-2.32263	-2.33024	-2.56002	-1.65549	-1.1488	-1.00972	-1.16042	1.63143	-1.08678	1.10953
NM_007498	A_51_P293789	Mus musculus activating transcription factor 3 (Atf3), mRNA [NM_007498]	1.92432	1.08012	1.91634	2.35383	2.6723	3.07063	1.73557	1.01084	1.48612	2.92183	2.58036	2.81299
NM_009476	A_51_P351384	Mus musculus uroplakin 2 (Upk2), mRNA [NM_009476]	-1.41235	-1.05908	-1.07716	1.06489	-1.12441	1.11554	1.11974	1.16335	1.28079	3.06981	1.51011	1.66297
NM_010255	A_51_P484869	Mus musculus guanidinoacetate methyltransferase (Gamt), mRNA [NM_010255]	-1.46599	-1.48131	-1.64671	-1.89599	-1.82848	-2.14655	-1.88664	-2.26814	-2.32236	-2.87267	-2.73038	-3.06928
NM_013769	A_51_P234404	Mus musculus tight junction protein 3 (Tjp3), mRNA [NM_013769]	1.57071	1.44881	1.41129	2.65399	1.36484	3.06917	1.0292	1.01217	1.00594	-1.15286	1.04194	-1.0188
NM_146331	A_51_P319470	Mus musculus olfactory receptor 954 (Olfr954), mRNA [NM_146331]	1.81896	3.06877	1.34036	1.97101	1.57483	1.3598	1.04342	1.61248	1.03017	1.51395	-1.0283	1.10995
NM_007619	A_51_P332081	Mus musculus Casitas B-lineage lymphoma (Cbl), mRNA [NM_007619]	-1.70274	1.08228	-2.77471	-1.42057	-1.75557	-3.06688	1.29856	2.92304	1.23418	1.36334	1.00563	1.66257
NAP108723-1	A_51_P250247	Unknown	1.00437	1.12374	1.1547	-1.08218	1.18321	1.32784	-1.10705	1.33898	1.39607	1.05476	1.05968	3.06668
NM_029007	A_51_P498291	Mus musculus expressed sequence AW125753 (AW125753), mRNA [NM_029007]	-1.30645	-1.23749	-1.17226	-1.40211	-1.18203	-1.09137	-3.05247	-3.06578	-1.91214	-1.59571	-2.45052	-2.21485
NM_028841	A_51_P137079	Mus musculus tetraspanin 17 (Tspan17), mRNA [NM_028841]	-1.25706	-1.4129	-1.56506	-2.15763	-2.03464	-2.5249	-1.20112	-1.67904	-1.29103	-2.19215	-1.99926	-3.06464
NM_201364	A_51_P198775	Mus musculus similar to hypothetical protein FLJ10706 (MGC65590), mRNA [NM_201364]	-1.1299	-1.32959	-2.1322	-1.80228	-2.34305	-3.06452	1.58009	-1.20845	-1.06459	-2.13866	-1.70838	-2.56439
NM_009643	A_51_P365344	Mus musculus AHNAK nucleoprotein (desmoyokin) (Ahnak), transcript variant 1, mRNA [NM_009643]	-1.53046	-1.29778	-1.46258	-2.21365	-1.66938	-1.95999	-1.72464	-1.51317	-1.9427	-3.0637	-1.78012	-1.80861
XM_355958	A_51_P273657	PREDICTED: Mus musculus RIKEN cDNA 6430531B16 gene (6430531B16Rik), mRNA [XM_355958]	-1.39458	-1.12209	-1.03525	-1.18199	-1.11544	1.12929	1.13851	1.10069	1.19647	2.08287	3.06155	1.46461
NM_029166	A_51_P274635	Mus musculus RIKEN cDNA E030041M21 gene (E030041M21Rik), mRNA [NM_029166]	1.22969	1.15244	-1.37146	-1.1126	-1.01298	-1.53542	3.06089	1.8642	1.13646	2.05059	1.94137	1.10562
NM_011061	A_51_P255875	Mus musculus peptidyl arginine deiminase, type IV (Padi4), mRNA [NM_011061]	-1.22238	-1.00583	-1.02392	1.2674	1.10711	3.06019	-1.49637	-1.10948	-1.21761	1.25552	1.22006	1.08968
NM_147002	A_51_P365674	Mus musculus olfactory receptor 174 (Olfr174), mRNA [NM_147002]	1.17661	1.1377	1.16748	1.51618	1.42473	1.09881	-1.12952	1.56182	3.05997	2.8311	1.30794	1.43553
NM_011582	A_51_P353213	Mus musculus thrombospondin 4 (Thbs4), mRNA [NM_011582]	1.13153	1.17401	-1.24038	1.19357	1.889	-1.15273	1.05048	1.2388	1.14562	3.05564	1.65854	1.11096
NM_009217	A_51_P238165	Mus musculus somatostatin receptor 2 (Sstr2), mRNA [NM_009217]	-1.04879	1.08349	1.08536	1.4016	1.28063	1.20498	-3.05405	-2.44001	-2.25489	-2.26787	-1.79357	-2.23119
NM_145550	A_51_P327904	Mus musculus Yip1 domain family, member 1 (Yipf1), mRNA [NM_145550]	-1.24928	-2.0457	-1.40165	-1.71081	-3.05269	-1.64364	1.34443	1.22121	-1.24501	-1.48716	-1.00776	-1.10445
NM_015747	A_51_P408631	Mus musculus solute carrier family 20, member 1 (Slc20a1), mRNA [NM_015747]	2.14556	2.21203	1.88156	2.42651	2.87825	3.05203	1.24207	1.06071	1.60262	2.00543	2.48159	2.27679
NM_134139	A_51_P125050	Mus musculus WD repeat domain 74 (Wdr74), mRNA [NM_134139]	1.16087	1.08706	1.06735	-1.01473	1.00094	3.05162	1.50731	-1.01475	-1.0267	1.06621	1.34389	1.33244
NM_019539	A_51_P397575	Mus musculus cathepsin 7 (Cts7), mRNA [NM_019539]	1.19084	1.42102	3.05058	1.04675	1.04496	2.54386	-1.07774	1.02251	1.75304	1.13839	1.19656	1.38212
NM_013621	A_51_P450508	Mus musculus olfactory receptor 69 (Olfr69), mRNA [NM_013621]	-1.03179	1.2653	1.52782	1.24941	1.11637	3.04981	1.20014	1.18493	1.21766	1.437	1.33304	1.46345
NM_146144	A_51_P381657	Mus musculus ubiquitin specific protease 1 (Usp1), mRNA [NM_146144]	-1.00402	-1.34654	-3.04947	-1.41702	-1.42387	-1.71832	1.10814	-1.55523	-1.18061	-1.49278	-1.17144	-1.2762
AK013705	A_51_P400160	Mus musculus adult male hippocampus cDNA, RIKEN full-length enriched library, clone:2900056M07 product:hypothetical	-1.99171	-1.87561	-3.0455	-1.81366	-2.20635	-1.97654	-1.0326	1.03398	1.13882	2.24391	1.19219	1.65723
NM_008688	A_51_P502892	Mus musculus nuclear factor I/C (Nfic), mRNA [NM_008688]	-1.76833	-1.58146	-1.58849	-2.70203	-2.1307	-3.04417	-1.80938	-1.99766	-2.21858	-2.99754	-2.32264	-2.9053
AK041484	A_51_P231892	Mus musculus 3 days neonate thymus cDNA, RIKEN full-length enriched library, clone:A630014F13 product:unknown EST,	-1.70268	-1.14479	-1.72561	1.17536	1.00716	1.01665	-1.48638	-1.19532	-1.07881	1.0679	-1.3278	3.04044
AK048005	A_51_P216254	Mus musculus 16 days embryo head cDNA, RIKEN full-length enriched library, clone:C130029F12 product:similar to LIPO	1.3799	1.18322	1.28199	3.04036	2.32767	2.82229	-1.9156	-1.34243	-1.29011	1.46087	-1.19011	-1.41268
AK029708	A_51_P352158	Mus musculus adult male testis cDNA, RIKEN full-length enriched library, clone:4930488I03 product:weakly similar to	1.07314	-1.06623	1.16429	1.07407	1.06862	1.25337	-1.27679	3.04032	1.24186	1.33864	1.25153	2.06473
TC1481563	A_51_P380271	DROCSPAA csp29 {Drosophila melanogaster;} , partial (6%) [TC1481563]	-1.60004	-1.02261	-1.1893	-1.20441	1.0356	-1.23183	-3.04004	-2.05935	-1.29249	-1.26065	-2.68683	-2.73486
NM_010485	A_51_P301487	Mus musculus ELAV (embryonic lethal, abnormal vision, Drosophila)-like 1 (Hu antigen R) (Elavl1), mRNA [NM_010485]	1.04511	1.0394	-1.30217	1.41151	1.08143	-1.45668	-1.21027	-1.3535	-2.42681	-1.64075	-1.55781	-3.0389
NM_133733	A_51_P206144	Mus musculus RIKEN cDNA 9030425E11 gene (9030425E11Rik), mRNA [NM_133733]	-1.54167	-1.79401	-2.02386	-2.5221	-2.02224	-2.25276	-1.42085	-1.5185	-1.35535	-3.03883	-2.06016	-2.51438
NM_026024	A_51_P345159	Mus musculus ubiquitin-conjugating enzyme E2T (putative) (Ube2t), mRNA [NM_026024]	-1.01477	1.08365	-2.38545	-1.75593	-1.59553	-1.81822	1.02423	-1.03479	-1.17926	-2.4499	-2.20256	-3.03775
XM_485171	A_51_P308298	PREDICTED: Mus musculus myosin, light polypeptide 9, regulatory (Myl9), mRNA [XM_485171]	1.02042	1.03452	-1.06992	-1.8041	-1.41804	-1.29729	-2.13305	-1.87377	-2.45808	-2.10587	-1.6077	-3.03608
NM_018729	A_51_P205209	Mus musculus CD244 natural killer cell receptor 2B4 (Cd244), mRNA [NM_018729]	1.00069	2.62019	3.034	1.14907	1.20039	2.57766	1.00056	1.11275	1.14565	1.14017	1.11533	1.08407
NM_023516	A_51_P439085	Mus musculus RIKEN cDNA 2310016C08 gene (2310016C08Rik), mRNA [NM_023516]	1.97258	1.34783	1.4392	2.54514	3.03358	2.85512	1.93952	1.25412	1.48324	2.27509	2.31272	2.63787
NM_054041	A_51_P407248	Mus musculus anthrax toxin receptor 1 (Antxr1), mRNA [NM_054041]	-1.08501	-1.12081	-1.80231	-1.89492	-3.03337	-2.07757	1.04691	-1.21461	-1.42552	-1.8545	-1.49	-1.9791
NM_028113	A_51_P181891	Mus musculus RIKEN cDNA 2600011E07 gene (2600011E07Rik), mRNA [NM_028113]	1.41162	1.20597	1.25675	1.42221	1.21687	1.35098	1.79164	1.2366	1.52446	3.0332	1.44132	1.49852
NM_028753	A_51_P307470	Mus musculus processing of precursor 7, ribonuclease P family, (S. cerevisiae) (Pop7), mRNA [NM_028753]	-1.18447	-1.35677	-3.03233	-2.15459	-1.68889	-2.2863	-1.07112	-1.26795	-1.16113	-1.64404	-1.45489	-1.67181
NM_011606	A_51_P486240	Mus musculus C-type lectin domain family 3, member b (Clec3b), mRNA [NM_011606]	-1.22945	-1.96524	-2.24828	-1.7293	-1.91125	-2.18007	-1.86255	-2.01533	-1.7785	-3.03198	-2.9425	-2.87361
XM_126776	A_51_P254302	PREDICTED: similar to KIAA1917 protein [Mus musculus], mRNA sequence [XM_126776]	2.05185	1.62032	1.07137	1.25061	-1.61864	1.01296	1.00364	1.28917	1.42225	1.3868	-1.32212	3.03118
NM_007630	A_51_P457528	Mus musculus cyclin B2 (Ccnb2), mRNA [NM_007630]	-1.63196	-1.61301	-2.58298	-2.21772	-2.15452	-2.24623	-1.50045	-1.29344	-2.31067	-2.97452	-2.94681	-3.03003
NM_172653	A_51_P223498	Mus musculus solute carrier family 39 (zinc transporter), member 10 (Slc39a10), mRNA [NM_172653]	-1.86085	-1.88719	-2.52495	-1.56641	-1.89628	-2.76679	-1.38591	-1.87782	-1.58903	-3.02347	-1.76435	-1.9965
NM_028054	A_51_P372937	Mus musculus zinc finger, FYVE domain containing 19 (Zfyve19), mRNA [NM_028054]	2.7183	2.46389	2.23598	1.01874	1.45014	1.56774	3.02258	1.5414	1.87999	1.86454	1.72856	-1.69952
AK042293	A_51_P147712	Mus musculus 3 days neonate thymus cDNA, RIKEN full-length enriched library, clone:A630079E18 product:hypothetical	1.30584	1.8998	2.72023	3.01948	1.2567	1.63593	-1.11544	1.21266	-1.38427	1.01941	-1.00935	-1.27526
NM_011881	A_51_P207324	Mus musculus G protein-coupled receptpr kinase 1 (Grk1), mRNA [NM_011881]	-1.03585	1.32248	3.01755	-1.01735	1.36981	1.46694	1.23088	1.05464	1.09815	1.07958	-1.05847	1.11654
NM_011792	A_51_P167963	Mus musculus beta-site APP cleaving enzyme 1 (Bace1), mRNA [NM_011792]	-1.09679	-1.0496	1.03538	1.05824	1.5024	-1.43283	3.01264	1.03985	1.65183	2.91413	2.08661	1.22756
NM_029629	A_51_P475612	Mus musculus fumarylacetoacetate hydrolase domain containing 2A (Fahd2a), mRNA [NM_029629]	-1.14164	1.06175	-1.64693	1.01289	-2.13239	-1.68309	3.01244	1.70592	-1.3083	1.18311	1.30588	1.79223
NM_009214	A_51_P457259	Mus musculus spermine synthase (Sms), mRNA [NM_009214]	1.5214	1.05876	1.22106	1.08624	1.06139	-1.01577	2.04406	1.2025	1.07892	1.28404	1.52524	-3.01195
NM_011329	A_51_P299896	Mus musculus chemokine (C-C motif) ligand 1 (Ccl1), mRNA [NM_011329]	-2.60394	-3.01078	-2.88566	-1.72652	-1.4839	-2.60575	1.78337	1.70251	1.20966	2.37339	1.05059	2.31494
AK005953	A_51_P132483	Mus musculus adult male testis cDNA, RIKEN full-length enriched library, clone:1700013H16 product:hypothetical prot	-1.02826	-1.16885	-1.0511	1.18052	1.13283	1.02846	1.9406	1.21249	1.47528	3.00918	1.69423	1.5046
NM_172395	A_51_P512591	Mus musculus CDC42 small effector 1 (Cdc42se1), mRNA [NM_172395]	1.34523	1.06513	-1.27498	1.36697	-2.7715	-3.00498	-1.04384	1.06931	1.02235	-1.92597	1.37302	-1.00548
NM_013471	A_51_P256342	Mus musculus annexin A4 (Anxa4), mRNA [NM_013471]	2.38774	1.88121	1.65252	1.79103	1.83096	1.4721	1.19676	-1.65452	-1.25148	-1.56287	-1.50462	-3.00407
NM_146191	A_51_P398436	Mus musculus leucine-rich repeat kinase 1 (Lrrk1), mRNA [NM_146191]	-1.24565	-1.26566	-1.62302	-2.67153	-2.61244	-2.61791	1.10254	-1.31943	-1.15302	-1.67489	-1.60893	-3.00387
NM_010763	A_51_P457857	Mus musculus mannosidase, alpha, class 1A, member 2 (Man1a2), mRNA [NM_010763]	1.1174	1.11204	-1.08374	2.113	-1.2497	-1.0276	3.00313	1.18597	1.02272	1.566	1.8258	1.38446
NM_145556	A_51_P415647	Mus musculus TAR DNA binding protein (Tardbp), transcript variant 1, mRNA [NM_145556]	-1.76135	-1.48553	-2.28115	-2.26559	-3.00265	-2.12403	-1.22928	-1.32662	-1.61611	-1.88186	-1.20202	-1.41898
NM_010291	A_51_P385639	Mus musculus gap junction membrane channel protein beta 5 (Gjb5), mRNA [NM_010291]	-1.5446	-1.72489	-1.37101	-1.96285	-1.89196	-1.38461	-1.75789	-2.13266	-2.03883	-2.29794	-3.00254	-2.22508
NM_080854	A_51_P230733	Mus musculus solute carrier family 34 (sodium phosphate), member 3 (Slc34a3), mRNA [NM_080854]	-1.06821	1.32343	2.09665	1.38062	1.49683	3.00203	-1.28006	1.1123	-1.02943	1.19024	-1.01362	1.0228
NM_008126	A_51_P353772	Mus musculus gap junction membrane channel protein beta 3 (Gjb3), mRNA [NM_008126]	-1.8564	-1.51064	-2.03382	-2.90686	-2.99907	-2.98403	-1.2997	-1.04926	-1.51382	-1.88292	-1.43584	-1.41406
NM_146175	A_51_P205170	Mus musculus zinc finger protein 282 (Zfp282), mRNA [NM_146175]	-1.23901	-2.99621	-2.09706	-1.4864	-2.18064	-2.61911	1.25638	-1.22486	-1.22087	1.72555	-1.68874	-1.75052
AK030808	A_51_P514049	Mus musculus adult male thymus cDNA, RIKEN full-length enriched library, clone:5830410H20 product:SYNTAXIN 17 homol	1.13291	1.4611	2.9951	1.39047	1.23462	1.88562	1.37813	1.33965	1.23051	1.77144	1.44936	1.27293
NM_020284	A_51_P272806	Mus musculus cathepsin R (Ctsr), mRNA [NM_020284]	-1.6579	-1.05068	-2.99356	-1.81232	-2.23618	-2.34212	-1.1711	-1.06931	-1.38275	1.94301	1.11429	1.29273
AK020619	A_51_P473658	Mus musculus adult male urinary bladder cDNA, RIKEN full-length enriched library, clone:9530062K07 product:hypothet	1.19011	1.85432	2.26315	2.99291	1.15653	1.16694	-1.09937	-1.09074	-1.16952	1.18001	-1.15588	-1.1188
AK043098	A_51_P225525	Mus musculus 7 days neonate cerebellum cDNA, RIKEN full-length enriched library, clone:A730055O16 product:similar t	1.67347	1.29769	1.0434	1.36358	-2.99102	-2.87491	-1.44186	-1.56862	-1.18418	-1.66773	1.19492	-1.68122
AF045741	A_51_P268529	Mus musculus deoxyribonuclease II precursor mRNA, complete cds. [AF045741]	-1.78543	-1.29751	-1.31659	-1.71878	-1.56777	-1.79342	-1.4943	-1.64748	-1.13364	-2.99078	-2.40401	-2.68364
NM_026780	A_51_P509171	Mus musculus CCNDBP1 interactor (Cbpin), mRNA [NM_026780]	1.88226	1.44851	1.35466	1.61103	1.78039	-1.21626	2.99059	2.02502	2.03334	2.31736	2.78943	2.29247
NM_172396	A_51_P414529	Mus musculus RIKEN cDNA 9130011J15 gene (9130011J15Rik), mRNA [NM_172396]	-1.17364	-1.4802	-2.21819	-1.25644	-2.99013	-1.28865	-1.11948	-1.44784	-1.41082	-1.26711	-1.03767	-1.20279
AK079078	A_51_P353264	Mus musculus adult male diencephalon cDNA, RIKEN full-length enriched library, clone:9330158F20 product:unknown EST	1.36544	1.66781	1.04804	1.49325	2.066	1.16536	1.22047	1.23411	1.32594	2.98925	1.42318	1.69865
NM_009142	A_51_P196925	Mus musculus chemokine (C-X3-C motif) ligand 1 (Cx3cl1), mRNA [NM_009142]	-1.49758	-1.67395	-1.67191	-2.40929	-2.13875	-2.42265	-1.94138	-2.98705	-1.89496	-2.53352	-2.76739	-2.5507
NM_010353	A_51_P151588	Mus musculus germ cell-specific gene 2 (Gsg2), mRNA [NM_010353]	-1.467	1.09266	-1.19204	-2.0419	-1.7868	-2.48069	-1.19993	-1.39366	-1.46562	-2.91841	-2.90777	-2.98603
NM_001008424	A_51_P468196	Mus musculus corneodesmosin (Cdsn), mRNA [NM_001008424]	1.29754	1.13976	2.98311	2.27709	1.21255	1.85808	-1.36301	-1.04693	1.97329	1.32084	-1.19495	1.20505
AK048613	A_51_P506593	Mus musculus 16 days embryo head cDNA, RIKEN full-length enriched library, clone:C130087K05 product:hypothetical An	1.69939	1.34851	1.31161	-1.05427	1.39362	2.98283	1.19839	1.24349	-1.16804	-1.01834	1.10516	-1.0532
NM_021543	A_51_P274488	Mus musculus protocadherin 8 (Pcdh8), mRNA [NM_021543]	-1.09996	1.13944	1.21843	1.09925	1.17338	1.21721	-1.01517	1.19304	-1.0305	1.25188	1.2361	2.98213
NM_178693	A_51_P461219	Mus musculus coenzyme Q4 homolog (yeast) (Coq4), mRNA [NM_178693]	1.68313	1.98728	2.97807	1.40414	1.5319	2.45034	1.50343	1.30027	-1.03837	1.34659	1.18109	1.22184
NM_172872	A_51_P237565	Mus musculus ankyrin repeat domain 38 (Ankrd38), mRNA [NM_172872]	-1.38404	-1.04633	1.47492	1.26494	1.21402	1.12372	1.17369	1.1114	2.11104	2.97594	1.30163	1.13046
BC025009	A_51_P331028	Mus musculus cDNA clone IMAGE:5041748, containing frame-shift errors [BC025009]	-1.13981	-1.24883	-2.97586	-1.35857	-1.171	-1.56585	1.05146	-1.17766	-1.11786	-2.33067	-1.19274	-1.73822
BC016250	A_51_P180621	Mus musculus CDC42 effector protein (Rho GTPase binding) 1, mRNA (cDNA clone MGC:28884 IMAGE:4910994), complete cds	-2.32164	-2.07579	-2.63994	-2.70891	-2.1922	-2.69653	-2.34428	-2.56825	-2.58616	-2.97327	-2.61068	-2.27221
NM_026116	A_51_P345196	Mus musculus Bardet-Biedl syndrome 2 homolog (human) (Bbs2), mRNA [NM_026116]	-1.99462	-2.22524	-2.19746	-1.92661	-2.38009	-2.97273	1.29253	1.24872	2.08757	2.66159	1.08624	-1.07692
NM_173390	A_51_P332169	Mus musculus NHS-like 1 (Nhsl1), mRNA [NM_173390]	-1.47084	-1.57465	-1.73721	-1.85659	-1.96373	-2.97163	-1.23423	-2.26918	-1.63651	-2.28858	-1.9329	-2.33052
NM_013807	A_51_P375201	Mus musculus polo-like kinase 3 (Drosophila) (Plk3), mRNA [NM_013807]	1.41918	1.04736	1.49944	2.29923	2.97132	2.78816	1.07209	-1.03852	1.27485	2.20694	2.39274	2.85122
NM_009250	A_51_P434838	Mus musculus serine (or cysteine) proteinase inhibitor, clade I, member 1 (Serpini1), mRNA [NM_009250]	-1.13673	-1.2545	-1.10211	1.6258	1.83505	1.0247	1.13189	1.17866	2.97029	2.39464	1.65087	1.24293
NM_177583	A_51_P325124	Mus musculus anterior pharynx defective 1b homolog (C. elegans) (Aph1b), mRNA [NM_177583]	-1.19198	-1.75855	-1.51598	-2.96744	-1.65937	-2.00279	1.18372	-2.05694	-1.31309	-1.67501	-1.56615	-1.6275
NM_010476	A_51_P250934	Mus musculus hydroxysteroid (17-beta) dehydrogenase 7 (Hsd17b7), mRNA [NM_010476]	-1.84824	-2.56982	-2.26643	-2.292	-1.49627	-1.64866	-2.18756	-2.27043	-2.96538	-2.17324	-1.69296	-1.69621
NM_008223	A_51_P468140	Mus musculus serine (or cysteine) proteinase inhibitor, clade D, member 1 (Serpind1), mRNA [NM_008223]	-1.80079	-1.39793	-1.42623	-2.03912	-1.80737	-2.00587	-1.9864	-1.65325	-2.51138	-1.3122	-2.64602	-2.96483
A_51_P118070	A_51_P118070	Unknown	1.50009	-1.00322	1.0855	1.30247	1.12751	2.96392	-1.39422	-1.19344	-1.07361	-1.03198	-1.09285	-1.08596
AK084245	A_51_P135665	Mus musculus 12 days embryo eyeball cDNA, RIKEN full-length enriched library, clone:D230012P12 product:hypothetical	1.05797	1.00821	2.96315	1.03541	1.17396	1.01844	1.15989	1.36142	1.13778	1.27654	1.13578	1.42678
NM_011369	A_51_P204402	Mus musculus Shc SH2-domain binding protein 1 (Shcbp1), mRNA [NM_011369]	-1.49727	-1.17476	-2.2506	-1.66682	-1.40841	-1.44604	-1.83603	-1.90872	-1.90013	-2.96233	-1.83962	-1.93559
BC025943	A_51_P185156	Mus musculus tankyrase 1 binding protein 1, mRNA (cDNA clone IMAGE:5133740), partial cds. [BC025943]	-1.69017	-1.39759	-2.66335	-1.41906	-1.38319	-1.50059	-1.39589	-1.64199	-1.78477	-2.95952	-1.87551	-2.01182
NM_172507	A_51_P439686	Mus musculus SH3 domain binding glutamic acid-rich protein like 2 (Sh3bgrl2), mRNA [NM_172507]	-1.1929	-1.04351	1.03936	1.22518	-1.06115	2.95485	-1.24409	1.48613	1.14167	1.06716	-1.15553	1.06536
AK038075	A_51_P407922	Mus musculus 16 days neonate thymus cDNA, RIKEN full-length enriched library, clone:A130076E08 product:LUNG SEVEN T	-1.1114	-1.20811	1.01938	1.06099	-1.03085	1.16899	-1.13373	-1.0881	-1	1.10041	1.35926	2.9528
NM_010757	A_51_P306183	Mus musculus v-maf musculoaponeurotic fibrosarcoma oncogene family, protein K (avian) (Mafk), mRNA [NM_010757]	1.67946	1.65786	1.92924	2.06662	2.95121	2.76006	1.60045	1.18899	1.25324	1.88149	2.16284	2.24041
NM_011120	A_51_P292196	Mus musculus proliferin related protein (Plfr), mRNA [NM_011120]	-2.73193	-2.13224	-2.76754	-1.87941	-2.84325	-2.22634	-1.01687	1.18984	1.05051	1.66776	2.94785	1.521
AK047359	A_51_P466423	Mus musculus 10 days neonate cerebellum cDNA, RIKEN full-length enriched library, clone:B930053B19 product:unknown	1.1444	1.23301	1.19529	1.53912	2.94707	1.30148	1.16216	1.41524	1.27168	1.45184	1.57558	1.37281
NM_025732	A_51_P189704	Mus musculus RIKEN cDNA 4921520G13 gene (4921520G13Rik), mRNA [NM_025732]	1.18489	1.12105	2.94688	1.43266	1.25668	1.35778	1.0308	-1.21433	1.2485	1.23858	1.45696	1.32275
XM_619002	A_51_P210143	PREDICTED: Mus musculus similar to Nesprin 2 (Nuclear envelope spectrin repeat protein 2) (Syne-2) (Synaptic nuclea	1.07497	-1.06669	-1.69561	-1.80196	-1.81315	-2.81035	-1.52191	-1.25621	-1.19357	-1.37349	-1.56258	-2.94504
NM_025784	A_51_P369508	Mus musculus BCS1-like (yeast) (Bcs1l), mRNA [NM_025784]	2.94472	2.56012	1.31871	2.41868	2.72454	1.70373	1.33475	1.06352	-1.059	-1.08123	-1.08197	-1.29022
NM_133995	A_51_P183051	Mus musculus ureidopropionase, beta (Upb1), mRNA [NM_133995]	2.15162	1.86836	1.87326	1.66097	1.23468	1.58907	1.37199	-1.21135	2.94457	1.01757	-1.06458	-1.12053
NM_011711	A_51_P164127	Mus musculus formin-like 3 (Fmnl3), mRNA [NM_011711]	1.0333	1.08124	1.03901	2.94337	1.37413	1.0944	-1.13334	-1.01911	1.09726	1.2828	1.01509	1.03587
NM_023115	A_51_P132761	Mus musculus protocadherin 15 (Pcdh15), mRNA [NM_023115]	1.09557	2.28491	2.94233	1.07164	1.46415	1.30159	-1.10199	1.18656	1.18131	-1.01721	1.01622	1.08267
NM_008086	A_51_P157083	Mus musculus growth arrest specific 1 (Gas1), mRNA [NM_008086]	-1.717	-1.71961	-1.90519	-2.60432	-2.36591	-2.94209	-1.40298	-1.30266	-1.59835	-2.79837	-1.91353	-1.81798
NM_029158	A_51_P130497	Mus musculus cellular nucleic acid binding protein 2 (Cnbp2), mRNA [NM_029158]	-1.4658	-1.24406	2.94166	1.01847	-1.28998	-1.28124	-1.15554	1.04435	1.39719	1.41444	-1.01967	1.27682
AF035399	A_51_P124658	Mus musculus neurotrophin-3 receptor non-catalytic isoform 1 (trkC) mRNA, complete cds. [AF035399]	-2.94126	-2.14545	-1.69898	-1.99568	-2.31135	-2.33913	-1.3183	-1.30607	-1.69002	-1.3565	-1.29218	-1.09769
NM_153168	A_51_P314501	Mus musculus leucyl-tRNA synthetase, mitochondrial (Lars2), nuclear gene encoding mitochondrial protein, mRNA [NM_1	-2.94096	-1.77461	1.04307	-1.08374	-1.04452	-1.09903	-1.86698	-1.33272	-1.18041	-1.99753	-1.15092	1.51612
NM_025852	A_51_P362009	Mus musculus transcription elongation factor B polypeptide 3 binding protein 1 (Tceb3bp1), transcript variant 1, mR	1.39131	1.18604	2.94051	1.15203	1.09522	1.15967	1.17822	1.15683	1.11725	1.13209	1.24435	1.70768
AF218265	A_51_P392277	Mus musculus mucin Muc4 mRNA, partial cds. [AF218265]	-1.19303	-1.1726	1.39846	1.20173	-1.16888	2.93896	-1.35306	-1.347	-1.06115	-1.01181	-1.29097	-1.17098
NM_175433	A_51_P148355	Mus musculus RIKEN cDNA 5430400N05 gene (5430400N05Rik), mRNA [NM_175433]	2.0991	1.54962	1.17999	1.41733	1.43895	-1.0287	-1.06665	-1.60542	-1.41153	-1.93963	-1.55391	-2.93695
NM_019787	A_51_P371120	Mus musculus SEC23B (S. cerevisiae) (Sec23b), mRNA [NM_019787]	1.76931	1.41839	1.32926	1.51457	1.60851	1.33236	2.93613	1.14359	1.47476	1.3582	1.51293	1.21503
NM_176958	A_51_P521171	Mus musculus hypoxia-inducible factor 1, alpha subunit inhibitor (Hif1an), mRNA [NM_176958]	-2.07587	-2.8286	-2.56462	-2.06957	-2.32612	-2.93491	1.08651	-1.14304	-1.16763	-1.29583	-1.00394	-1.23323
NM_011614	A_51_P183882	Mus musculus tumor necrosis factor (ligand) superfamily, member 12 (Tnfsf12), mRNA [NM_011614]	-1.35626	-1.68551	-1.59255	-1.0997	-1.72551	-1.79621	2.93396	1.26113	1.18513	-1.06192	1.18049	-1.12163
BC018431	A_51_P213651	Mus musculus coiled-coil alpha-helical rod protein 1, mRNA (cDNA clone IMAGE:3602525), with apparent retained intro	1.82964	2.93325	-1.00087	2.81287	1.77172	1.20873	1.10878	-1.11106	-1.69745	1.82181	-1.47599	1.16478
NM_021718	A_51_P136288	Mus musculus membrane-spanning 4-domains, subfamily A, member 4B (Ms4a4b), mRNA [NM_021718]	-2.93289	-2.587	-1.71833	-1.71177	-2.29818	-2.88841	1.75482	1.33567	2.70937	2.1727	1.40431	1.56946
NM_146297	A_51_P293144	Mus musculus olfactory receptor 1115 (Olfr1115), mRNA [NM_146297]	1.05865	-1.34529	-1.1162	1.0899	-1.19001	-1.15411	-1.53259	-1.72873	-2.93287	-1.55665	-1.66852	-1.61531
NM_146136	A_51_P340653	Mus musculus solute carrier family 16 (monocarboxylic acid transporters), member 4 (Slc16a4), mRNA [NM_146136]	-1.3928	-1.8563	-2.04964	-1.4397	-1.45448	-1.36457	-1.96665	-2.06207	-2.4034	-2.93265	-1.99989	-2.1678
A_51_P284741	A_51_P284741	Unknown	-1.03395	-1.00496	1.48939	-1.03682	1.21001	1.34031	1.06496	1.45909	1.26468	1.24262	1.16882	2.9323
XM_136506	A_51_P173445	PREDICTED: similar to solute carrier family 30 (zinc transporter), member 10 isoform a [Mus musculus], mRNA sequenc	1.44188	1.39884	1.19093	2.16532	1.21732	1.04652	1.29086	1.30333	1.11579	2.93217	1.67635	1.38612
NM_133197	A_51_P271107	Mus musculus mcf.2 transforming sequence (Mcf2), mRNA [NM_133197]	-1.04313	-1.08833	1.30693	1.0315	-1.03246	1.26627	-1.04863	1.07638	1.06692	2.93138	1.07176	1.09838
AK006807	A_51_P464808	Mus musculus adult male testis cDNA, RIKEN full-length enriched library, clone:1700056A17 product:hypothetical MAGE	-1.05201	2.93084	1.28756	1.14155	-1.01573	1.03251	-1.11794	1.46931	1.09914	-1.06243	1.45673	1.05754
NM_026856	A_51_P447454	Mus musculus zinc finger protein 644 (Zfp644), mRNA [NM_026856]	1.10352	1.09175	1.25419	1.26363	1.41548	1.27997	2.92998	1.03965	1.1761	-1.08138	1.54846	1.00811
NM_007507	A_51_P301289	Mus musculus ATP synthase, H+ transporting, mitochondrial F1F0 complex, subunit e (Atp5k), mRNA [NM_007507]	-1.41381	-1.52879	-1.5515	-2.37061	-2.13337	-2.92916	1.11316	-1.05103	-1.63436	-1.20279	-1.1139	-1.44915
NM_010474	A_51_P365153	Mus musculus heparan sulfate (glucosamine) 3-O-sulfotransferase 1 (Hs3st1), mRNA [NM_010474]	-2.46184	-2.65614	-2.86046	-2.11514	-1.59309	-2.33221	-1.7172	-1.46892	-2.92907	-2.65972	-2.17499	-2.16468
BC049647	A_51_P284370	Mus musculus within bgcn homolog (Drosophila), mRNA (cDNA clone MGC:58415 IMAGE:6707378), complete cds. [BC049647]	-2.07987	-2.20581	-2.14661	-2.17647	-1.95719	-2.2371	1.25156	1.29822	1.149	2.9272	1.15894	2.07888
NM_022021	A_51_P117581	Mus musculus Cdk5 and Abl enzyme substrate 1 (Cables1), mRNA [NM_022021]	1.15078	-1.40459	-1.61566	-1.48181	-1.21839	-2.09933	-1.07926	-2.46018	-1.73663	-2.71625	-2.15663	-2.92547
AK088735	A_51_P494006	Mus musculus 2 days neonate thymus thymic cells cDNA, RIKEN full-length enriched library, clone:E430024N19 product:	2.46691	2.92508	1.53825	1.68753	1.85245	1.7439	1.14051	-1.33891	-1.25632	-1.84165	-1.25719	-1.37743
NM_146827	A_51_P420577	Mus musculus olfactory receptor 983 (Olfr983), mRNA [NM_146827]	-1.05951	1.02208	-1.08181	-1.0581	-1.04974	-1.25809	1.25901	2.92501	1.17477	1.10263	1.15716	1.09414
NM_133207	A_51_P513969	Mus musculus potassium voltage-gated channel, subfamily H (eag-related), member 7 (Kcnh7), mRNA [NM_133207]	-1.29045	-1.26694	1.09337	-1.20945	-1.29284	1.08552	-1.06111	1.14192	2.92027	1.23769	1.19606	1.39267
NM_172852	A_51_P148902	Mus musculus serine (or cysteine) proteinase inhibitor, clade B (ovalbumin), member 13 (Serpinb13), mRNA [NM_172852	-1.812	-1.35265	-1.64508	-1.21652	-1.32937	-2.13341	-2.91745	-2.61991	-2.01012	-1.3228	-2.68698	-1.83345
NM_033602	A_51_P367763	Mus musculus pellino 2 (Peli2), mRNA [NM_033602]	1.19887	2.13512	2.28861	1.13387	1.15013	2.91561	1.2894	1.08519	1.08217	1.14344	1.08891	1.31434
AK032440	A_51_P132233	Mus musculus adult male olfactory brain cDNA, RIKEN full-length enriched library, clone:6430547C23 product:unknown	-1.97124	-2.42488	-2.91458	-2.08396	-2.18978	-1.69029	-1.85795	-1.16252	-1.3069	1.28377	-1.20284	-1.39167
NM_011176	A_51_P282833	Mus musculus suppression of tumorigenicity 14 (colon carcinoma) (St14), mRNA [NM_011176]	1.286	2.91379	1.23723	1.2133	1.47777	1.31411	-1.05652	1.12673	-1.01899	-1.09954	-1.03106	-1.14474
NM_031249	A_51_P492476	Mus musculus cleavage stimulation factor, 3' pre-RNA subunit 2, tau (Cstf2t), mRNA [NM_031249]	-1.13939	-1.51815	-2.05721	-1.82722	-2.68553	-2.91244	-1.16904	-1.18111	-1.5777	-1.52031	-1.25168	-1.54346
NM_010453	A_51_P310820	Mus musculus homeo box A5 (Hoxa5), mRNA [NM_010453]	-1.07283	-1.12041	-1.53102	-2.69145	-2.17874	-2.90825	1.17171	-1.28138	1.14351	-1.50015	-1.11622	-1.98108
NM_001014974	A_51_P106441	Mus musculus tubulin tyrosine ligase-like family, member 4 (Ttll4), mRNA [NM_001014974]	1.1337	1.01524	1.33985	1.17331	1.30307	1.32148	1.08099	2.9082	1.1736	1.08457	1.19895	1.90327
NM_029083	A_51_P245796	Mus musculus DNA-damage-inducible transcript 4 (Ddit4), mRNA [NM_029083]	1.89405	1.35221	2.2333	2.90785	2.69866	2.31937	1.3434	1.00606	1.77303	2.396	2.50532	2.5743
NM_146161	A_51_P199725	Mus musculus Rho GTPase activating protein 24 (Arhgap24), transcript variant 2, mRNA [NM_146161]	-1.02934	-1.50231	-2.06024	-1.85068	-1.65432	-2.90698	1.33857	1.11598	1.08682	-1.21307	1.02531	-1.13019
NM_009365	A_51_P366344	Mus musculus transforming growth factor beta 1 induced transcript 1 (Tgfb1i1), mRNA [NM_009365]	-1.29861	-1.27498	-1.45451	-1.43001	-1.45418	-1.74751	-1.34665	-1.14394	-1.42143	-2.08638	-1.67154	-2.90584
BG294955	A_51_P324037	BG294955 602392272F1 NIH_MGC_94 Mus musculus cDNA clone IMAGE:4504193 5', mRNA sequence [BG294955]	1.08757	1.10249	1.09361	1.10344	1.117	1.16604	-2.90411	-2.09654	-2.31158	-1.68715	-1.50786	-1.93379
NM_146776	A_51_P324970	Mus musculus olfactory receptor 821 (Olfr821), mRNA [NM_146776]	1.32387	1.70486	2.90047	1.39789	1.22421	1.55813	1.1604	1.24695	1.24049	1.25017	1.22442	1.49399
NM_010871	A_51_P248403	Mus musculus baculoviral IAP repeat-containing 1f (Birc1f), mRNA [NM_010871]	-1.03134	1.06405	-1.07892	1.00822	1.00623	-1.10949	-1.03924	2.89853	1.14703	1.10986	1.06287	1.39615
AK053110	A_51_P400123	Mus musculus 0 day neonate lung cDNA, RIKEN full-length enriched library, clone:E030002N07 product:similar to PHOSP	-1.39558	1.04331	1.03244	-1.23652	1.01152	2.89679	1.04109	1.05849	-1.13026	1.15249	-1.03766	1.13323
NM_008913	A_51_P213532	Mus musculus protein phosphatase 3, catalytic subunit, alpha isoform (Ppp3ca), mRNA [NM_008913]	1.99165	1.16458	-1.20992	1.28653	1.28918	-1.13443	-1.22632	-1.69023	-1.32384	-1.99995	-1.41189	-2.89674
NM_019981	A_51_P420908	Mus musculus testis expressed gene 101 (Tex101), mRNA [NM_019981]	1.12809	-1.03796	1.63429	-1.17902	-1.39337	-1.46929	1.96354	2.89576	1.26785	1.011	-1.02485	-1.21772
NM_026560	A_51_P155142	Mus musculus cell division cycle associated 8 (Cdca8), mRNA [NM_026560]	-1.26157	-1.18269	-2.89524	-1.69602	-1.65351	-1.68747	1.0043	-1.13487	-1.62766	-1.83146	-1.89317	-1.80737
XM_129595	A_51_P325281	PREDICTED: similar to Ifi204 protein [Mus musculus], mRNA sequence [XM_129595]	-1.05054	2.89491	1.9748	1.11177	-1.2253	-1.02157	1.05154	1.3473	-1.0067	1.25597	1.19487	1.34964
XM_283372	A_51_P309234	PREDICTED: Mus musculus RIKEN cDNA 1700110N18 gene (1700110N18Rik), mRNA [XM_283372]	1.31729	1.27465	-1.2262	1.25114	1.08602	-1.1407	2.89371	2.23423	1.32875	1.56876	2.35889	-1.07437
NM_009806	A_51_P167237	Mus musculus calcium/calmodulin-dependent serine protein kinase (MAGUK family) (Cask), transcript variant 1, mRNA [	1.24037	-1.057	-1.10598	1.5281	-1.25138	-1.31781	2.88886	1.1074	-1.08418	1.26932	1.12216	1.51018
XM_129704	A_51_P461416	PREDICTED: potassium voltage-gated channel, subfamily Q, member 5 [Mus musculus], mRNA sequence [XM_129704]	2.88849	1.40409	-1.36072	1.94122	-1.03042	1.10997	1.57926	1.2248	1.16457	2.41511	1.27863	1.47677
NM_011072	A_51_P220993	Mus musculus profilin 1 (Pfn1), mRNA [NM_011072]	-1.4334	-1.59746	-1.40688	-1.40139	-2.87963	-2.36707	-1.36681	-1.12331	-1.64744	-2.88806	-1.31946	-2.16348
AK085913	A_51_P333344	Mus musculus 16 days neonate heart cDNA, RIKEN full-length enriched library, clone:D830027M14 product:hypothetical	1.20807	1.40807	1.32799	1.35646	1.18405	1.01998	1.03787	1.25131	1.93199	2.88789	1.17684	1.35007
A_51_P263137	A_51_P263137	Unknown	-1.35401	-1.30881	-1.36102	1.24502	-1.39764	1.0073	-2.88708	-2.84127	-2.56856	-1.80682	-2.28908	-2.34109
NM_009484	A_51_P139835	Mus musculus ubiquitously transcribed tetratricopeptide repeat gene, Y chromosome (Uty), mRNA [NM_009484]	1.09412	1.00769	2.24287	1.21405	1.54695	2.88673	-1.07104	-1.10712	1.08943	1.86373	-1.03804	1.20148
AK012034	A_51_P114126	Mus musculus 10 days embryo whole body cDNA, RIKEN full-length enriched library, clone:2610315N17 product:hypotheti	1.06584	-1.59466	2.88468	-1.21138	-1.38244	-1.13075	-1.06557	-1.03509	-1.00329	-1.03652	-1.14899	1.20652
NM_007706	A_51_P107362	Mus musculus suppressor of cytokine signaling 2 (Socs2), mRNA [NM_007706]	2.0139	1.6127	1.33305	1.28049	1.94024	1.2769	2.37501	2.06401	2.47096	2.81134	2.8844	1.7048
NM_052976	A_51_P161724	Mus musculus oligophrenin 1 (Ophn1), mRNA [NM_052976]	-1.22876	-1.38362	-1.57946	-1.82125	-1.66533	-1.60073	-1.58692	-1.92505	-1.57903	-2.41623	-2.71789	-2.88337
NM_016878	A_51_P128096	Mus musculus aspartyl aminopeptidase (Dnpep), mRNA [NM_016878]	-1.19887	-1.41147	-1.44016	-1.38147	-1.28549	-2.88248	-1.20856	1.01395	-1.10207	1.0863	1.1708	1.04734
XM_484950	A_51_P303701	PREDICTED: similar to hypothetical protein FLJ35728 [Mus musculus], mRNA sequence [XM_484950]	1.23804	1.15272	1.26008	-1.03235	-1.00464	1.02365	1.29573	2.88218	-1.05855	1.1399	-1.03672	-1.12476
NM_025912	A_51_P354526	Mus musculus RIKEN cDNA 2010011I20 gene (2010011I20Rik), mRNA [NM_025912]	-2.61372	-1.7061	-2.87997	1.0717	-2.25377	-2.17581	1.14873	1.00638	1.04645	-1.03083	-1.21416	-1.26632
NM_172154	A_51_P391120	Mus musculus RIKEN cDNA A630025C20 gene (A630025C20Rik), mRNA [NM_172154]	1.53371	1.09999	1.18744	2.87839	2.44714	1.86625	-1.12499	-1.19527	-1.14505	1.52659	-1.14366	-1.2063
NM_027113	A_51_P330418	Mus musculus WD repeat domain 5B (Wdr5b), mRNA [NM_027113]	-1.48488	-1.44935	-1.85314	-2.87626	-1.9394	-2.35612	1.16211	-1.06941	-1.38669	-2.40767	-2.17561	-2.61888
NM_153776	A_51_P247211	Mus musculus RIKEN cDNA 2410008J05 gene (2410008J05Rik), mRNA [NM_153776]	1.62623	1.1865	1.18145	2.87573	1.03902	1.02569	1.72408	1.07952	-1.00854	1.58446	-1.05499	1.4405
NM_010892	A_51_P501015	Mus musculus NIMA (never in mitosis gene a)-related expressed kinase 2 (Nek2), mRNA [NM_010892]	-1.30557	1.01308	-1.79234	-2.31346	-2.04307	-2.29865	-1.04107	-1.43291	-1.65218	-2.87403	-2.31198	-2.27443
NM_009988	A_51_P212308	Mus musculus coxsackievirus and adenovirus receptor (Cxadr), transcript variant 2, mRNA [NM_009988]	2.12274	1.55204	1.40219	1.84196	2.83165	1.48526	2.8705	1.44549	1.85394	1.75961	1.803	1.94956
NM_007656	A_51_P393934	Mus musculus kangai 1 (suppression of tumorigenicity 6, prostate) (Kai1), mRNA [NM_007656]	-1.57158	-1.66548	-1.42063	-1.88634	-1.89474	-1.73819	-1.4126	-1.72051	-1.88393	-2.86899	-2.01178	-1.88221
NM_026741	A_51_P406281	Mus musculus zinc finger protein 579 (Zfp579), mRNA [NM_026741]	-1.26769	-1.5311	-2.22344	-1.77112	-1.54862	-2.86298	-1.2024	-1.44717	-1.15856	-1.84214	-1.47089	-2.02917
NM_013899	A_51_P348624	Mus musculus translocase of inner mitochondrial membrane 13 homolog a (yeast) (Timm13a), mRNA [NM_013899]	1.94341	1.24645	-1.13114	1.34691	-1.91976	-2.86001	-1.32133	-1.36442	1.16553	-1.49692	1.46407	-1.50493
NM_146821	A_51_P437119	Mus musculus olfactory receptor 629 (Olfr629), mRNA [NM_146821]	-1.16616	1.01044	1.26009	-1.07306	1.0273	1.22302	2.85886	1.00079	1.02275	1.12919	1.10976	-1.04352
NM_011857	A_51_P383369	Mus musculus odd Oz/ten-m homolog 3 (Drosophila) (Odz3), mRNA [NM_011857]	1.08	-1.14312	-1.60997	-1.70184	-1.66765	-2.19399	-1.18413	-2.20708	-1.82787	-2.41564	-2.35919	-2.85857
NM_007930	A_51_P126437	Mus musculus ectodermal-neural cortex 1 (Enc1), mRNA [NM_007930]	-1.75351	-2.23298	-2.5822	-1.57038	-1.82918	-2.85844	-1.54057	-2.60146	-2.37402	-2.38793	-2.11108	-2.4941
NM_134096	A_51_P462159	Mus musculus expressed sequence AW049604 (AW049604), mRNA [NM_134096]	1.68225	2.39404	1.42036	1.58671	2.78792	1.13054	1.33959	1.43002	1.04455	2.85779	-1.0371	1.46724
NM_019440	A_51_P416295	Mus musculus interferon inducible GTPase 2 (Iigp2), mRNA [NM_019440]	1.39856	-1.10288	-1.74566	-1.85539	-1.77653	-2.85727	1.59081	-1.00927	1.28134	-1.28248	-1.07798	-1.31857
M58566	A_51_P235798	Mouse TIS11 primary response gene, complete cds. [M58566]	1.76459	1.05211	1.52309	2.85673	2.60494	2.42024	-1.00995	-1.20959	1.17097	1.68759	2.26357	2.34531
NM_030700	A_51_P121635	Mus musculus melanoma antigen, family D, 2 (Maged2), mRNA [NM_030700]	-1.9635	-2.17494	-1.89727	-2.72676	-2.85658	-2.47561	-1.13918	-1.34128	-1.6907	-2.06035	-1.99712	-1.91604
NM_008055	A_51_P361220	Mus musculus frizzled homolog 4 (Drosophila) (Fzd4), mRNA [NM_008055]	-1.43802	-1.80944	-2.52413	-2.8557	-2.0399	-2.18235	-2.26561	-2.57364	-2.18536	-2.79117	-2.50819	-2.51938
NM_007868	A_51_P459570	Mus musculus dystrophin, muscular dystrophy (Dmd), mRNA [NM_007868]	1.21316	1.10211	1.31578	2.855	1.81605	1.27395	-1.44229	-1.05223	1.63213	1.48881	1.16927	1.09634
NM_010141	A_51_P159962	Mus musculus Eph receptor A7 (Epha7), mRNA [NM_010141]	1.04057	1.17551	1.09793	1.0831	1.00588	1.12881	-1.58684	-1.19522	-1.28538	-1.46601	2.85498	-1.40057
NM_010186	A_51_P296764	Mus musculus Fc receptor, IgG, high affinity I (Fcgr1), mRNA [NM_010186]	1.41803	1.69965	2.02105	2.49708	1.26808	1.23634	1.0831	1.16588	2.85491	1.45032	1.25052	1.20958
BC025943	A_51_P185156	Mus musculus tankyrase 1 binding protein 1, mRNA (cDNA clone IMAGE:5133740), partial cds. [BC025943]	-1.31777	-1.13651	-1.36845	-1.42402	-1.28154	-1.61693	-1.46107	-2.85458	-1.83272	-2.28752	-2.19854	-1.68264
BC052075	A_51_P436817	Mus musculus downstream of Stk11, mRNA (cDNA clone IMAGE:6401342), partial cds [BC052075]	1.16771	1.08837	1.35718	2.39865	2.57115	2.58337	1.30213	1.12426	1.29813	2.71078	2.60759	2.8536
NM_028763	A_51_P391769	Mus musculus chromobox homolog 6 (Cbx6), mRNA [NM_028763]	-1.72606	-1.86655	-2.08352	-2.54431	-2.4711	-2.85016	-1.17522	-1.07612	-1.76255	-1.85573	-1.61358	-1.45281
NM_026316	A_51_P506356	Mus musculus aldehyde dehydrogenase 3 family, member B1 (Aldh3b1), mRNA [NM_026316]	-1.63285	-1.72491	-1.91527	-2.54778	-2.22189	-2.84576	-1.477	-1.76911	-1.49556	-2.52277	-2.25993	-2.55968
BG921888	A_51_P192955	BG921888 602820664F1 NCI_CGAP_Mam6 Mus musculus cDNA clone IMAGE:4949630 5', mRNA sequence [BG921888]	-1.60688	-2.24703	-2.32846	-1.02845	-2.84556	-2.64409	-1.23024	-1.33036	1.57422	2.14679	-1.48684	1.8316
NM_207142	A_51_P504658	Mus musculus olfactory receptor 1036 (Olfr1036), mRNA [NM_207142]	1.2067	1.15472	1.2008	1.21127	1.07403	1.07732	-1.1458	1.23114	2.84284	1.85816	1.41314	1.22672
AK018837	A_51_P263774	Mus musculus adult male testis cDNA, RIKEN full-length enriched library, clone:1700016D08 product:hypothetical prot	1.06833	1.31366	1.38029	1.15885	1.48148	1.50379	-1.07193	-1.07196	1.42945	1.26899	1.22659	2.84278
AK018939	A_51_P102731	Mus musculus adult male testis cDNA, RIKEN full-length enriched library, clone:1700105P06 product:hypothetical prot	-1.20426	-1.07539	-1.29632	-1.27637	-1.38363	1.10353	1.0678	1.87937	2.8413	1.1787	1.15557	1.36665
NM_133859	A_51_P191779	Mus musculus olfactomedin-like 3 (Olfml3), mRNA [NM_133859]	-1.30055	-1.50134	-1.64739	-1.81836	-1.57419	-1.61384	-2.22245	-2.34928	-2.3598	-2.55836	-2.84123	-2.82796
BC052322	A_51_P185639	Mus musculus cDNA clone IMAGE:5004354, partial cds. [BC052322]	1.30964	-1.01353	-1.41384	1.00218	-1.05954	-1.48554	-1.28824	-1.54554	-1.17391	-1.60867	-1.36422	-2.84028
NM_172443	A_51_P412225	Mus musculus TBC1 domain family, member 16 (Tbc1d16), mRNA [NM_172443]	1.23014	1.09993	1.00433	-1.34152	-1.82879	-2.16542	2.83936	1.69684	1.68075	1.46252	1.26623	-1.204
NM_013723	A_51_P118284	Mus musculus podocalyxin-like (Podxl), mRNA [NM_013723]	1.43784	1.68029	-1.07262	1.67393	2.83854	1.29694	-1.84572	-1.57316	1.15223	1.49433	-1.42501	1.20063
NM_019738	A_51_P519251	Mus musculus nuclear protein 1 (Nupr1), mRNA [NM_019738]	2.52792	1.81097	1.94286	2.31484	2.04554	2.41397	1.93165	1.61671	2.14599	2.0617	2.53199	2.83818
NM_080468	A_51_P289206	Mus musculus leucine-rich repeat-containing G protein-coupled receptor 8 (Lgr8), mRNA [NM_080468]	-1.00801	1.03214	2.83757	1.09006	1.07642	1.09342	-1.17213	1.52247	-1.13556	-1.03674	-1.03047	1.0551
NM_199079	A_51_P163468	Mus musculus DEAD (Asp-Glu-Ala-Asp) box polypeptide 17 (Ddx17), transcript variant 2, mRNA [NM_199079]	1.60397	1.17277	1.95707	2.83695	1.14183	1.28402	-1.06051	1.06445	1.31391	2.15848	1.21345	1.06827
NM_007664	A_51_P262773	Mus musculus cadherin 2 (Cdh2), mRNA [NM_007664]	1.06693	-1.05368	-1.27524	-1.42489	1.08568	-1.56806	2.83544	1.11322	1.39268	-1.15213	1.07586	-1.05512
NP431630	A_51_P510110	GB|AY072996.1|AAL60659.1 olfactory receptor MOR6-1 [Mus musculus] [NP431630]	1.00911	1.08609	1.16943	1.24634	1.66696	1.7022	-1.13274	1.22197	1.73264	2.83458	1.27354	1.50475
NM_011074	A_51_P367081	Mus musculus PFTAIRE protein kinase 1 (Pftk1), mRNA [NM_011074]	-1.54814	-1.68951	-1.83794	-1.96629	-2.83364	-1.88179	-1.42	-1.16938	-1.47523	-2.36292	-1.78993	-1.72249
NM_011524	A_51_P220222	Mus musculus transforming, acidic coiled-coil containing protein 3 (Tacc3), mRNA [NM_011524]	-1.45091	-1.1023	-1.63056	-1.91659	-1.59245	-1.4431	-1.33325	-1.65487	-2.12786	-2.83364	-2.31459	-2.50496
NM_178020	A_51_P390480	Mus musculus hyaluronidase 3 (Hyal3), mRNA [NM_178020]	1.19428	1.33797	2.83287	1.32752	1.07594	1.25936	1.04868	1.13779	1.22593	1.02747	1.26803	1.19833
A_51_P333401	A_51_P333401	Unknown	1.57468	1.29372	1.16794	2.83112	1.70502	1.98432	-1.07494	1.32983	1.38259	1.4357	1.16646	1.82788
AK021275	A_51_P115934	Mus musculus adult male hippocampus cDNA, RIKEN full-length enriched library, clone:C630040K21 product:inferred: RI	1.26249	-1.28265	-1.13095	2.51964	1.03235	1.19084	1.01511	1.09448	2.65292	2.82995	1.1247	1.04456
X82786	A_51_P253803	M.musculus mRNA for Ki-67. [X82786]	-1.81616	-1.36855	-1.65194	-1.79294	-1.36986	-1.59883	-1.67578	-1.12951	-1.71619	-2.82952	-1.89455	-1.80586
ENSMUST00000	A_51_P291860	GB|AY073355.1|AAL61018.1 olfactory receptor MOR266-3 [Mus musculus] [NP431271]	2.15268	1.31793	2.05032	2.2169	2.30905	2.82892	-1.41484	1.7435	-1.19974	1.6803	-1.31988	-1.0596
NM_010162	A_51_P416689	Mus musculus exostoses (multiple) 1 (Ext1), mRNA [NM_010162]	1.12509	1.23205	1.26574	1.21276	1.06904	1.13016	-1.50055	-2.82639	-1.58629	-1.83518	-1.66876	-1.48933
AK085257	A_51_P147791	Mus musculus 0 day neonate kidney cDNA, RIKEN full-length enriched library, clone:D630001H14 product:RU2S (FRAGMENT	-2.29891	-2.35344	-2.62592	-2.82566	-2.48764	-2.55374	1.25939	-1.28071	1.09137	1.09343	-1.29508	1.04498
BC025943	A_51_P185156	Mus musculus tankyrase 1 binding protein 1, mRNA (cDNA clone IMAGE:5133740), partial cds. [BC025943]	-1.67394	-1.55073	-1.54001	-1.56124	-1.59755	-1.49337	-1.47841	-2.82518	-1.77439	-1.82159	-1.75595	-1.77586
NM_007865	A_51_P306017	Mus musculus delta-like 1 (Drosophila) (Dll1), mRNA [NM_007865]	-1.15387	-1.01439	2.57101	2.76636	1.57497	1.37263	1.8462	1.11398	1.65916	1.10108	1.26751	2.82481
AB093245	A_51_P170504	Mus musculus mRNA for mKIAA0548 protein. [AB093245]	1.94395	1.53922	1.20003	1.34009	1.43716	1.18324	2.82275	2.18251	1.98613	1.73207	2.12278	1.67144
NM_172801	A_51_P144222	Mus musculus otopetrin 2 (Otop2), mRNA [NM_172801]	-1.022	1.00046	1.10651	1.19598	1.07887	1.17304	-1.34778	2.82248	-1.16462	1.29997	1.28734	1.11377
NAP057088-1	A_51_P261374	Unknown	2.82065	1.13951	-1.01527	1.17402	1.08234	1.18469	1.04397	1.31038	-1.03565	1.33142	1.03576	1.13486
A_51_P106758	A_51_P106758	Unknown	-1.10786	1.15979	-1.33781	-1.07722	-1.28152	-1.25995	2.82036	1.51015	-1.12737	2.06501	1.05423	1.28423
NM_172383	A_51_P219912	Mus musculus RIKEN cDNA 6330530A05 gene (6330530A05Rik), mRNA [NM_172383]	-1.31011	1.1446	-1.65629	1.08961	1.19893	-1.4811	1.02151	-1.01485	2.30833	2.72149	-1.14573	2.81956
NM_029285	A_51_P109969	Mus musculus RIKEN cDNA 1700001C02 gene (1700001C02Rik), mRNA [NM_029285]	1.17162	1.03094	1.89624	1.01906	1.13542	1.45007	-1.04874	1.04945	1.64511	2.81804	1.36819	1.00516
AK082620	A_51_P197292	Mus musculus 0 day neonate cerebellum cDNA, RIKEN full-length enriched library, clone:C230070D10 product:hypothetic	-1.26807	-1.14293	1.1269	1.02139	1.34603	-1.02153	-1.09274	1.29167	1.12714	1.65317	2.81794	1.31709
NM_033576	A_51_P191791	Mus musculus protocadherin gamma subfamily B, 4 (Pcdhgb4), mRNA [NM_033576]	-1.49636	-1.01347	-1.10688	-1.1705	-1.18686	-1.07278	-1.14282	2.81596	1.30182	1.16476	1.01742	1.11334
NM_010177	A_51_P150698	Mus musculus Fas ligand (TNF superfamily, member 6) (Fasl), mRNA [NM_010177]	1.15582	2.81567	1.63259	1.54399	2.13182	1.67104	-1.20696	1.13314	1.14262	1.21578	1.01348	1.37942
NM_153072	A_51_P258359	Mus musculus Hus1 homolog b (S. pombe) (Hus1b), mRNA [NM_153072]	1.23329	1.69213	2.81501	1.29093	1.38863	1.95751	-1.14081	-1.18843	1.06683	2.10136	1.0376	1.12605
NM_011516	A_51_P340003	Mus musculus synaptonemal complex protein 1 (Sycp1), mRNA [NM_011516]	-1.18246	1.1119	1.35378	1.1873	1.8193	-1.01786	1.52126	1.30739	2.38237	2.81294	1.3703	1.21517
NM_153112	A_51_P477716	Mus musculus immunoglobulin superfamily, member 4C (Igsf4c), mRNA [NM_153112]	-1.6027	-1.42262	-1.38756	1.04384	-1.4388	1.29971	-1.30071	-1.01707	2.81249	-1.07327	-1.08811	1.13694
NM_001025305	A_51_P360396	Mus musculus transcription factor AP-2 beta (Tcfap2b), transcript variant 2, mRNA [NM_001025305]	1.06463	1.52397	2.81145	1.0488	-1.08083	1.34809	-1.38995	1.04491	1.02066	1.05935	-1.19357	1.06696
NM_028428	A_51_P171468	Mus musculus fucosyltransferase 11 (Fut11), mRNA [NM_028428]	-2.20376	-2.81129	-2.79478	-1.74035	-2.20785	-2.76306	-1.15188	1.05657	-1.11483	-1.03459	-1.32181	-1.30377
NM_008088	A_51_P342446	Mus musculus growth arrest specific 7 (Gas7), mRNA [NM_008088]	1.42838	1.31531	2.8086	1.39042	1.34893	1.49118	-1.05603	1.8156	1.0776	-1.03371	-1.16959	-1.08628
NM_009445	A_51_P458149	Mus musculus Ttk protein kinase (Ttk), mRNA [NM_009445]	-1.18603	-1.28026	-1.55296	-1.51029	-1.51575	-1.07253	-1.48666	-1.82973	-1.57871	-2.80784	-2.10883	-1.61154
NM_011844	A_51_P139923	Mus musculus monoglyceride lipase (Mgll), mRNA [NM_011844]	-1.8982	-2.41461	-2.33734	-2.60364	-2.22578	-2.62925	-1.29474	-2.29037	-1.86394	-2.56885	-2.52369	-2.80755
NM_029794	A_51_P377557	Mus musculus DNA segment, Chr 11, ERATO Doi 636, expressed (D11Ertd636e), transcript variant 2, mRNA [NM_029794]	1.42761	1.36309	1.05226	1.46393	1.83695	2.80752	-1.16643	1.28085	-1.10004	1.37738	-1.11946	1.14185
NM_133851	A_51_P240453	Mus musculus nucleolar and spindle associated protein 1 (Nusap1), mRNA [NM_133851]	-1.86078	-1.43527	-1.93158	-2.38104	-1.8499	-2.28854	-1.02647	-1.01064	-1.48565	-2.8073	-2.21829	-2.27969
NM_008168	A_51_P428754	Mus musculus glutamate receptor, ionotropic, kainate 5 (gamma 2) (Grik5), mRNA [NM_008168]	1.0026	-1.06738	2.80698	-1.19696	1.01201	1.02679	-1.35255	-2.10613	-1.09859	-1.146	-1.71849	-1.68535
NM_007416	A_51_P276766	Mus musculus adrenergic receptor, alpha 1b (Adra1b), mRNA [NM_007416]	1.03181	1.08726	1.78438	2.80607	1.12309	1.59214	1.84109	1.05567	1.72362	1.40196	1.11341	1.11714
NM_026127	A_51_P429572	Mus musculus RIKEN cDNA 4833420G17 gene (4833420G17Rik), mRNA [NM_026127]	1.3614	1.24357	1.64375	2.80513	1.29505	1.47013	1.14916	-1.05913	1.05198	-1.05045	1.21054	1.4307
NM_010235	A_51_P308796	Mus musculus fos-like antigen 1 (Fosl1), mRNA [NM_010235]	1.4469	1.37365	1.74171	2.74078	2.80472	2.54889	1.31163	1.59239	1.59475	2.21128	2.19895	2.31118
NM_178640	A_51_P158120	Mus musculus UDP-GalNAc:betaGlcNAc beta 1,3-galactosaminyltransferase, polypeptide 2 (B3galnt2), mRNA [NM_178640]	2.42066	1.73837	1.40708	1.80227	1.70272	1.36171	2.8029	1.74814	2.23762	1.84204	2.67093	2.43047
XM_140740	A_51_P493085	PREDICTED: similar to dual specificity phosphatase 5 [Mus musculus], mRNA sequence [XM_140740]	-2.38606	-2.37979	-2.80235	-2.51311	-2.22059	-2.75091	-1.69983	-1.09246	-1.06178	1.35766	-1.10425	2.21659
ENSMUST00000	A_51_P197102	Unknown	-2.58403	-1.81188	-2.40186	-2.80127	-2.5749	-2.65763	1.11976	2.00715	1.07087	1.25338	1.54754	1.33308
NM_138656	A_51_P355943	Mus musculus mevalonate (diphospho) decarboxylase (Mvd), mRNA [NM_138656]	-1.24385	-1.34055	-1.23345	-1.52102	-1.46143	-1.47411	-1.58002	-1.94344	-2.80017	-2.00385	-2.12813	-2.29582
NM_020021	A_51_P193900	Mus musculus Moloney sarcoma oncogene (Mos), mRNA [NM_020021]	1.17958	1.31094	1.55189	-1.07315	1.00772	1.42878	-1.05685	1.28156	1.2816	2.79893	1.2645	1.45623
AK054122	A_51_P492625	Mus musculus 2 days pregnant adult female oviduct cDNA, RIKEN full-length enriched library, clone:E230021I15 produc	2.79708	1.70098	1.45764	1.17145	1.33326	1.03588	1.04534	-1.0936	-1.41362	-1.05551	-1.17471	-2.20008
NM_148958	A_51_P461108	Mus musculus oxysterol binding protein-like 10 (Osbpl10), mRNA [NM_148958]	1.8496	1.16398	1.2574	1.23234	1.90746	1.04535	-1.13367	-1.53496	-2.17516	1.02782	-1.49282	-2.79634
NM_028013	A_51_P505823	Mus musculus RIKEN cDNA 2310067E08 gene (2310067E08Rik), mRNA [NM_028013]	-1.75713	-2.135	-2.63712	-2.67385	-2.60038	-2.79527	-1.3697	-1.59876	-1.69681	-1.80038	-1.66784	-1.7081
AK081805	A_51_P221062	Mus musculus 16 days embryo head cDNA, RIKEN full-length enriched library, clone:C130078K06 product:protein kinase,	1.18499	-1.11274	-1.41915	-1.42019	-1.52091	-2.79415	1.72125	1.46101	1.19441	1.19988	1.31739	1.12409
NM_023063	A_51_P316103	Mus musculus DNA segment, Chr 15, ERATO Doi 366, expressed (D15Ertd366e), mRNA [NM_023063]	-1.91277	-2.28108	-2.69507	-2.14831	-2.07915	-2.79347	-1.58366	-1.70785	-2.25916	-2.32277	-1.8894	-2.32448
AK014850	A_51_P374521	Mus musculus adult male testis cDNA, RIKEN full-length enriched library, clone:4921509B22 product:hypothetical Leuc	1.08495	1.40384	2.7931	1.14036	1.0762	1.55273	-1.02121	1.17563	1.08865	1.10908	1.10918	1.28897
NM_019662	A_51_P240253	Mus musculus Ras-related associated with diabetes (Rrad), mRNA [NM_019662]	-2.79102	-2.01819	-2.17541	-1.09421	-1.82007	-1.47654	-1.84356	-1.81691	-2.64261	-1.46846	-1.4547	-2.52147
NM_008655	A_51_P500984	Mus musculus growth arrest and DNA-damage-inducible 45 beta (Gadd45b), mRNA [NM_008655]	1.94467	1.36128	1.68444	2.55615	2.78987	1.75493	1.90107	-1.65159	1.18856	1.58875	1.79377	1.51725
NM_008574	A_51_P392387	Mus musculus mitochondrial capsule selenoprotein (Mcsp), mRNA [NM_008574]	-1.08937	1.08422	2.78881	1.08578	1.20435	1.10374	-1.37918	-1.07578	-1.13259	-1.00565	-1.2229	-1.1732
NM_025758	A_51_P120398	Mus musculus ankyrin repeat and SOCS box-containing protein 17 (Asb17), mRNA [NM_025758]	1.02424	-1.01572	2.78661	1.14822	-1.02039	1.1505	1.12712	1.19935	1.25503	1.3105	1.42708	1.44786
A_51_P339069	A_51_P339069	Unknown	-1.13295	1.02769	-1.34307	1.04106	-1.17722	-1.95744	1.22878	1.86828	1.43514	1.3356	1.04478	2.78658
NM_007802	A_51_P448236	Mus musculus cathepsin K (Ctsk), mRNA [NM_007802]	-1.00764	1.17368	2.78635	1.59849	1.25844	1.64502	-1.6392	-1.23015	1.11524	-1.31615	-1.18194	-1.22798
NM_178879	A_51_P389864	Mus musculus expressed sequence C76566 (C76566), mRNA [NM_178879]	-1.35912	-1.50926	-1.33144	-1.65328	-2.10274	-2.14679	-1.1229	-1.28089	-1.38156	-2.78611	-1.83847	-2.17934
NM_026361	A_51_P251245	Mus musculus plakophilin 4 (Pkp4), mRNA [NM_026361]	1.36487	2.12171	-1.29784	2.78487	1.28978	-1.25446	1.12261	1.0577	1.04389	1.21264	-1.26983	-1.14279
XM_129658	A_51_P246119	PREDICTED: leucine, glutamic acid, lysine family 1 protein [Mus musculus], mRNA sequence [XM_129658]	-1.49175	-1.01766	-1.29988	-1.91382	-1.32884	-1.7152	-1.49972	-1.24802	-1.26313	-2.78351	-1.75594	-1.73605
NM_009643	A_51_P224534	Mus musculus AHNAK nucleoprotein (desmoyokin) (Ahnak), transcript variant 1, mRNA [NM_009643]	-1.82131	-1.66065	-1.7855	-2.09276	-2.08638	-2.36852	-1.40415	-1.32862	-1.84609	-2.78283	-1.88187	-1.74825
NM_008621	A_51_P124568	Mus musculus membrane protein, palmitoylated (Mpp1), mRNA [NM_008621]	-1.28745	-1.58981	-2.78183	-1.43669	-1.55843	-1.75181	1.15495	-1.40055	-1.34645	-1.53747	-1.51958	-1.41766
NM_008029	A_51_P179531	Mus musculus FMS-like tyrosine kinase 4 (Flt4), mRNA [NM_008029]	1.01806	1.02441	1.25551	1.18698	1.00156	-1.08077	1.00782	1.00094	2.78159	1.02244	1.22946	1.25527
NM_008857	A_51_P406671	Mus musculus protein kinase C, iota (Prkci), mRNA [NM_008857]	1.30362	1.04786	-1.07892	-1.09402	1.58151	-1.51309	2.78129	1.40208	1.54607	-1.01437	1.64886	-1.11308
NM_134072	A_51_P284177	Mus musculus RIKEN cDNA 9030611N15 gene (9030611N15Rik), mRNA [NM_134072]	1.22755	1.174	-2.11522	-1.50753	-1.54429	-1.41362	2.77953	1.84611	-1.02001	1.06952	1.0672	-1.05814
NM_009326	A_51_P375670	Mus musculus transcription elongation factor A (SII), 2 (Tcea2), mRNA [NM_009326]	-1.03217	1.00709	2.77854	-1.3184	1.01812	-1.01676	-1.1324	-1.14859	-1.08001	-1.36321	-1.47639	-1.2411
NM_023275	A_51_P157193	Mus musculus ras homolog gene family, member J (Rhoj), mRNA [NM_023275]	1.91719	1.69736	1.35095	1.79336	2.77769	2.08144	1.24543	1.22199	-1.07165	1.19303	1.61262	1.12801
NM_174850	A_51_P276051	Mus musculus RIKEN cDNA A930021H16 gene (A930021H16Rik), mRNA [NM_174850]	1.01037	-1.23801	-1.29363	-2.64224	-2.77759	-2.13906	-1.25892	-1.0914	-1.97104	1.19812	-1.45944	-1.38566
NM_030693	A_51_P269216	Mus musculus activating transcription factor 5 (Atf5), mRNA [NM_030693]	-1.15826	-1.37869	-2.77407	-1.42695	-1.20173	-1.45197	-1.17386	1.07088	-1.03533	-1.04662	1.16311	-1.08658
AI836795	A_51_P492687	AI836795 UI-M-AJ0-abc-g-07-0-UI.s1 NIH_BMAP_MOB Mus musculus cDNA clone UI-M-AJ0-abc-g-07-0-UI 3', mRNA sequence [A	-1.01277	1.13121	1.16079	1.21696	1.02354	1.11986	1.40449	2.77359	1.29063	1.52613	1.1768	1.51831
NM_027166	A_51_P311685	Mus musculus yippee-like 5 (Drosophila) (Ypel5), mRNA [NM_027166]	2.6418	1.90671	1.47402	2.08875	2.17472	1.57227	2.77349	1.2514	1.74897	1.64848	1.83313	1.55907
NM_178060	A_51_P475995	Mus musculus thyroid hormone receptor alpha (Thra), mRNA [NM_178060]	-1.46731	-1.66132	-2.11969	-2.46109	-2.40692	-2.77088	-1.27839	-1.45162	-1.6699	-2.19468	-1.84072	-2.07752
NM_033145	A_51_P379873	Mus musculus lipocalin 8 (Lcn8), mRNA [NM_033145]	1.16403	1.27625	2.77083	1.0957	1.18386	1.73349	1.03692	1.07077	1.37129	1.24572	1.29363	1.61714
NM_146354	A_51_P275163	Mus musculus olfactory receptor 633 (Olfr633), mRNA [NM_146354]	1.23941	1.19646	1.18633	-1.04104	1.05536	1.30643	1.29084	1.56227	1.2131	1.48482	1.15059	2.76925
NM_013473	A_51_P207591	Mus musculus annexin A8 (Anxa8), mRNA [NM_013473]	-1.38758	-1.53697	-2.76631	-1.67264	-1.60017	-1.73426	-1.36591	-1.37198	-1.25421	-1.63838	-1.51121	-1.67424
NM_011950	A_51_P239203	Mus musculus mitogen activated protein kinase 13 (Mapk13), mRNA [NM_011950]	1.76303	2.46452	1.28123	2.76217	1.67433	1.51002	1.11903	1.35193	1.70622	1.11751	1.00911	1.93648
AK031357	A_51_P218216	Mus musculus 13 days embryo male testis cDNA, RIKEN full-length enriched library, clone:6030411K04 product:ADRENAL	-1.47241	-1.66666	-2.76012	-2.1825	-2.07451	-2.52727	-1.22148	-1.28929	-1.8259	-2.45352	-1.76477	-1.92635
NM_009884	A_51_P521216	Mus musculus CCAAT/enhancer binding protein (C/EBP), gamma (Cebpg), mRNA [NM_009884]	1.07362	1.19943	1.38241	2.75831	1.81936	1.16502	-1.12922	-1.03754	1.07356	-1.52761	-1.06543	-1.05855
NM_025818	A_51_P101663	Mus musculus RIKEN cDNA 1200014J11 gene (1200014J11Rik), mRNA [NM_025818]	1.38852	-1.91999	-1.62522	-1.40585	-1.28677	-1.9448	1.23012	-1.26675	-1.26716	-1.13316	-1.87496	-2.75751
NM_145588	A_51_P493467	Mus musculus kinesin family member 22 (Kif22), mRNA [NM_145588]	-1.32116	-1.06029	-2.26186	-2.35869	-2.36697	-2.27093	-1.13773	-1.22372	-1.58141	-2.38051	-2.6271	-2.75745
NM_009234	A_51_P283516	Mus musculus SRY-box containing gene 11 (Sox11), mRNA [NM_009234]	1.12895	1.15876	2.75628	1.2025	1.22759	1.54054	1.07082	-1.21731	-1.07826	2.05249	1.30259	1.4286
A_51_P226791	A_51_P226791	Unknown	1.21569	1.37147	1.52646	1.1925	1.23121	1.19703	2.75548	1.36661	1.03547	1.2195	1.01706	1.23847
NM_008209	A_51_P160913	Mus musculus major histocompatibility complex, class I-related (Mr1), mRNA [NM_008209]	-1.08789	1.22459	1.02311	1.05646	1.35037	-1.0701	2.75514	-1.05335	1.6307	1.02973	1.59955	1.20889
NM_026125	A_51_P425824	Mus musculus RIKEN cDNA 1110035L05 gene (1110035L05Rik), mRNA [NM_026125]	-1.07678	-1.2505	-1.2059	-1.32331	-1.40903	-1.48667	-1.34202	-1.49519	-1.45491	-2.35804	-2.28289	-2.7544
NM_030265	A_51_P396978	Mus musculus Kv channel interacting protein 4 (Kcnip4), mRNA [NM_030265]	-1.18179	-1.10831	1.18832	1.20649	-1.03953	1.23071	1.05459	1.35851	1.34674	2.75393	1.23308	1.52306
NM_011299	A_51_P320461	Mus musculus ribosomal protein S6 kinase, polypeptide 2 (Rps6ka2), mRNA [NM_011299]	2.7534	1.81376	1.51253	1.96684	2.12752	-1.37714	2.34041	1.48408	1.49076	1.39842	1.8659	1.53191
NM_016806	A_51_P419981	Mus musculus heterogeneous nuclear ribonucleoprotein A2/B1 (Hnrpa2b1), transcript variant 1, mRNA [NM_016806]	-1.43591	-1.75721	-2.75246	-1.49257	-1.24457	-1.49518	-1.29208	-1.49163	-1.5264	-2.01421	-1.76619	-1.63462
NM_021551	A_51_P111907	Mus musculus solute carrier family 22 (organic cation transporter), member 17 (Slc22a17), mRNA [NM_021551]	1.20921	1.18546	1.20769	2.74952	1.3765	1.15749	-1.04381	1.07399	1.14516	1.6672	1.06891	1.2472
NM_021445	A_51_P229893	Mus musculus cathepsin 6 (Cts6), mRNA [NM_021445]	1.40283	1.17022	2.74928	2.6346	1.70378	1.09106	-1.20531	1.28656	-1.12398	1.3663	-1.23918	-1.09073
NM_033264	A_51_P148013	Mus musculus cyclic AMP-regulated phosphoprotein, 21 (Arpp21), transcript variant 2, mRNA [NM_033264]	1.13903	1.17762	1.37508	1.26565	1.27486	1.18294	1.0821	1.10869	1.56249	2.74839	1.04037	-1.02623
NM_013495	A_51_P427674	Mus musculus carnitine palmitoyltransferase 1a, liver (Cpt1a), mRNA [NM_013495]	-1.12554	-1.35678	-1.49971	-1.37845	-2.74812	-1.80475	1.22222	1.01555	1.09248	-1.10888	1.04709	-1.08571
NM_144554	A_51_P331570	Mus musculus tribbles homolog 3 (Drosophila) (Trib3), transcript variant 1, mRNA [NM_144554]	2.43299	2.29386	2.19	2.3327	2.30412	2.25638	1.63606	2.0481	1.79072	2.1832	2.74671	2.35345
AK046032	A_51_P420726	Mus musculus adult male corpora quadrigemina cDNA, RIKEN full-length enriched library, clone:B230336L16 product:hyp	-1.21637	-1.4412	-1.69804	-1.83501	-1.65255	-1.82062	-1.45282	-1.60554	-1.6576	-2.74595	-1.78426	-1.8468
NM_027137	A_51_P510141	Mus musculus small proline rich-like 7 (Sprrl7), mRNA [NM_027137]	1.09112	2.26721	1.16462	2.74571	1.36764	1.11376	1.11354	1.23374	-1.01741	1.40958	-1.01125	1.18849
NM_026206	A_51_P495131	Mus musculus prolactin like protein O (Prlpo), mRNA [NM_026206]	1.02783	1.41353	2.7447	-1.03317	1.20085	1.44734	1.16988	-1.06514	1.02286	1.31778	-1.14592	1.12316
NM_027165	A_51_P234927	Mus musculus cyclin-dependent kinase 3 (Cdk3), mRNA [NM_027165]	-1.11705	-1.1095	-1.01647	-1.00986	-1.26969	-1.20162	1.02754	1.01119	2.74319	1.98077	1.13961	1.48476
A_51_P449424	A_51_P449424	Unknown	-1.03092	1.13407	1.52756	2.42229	1.56897	2.74226	-1.24423	-1.14223	-1.04495	1.31955	-1.16975	-1.06255
NM_012030	A_51_P502150	Mus musculus solute carrier family 9 (sodium/hydrogen exchanger), isoform 3 regulator 1 (Slc9a3r1), mRNA [NM_012030	-2.13346	-2.09212	-1.96925	-2.56815	-2.2122	-2.74202	-2.09973	-2.30521	-2.57066	-2.54641	-2.69773	-2.44585
AK078630	A_51_P447600	Mus musculus adult male adrenal gland cDNA, RIKEN full-length enriched library, clone:7330410C13 product:signal pep	-1.02354	1.05588	1.19241	-1.11209	-1.00702	2.74103	-1.02235	1.30751	1.39703	1.32692	1.47106	1.23492
NM_145713	A_51_P501260	Mus musculus histone 1, H1d (Hist1h1d), mRNA [NM_145713]	2.14554	1.10963	2.16716	1.44532	2.29736	1.83661	1.92927	1.14176	2.73882	2.03897	2.42556	2.6935
NM_009539	A_51_P327141	Mus musculus zeta-chain (TCR) associated protein kinase (Zap70), mRNA [NM_009539]	1.17997	1.09841	1.0257	1.42372	1.05929	1.23748	-1.2404	-1.10803	1.05748	-1.17019	1.16741	2.73644
NM_146243	A_51_P303906	Mus musculus ARP2 actin-related protein 2 homolog (yeast) (Actr2), mRNA [NM_146243]	-1.3857	-1.72745	-2.07262	-1.87635	-1.71442	-2.73572	-1.28706	-1.29637	-1.66962	-1.91513	-1.47693	-1.47588
AK047344	A_51_P322056	Mus musculus 10 days neonate cerebellum cDNA, RIKEN full-length enriched library, clone:B930051I16 product:hypothet	1.24694	1.16964	2.73561	1.10101	1.26698	1.70648	-1.02096	1.01239	1.68907	2.12546	-1.03912	-1.07485
XM_484831	A_51_P501666	PREDICTED: Mus musculus hypothetical protein D430013K02 (D430013K02), mRNA [XM_484831]	1.95979	1.06194	1.25906	1.14989	1.11491	2.73555	1.09115	1.45063	1.47644	1.34154	1.08698	1.38983
NM_144515	A_51_P466945	Mus musculus zinc finger protein 52 (Zfp52), mRNA [NM_144515]	1.94625	1.81985	1.19689	2.73416	2.72901	1.74382	1.45369	1.38483	1.13201	1.2067	2.38823	2.02174
NM_053142	A_51_P337771	Mus musculus protocadherin beta 17 (Pcdhb17), mRNA [NM_053142]	-1.33234	-1.61131	-1.72202	-1.38132	-1.78657	-1.60165	-1.21419	-1.22625	-1.92047	-2.52969	-2.29177	-2.73313
NM_011709	A_51_P407705	Mus musculus whey acidic protein (Wap), mRNA [NM_011709]	1.17671	-1.2388	2.73277	-1.17114	-1.05808	-1.00663	-1.03073	1.22569	1.56671	1.26247	1.2979	1.26261
NM_027444	A_51_P388691	Mus musculus bobby sox homolog (Drosophila) (Bbx), mRNA [NM_027444]	1.57062	2.73257	2.09185	-1.11108	1.3491	-1.01744	-1.26382	-1.24915	-1.02012	-1.33844	-1.06262	-1.08299
NM_011443	A_51_P269947	Mus musculus SRY-box containing gene 2 (Sox2), mRNA [NM_011443]	-1.31469	-1.1558	1.05894	-1.12355	-1.10892	-1.06066	1.11461	1.11128	1.33565	2.73051	1.35045	1.18101
AK018983	A_51_P295663	Mus musculus adult male testis cDNA, RIKEN full-length enriched library, clone:1700123L14 product:weakly similar to	1.16894	1.12036	1.28375	1.39968	1.13787	1.24043	-1.07	1.05348	1.17126	2.72899	1.71447	1.1921
NM_144514	A_51_P218202	Mus musculus COMM domain containing 1 (Commd1), mRNA [NM_144514]	2.68967	1.59833	1.45562	1.29449	1.64217	1.36176	-1.60388	-1.25072	-1.11322	-1.22661	-1.32395	-2.72843
AK086452	A_51_P463365	Mus musculus 15 days embryo head cDNA, RIKEN full-length enriched library, clone:D930030A16 product:unclassifiable,	1.03098	1.53876	-1.02581	1.08117	-1.00147	2.72818	-1.01207	1.2575	1.31001	1.08841	1.09187	1.45399
NM_023556	A_51_P169527	Mus musculus mevalonate kinase (Mvk), mRNA [NM_023556]	-1.01358	-1.23611	1.26067	1.47153	-1.14005	-1.26976	-1.63996	-1.69088	-2.72698	-2.00359	-1.88137	-2.1983
NM_145154	A_51_P259571	Mus musculus angiopoietin-like 6 (Angptl6), mRNA [NM_145154]	2.42771	2.02908	1.7742	1.3146	1.29277	1.32678	2.72549	2.33458	2.4456	1.59482	2.08135	1.56021
NM_145484	A_51_P494406	Mus musculus cDNA sequence BC021442 (BC021442), mRNA [NM_145484]	-2.22534	-1.6784	-1.86242	-1.47002	-1.75181	-1.76125	1.73707	1.11654	1.23419	1.02848	2.72408	-1.00819
AK005822	A_51_P130595	Mus musculus adult male testis cDNA, RIKEN full-length enriched library, clone:1700010G02 product:inferred: 5-OXOPR	-1.60637	-1.83737	-1.95663	-2.12092	-2.1986	-2.34553	-1.13907	-1.15582	-1.7415	-2.72333	-1.42034	-1.49123
NM_025638	A_51_P487439	Mus musculus glycerophosphodiester phosphodiesterase domain containing 1 (Gdpd1), mRNA [NM_025638]	1.08607	-1.06897	-1.08688	-1.04797	1.43813	-1.19119	2.72265	1.30621	1.49534	1.12604	1.23542	-1.13983
NM_029398	A_51_P422893	Mus musculus transmembrane protein 14A (Tmem14a), mRNA [NM_029398]	-1.35084	-2.15458	-2.00803	-2.70957	-2.29155	-2.72222	-1.12987	-1.27418	-1.38577	-1.93108	-1.82967	-1.97281
NM_172659	A_51_P268824	Mus musculus solute carrier family 2 (facilitated glucose transporter), member 6 (Slc2a6), mRNA [NM_172659]	2.72213	2.30805	1.94819	1.45921	1.82285	1.28501	2.68759	2.28626	2.31977	1.60867	2.07834	1.58282
NM_001007571	A_51_P391673	Mus musculus DNA segment, Chr 8, ERATO Doi 738, expressed (D8Ertd738e), mRNA [NM_001007571]	-1.24216	-1.3875	-1.44222	-1.48891	-1.4315	-1.31176	-1.19054	-1.16407	-1.4374	-2.72148	-1.18194	-1.20487
NM_015740	A_51_P142115	Mus musculus biogenesis of lysosome-related organelles complex-1, subunit 1 (Bloc1s1), mRNA [NM_015740]	-1.21662	-1.2073	-1.36463	-1.28352	-2.71965	-1.60796	-1.52496	-1.20194	-1.10628	-1.13736	-1.04534	-1.25805
NM_153068	A_51_P343613	Mus musculus EH-domain containing 2 (Ehd2), mRNA [NM_153068]	-1.82828	-2.09213	-2.15787	-2.42001	-2.30314	-2.71852	-1.49726	-1.57909	-2.04218	-2.3226	-2.18675	-2.37403
NM_009194	A_51_P275527	Mus musculus solute carrier family 12, member 2 (Slc12a2), mRNA [NM_009194]	-1.11288	-2.03897	-1.99439	-1.00472	-2.31144	-2.71851	1.39829	1.18273	1.40881	2.56442	1.19618	-1.02717
NM_134201	A_51_P433287	Mus musculus vomeronasal 1 receptor, F4 (V1rf4), mRNA [NM_134201]	-1.01	1.09104	2.71814	1.05534	1.62638	1.18639	-1.13801	1.34841	1.42485	1.25838	1.0597	1.11406
NM_008267	A_51_P290202	Mus musculus homeo box B13 (Hoxb13), mRNA [NM_008267]	-1.07833	1.07035	1.14015	1.0449	1.57479	2.71779	-1.78096	-1.53385	-1.25681	-1.59149	1.04994	-1.42913
NM_146162	A_51_P418116	Mus musculus cDNA sequence BC025600 (BC025600), mRNA [NM_146162]	-1.73951	-1.84408	-1.73879	-2.4908	-2.70111	-2.71767	-1.15996	-1.18273	-1.47827	-2.3617	-2.36388	-2.42106
AK083698	A_51_P512960	Mus musculus 9 days embryo whole body cDNA, RIKEN full-length enriched library, clone:D030068E18 product:SPRY DOMAI	-1.11918	1.05534	2.71674	-1.13322	-1.086	1.35283	2.40051	-1.05483	1.04562	1.02025	-1.0168	1.03575
XM_126866	A_51_P491904	PREDICTED: kinase D-interacting substance of 220 kDa [Mus musculus], mRNA sequence [XM_126866]	1.02339	-1.344	-1.63275	-1.30907	-1.458	-2.7146	-1.01083	-1.1718	-1.32674	-1.46441	-1.19275	-1.27708
NM_172284	A_51_P177502	Mus musculus DEAD (Asp-Glu-Ala-Asp) box polypeptide 19b (Ddx19b), mRNA [NM_172284]	1.59426	1.31125	1.06994	1.32477	1.36946	-1.00385	2.71381	-1.00469	1.12905	1.42583	1.1753	-1.03332
NM_153420	A_51_P124784	Mus musculus acid phosphatase-like 2 (Acpl2), mRNA [NM_153420]	-1.45009	-1.80233	-1.69443	-2.71367	-2.49825	-1.99067	-1.28663	-1.49828	-1.44817	-2.17011	-2.17027	-2.52632
BC082586	A_51_P224872	Mus musculus synaptic nuclear envelope 2, mRNA (cDNA clone MGC:96690 IMAGE:30631452), complete cds. [BC082586]	-1.12172	-1.21549	-1.80481	-1.83505	-1.36691	-1.95011	-1.19612	-1.37087	-1.97504	-2.71314	-1.86246	-2.38881
NM_026954	A_51_P415806	Mus musculus tumor suppressor candidate 1 (Tusc1), mRNA [NM_026954]	-1.35345	-1.41209	-2.71164	-1.81628	-1.45468	-1.89671	-1.23169	-1.48929	-2.14692	-2.06997	-1.80207	-1.80906
NAP057029-1	A_51_P472998	Unknown	1.0938	1.26328	2.71092	1.54176	1.57463	1.03985	-1.04451	-1.14147	1.02928	1.74511	-1.34146	-1.03214
NM_011694	A_51_P130459	Mus musculus voltage-dependent anion channel 1 (Vdac1), mRNA [NM_011694]	-1.20592	-1.30811	-1.68656	-1.32157	-1.25104	-1.27449	-1.03251	-1.43877	-2.70386	-1.47238	-1.30715	-1.35349
NM_011200	A_51_P128526	Mus musculus protein tyrosine phosphatase 4a1 (Ptp4a1), mRNA [NM_011200]	2.15004	1.47353	1.2304	2.26687	2.70374	1.82884	1.64672	1.15726	1.08065	1.41844	2.20804	1.96191
NM_181529	A_51_P454463	Mus musculus synaptotagmin XV (Syt15), transcript variant a, mRNA [NM_181529]	-1.02112	1.50223	-1.13483	1.10647	2.14295	-1.65319	1.03512	1.2403	-1.03147	2.70271	1.02321	1.53356
BC024833	A_51_P273405	Mus musculus spectrin beta 2, mRNA (cDNA clone IMAGE:5361724), partial cds. [BC024833]	-1.46882	-1.64574	-1.94173	-2.20906	-2.26028	-2.45572	-1.61586	-2.30022	-1.77549	-2.70033	-1.98508	-2.13521
NM_027460	A_51_P156438	Mus musculus RIKEN cDNA 5730438N18 gene (5730438N18Rik), mRNA [NM_027460]	1.75955	1.40848	1.6198	2.10303	2.29526	1.87102	1.72382	1.39921	1.62367	2.62697	2.70022	2.54007
NM_153053	A_51_P261150	Mus musculus splicing factor 3b, subunit 4 (Sf3b4), mRNA [NM_153053]	-1.18281	-1.27346	-2.69716	-1.35944	-1.05823	-1.6013	1.23111	-1.16416	-1.25057	-1.46395	-1.2464	-1.35676
NM_146367	A_51_P489688	Mus musculus olfactory receptor 976 (Olfr976), mRNA [NM_146367]	-1.53639	-1.73441	-2.20035	-1.33842	-1.77759	-1.57867	-1.17399	1.83825	2.69671	1.47578	-1.0517	1.32028
NM_025896	A_51_P431347	Mus musculus prolactin like protein I (Plpi), mRNA [NM_025896]	-1.40257	-2.69631	-1.75664	-2.3179	-1.62166	-2.16425	1.16496	1.00177	1.49698	2.37061	1.19139	1.6435
NM_009024	A_51_P389724	Mus musculus retinoic acid receptor, alpha (Rara), mRNA [NM_009024]	1.78091	1.96013	1.18674	1.00916	1.50684	1.0949	1.26455	1.34813	1.32115	2.69594	1.39475	1.67049
NM_178376	A_51_P226417	Mus musculus Ras-related GTP binding A (Rraga), mRNA [NM_178376]	1.16763	-2.22497	-1.8091	-1.00048	-1.02467	-1.73042	-1.05525	-1.34895	-1.05743	-1.24974	-1.78421	-2.69499
AK087803	A_51_P408800	Mus musculus 2 days pregnant adult female ovary cDNA, RIKEN full-length enriched library, clone:E330023B18 product:	1.01864	-1.0301	2.69385	1.29079	1.26542	1.3743	1.03627	1.2425	1.36444	1.43025	1.12611	1.34741
S65735	A_51_P479304	membrane glycoprotein M6=major CNS myelin protein PLP/DM20 homolog {clone M6a} [mice, brain, mRNA, 1272 nt]. [S6573	-1.49587	-1.63111	-1.30544	-1.44267	-1.38633	-1.5632	-1.7468	-1.02042	-1.83263	-2.6936	-2.16881	-2.28099
X60664	A_51_P223974	Murine MPA gene for rod phosphodiesterase alpha-subunit. [X60664]	1.00404	1.03754	1.77098	1.16001	1.30537	1.29138	1.02738	1.11488	2.69155	2.65747	1.50667	2.12728
A_51_P449491	A_51_P449491	Unknown	1.10275	1.24474	1.25309	1.08266	1.21406	1.43108	-1.08884	1.13515	1.53752	2.68966	1.37634	1.3221
NM_146191	A_51_P398436	Mus musculus leucine-rich repeat kinase 1 (Lrrk1), mRNA [NM_146191]	-1.23086	-1.37731	-1.75907	-2.25497	-2.07661	-2.68848	-1.09898	-1.47101	-1.27863	-1.95912	-1.84499	-1.97605
BC096024	A_51_P501757	Mus musculus cDNA clone IMAGE:6821755, partial cds [BC096024]	-1.87189	-2.68795	-2.2564	-2.06075	-2.3622	-2.14176	1.07394	1.25368	-1.20927	-1.14037	-1.0758	-1.00747
NM_207264	A_51_P475785	Mus musculus cDNA sequence BC052040 (BC052040), mRNA [NM_207264]	-1.18914	-1.43741	-1.7546	-1.75084	-1.64189	-2.68795	-1.00888	-1.03813	-1.32214	-1.45155	-1.2968	-1.2629
NM_028375	A_51_P285763	Mus musculus CAAX box 1 homolog C (human) (Cxx1c), mRNA [NM_028375]	-1.09155	1.15941	1.44039	2.68726	1.03362	1.20633	1.34212	1.10728	1.49003	1.25737	1.13639	1.11347
U61362	A_51_P199716	Mus musculus groucho-related gene 1 protein (Grg1) mRNA, complete cds. [U61362]	2.30383	2.68653	1.64487	1.38514	2.51175	1.3445	1.1566	-1.0986	1.19985	1.17783	1.21544	-1.55593
NM_138304	A_51_P357223	Mus musculus calmodulin-like 4 (Calml4), mRNA [NM_138304]	-1.31073	-1.48199	-1.73265	-1.805	-1.36103	-1.62991	-2.17542	-1.7863	-1.9351	-2.68643	-1.90404	-2.31398
NM_025998	A_51_P244092	Mus musculus RIKEN cDNA 2610200G18 gene (2610200G18Rik), mRNA [NM_025998]	1.21789	2.68499	1.29717	1.09084	1.63177	2.43718	1.14026	1.61761	1.16999	1.66347	1.16389	1.34967
NM_013563	A_51_P456952	Mus musculus interleukin 2 receptor, gamma chain (Il2rg), mRNA [NM_013563]	1.66807	-1.13758	1.44305	1.20448	2.05554	2.684	1.17086	1.15881	-1.01267	1.68151	1.0455	1.03478
AK085937	A_51_P106235	Mus musculus 16 days neonate heart cDNA, RIKEN full-length enriched library, clone:D830031O07 product:proteasome (p	1.76538	1.57152	-2.68394	-1.02474	1.37483	-1.03407	1.03875	-1.14195	-1.1706	-1.32834	1.13286	-1.05789
NM_145826	A_51_P119771	Mus musculus interleukin 17 receptor E (Il17re), mRNA [NM_145826]	-1.01913	-1.18787	-1.10754	1.03252	-1.2032	-1.15108	-1.52802	-1.53811	-1.57068	-1.83916	-2.23791	-2.68362
NM_008438	A_51_P123655	Mus musculus keratocan (Kera), mRNA [NM_008438]	1.05527	1.18986	2.68343	1.95222	1.23463	1.43765	-1.29389	-1.55333	1.07306	1.3915	-1.19455	1.09321
AK041201	A_51_P384448	Mus musculus adult male aorta and vein cDNA, RIKEN full-length enriched library, clone:A530090C09 product:MY014 PRO	-1.36219	-1.2073	-1.45482	-2.22434	-1.17521	-1.60965	-1.77681	-1.9578	-1.38808	-2.68258	-1.63515	-1.74755
NAP108515-1	A_51_P246416	Unknown	-1.40249	-1.03334	-1.33538	2.68059	-1.45573	-1.46771	-1.43354	-1.10578	-1.20074	1.44503	-1.04863	1.02578
BC030467	A_51_P407304	Mus musculus aldehyde dehydrogenase 16 family, member A1, mRNA (cDNA clone IMAGE:5135245), complete cds. [BC030467]	2.03301	1.65287	1.26279	1.52876	1.86593	1.20315	1.09384	-1.63544	-1.44067	-1.67028	-1.57163	-2.68036
NAP010118-00	A_51_P210532	Unknown	-1.05283	-1.26606	2.68008	1.09989	-1.02665	-1.01265	1.23178	1.94891	1.84455	1.3047	1.39098	1.16634
NM_175527	A_51_P147361	Mus musculus RIKEN cDNA E330021D16 gene (E330021D16Rik), mRNA [NM_175527]	1.16229	1.37658	1.38429	2.67906	1.47397	1.23726	-1.2026	-1.2053	1.14463	-1.07461	-1.03081	1.15824
NM_009820	A_51_P230942	Mus musculus runt related transcription factor 2 (Runx2), mRNA [NM_009820]	-1.49957	-1.48448	-1.71586	-1.8924	-1.4161	-2.67875	-1.11526	-1.1506	-1.64425	-1.74447	-1.35371	-1.64547
X15052	A_51_P380309	Mouse mRNA for 3'-end of NCAM-140 and NCAM-180 isoforms [X15052]	-1.36424	-1.9637	-2.137	-2.22485	-1.81252	-2.40409	-1.54107	-1.55724	-1.84761	-2.67815	-1.86451	-2.18919
BF124731	A_51_P168506	BF124731 601761411F1 NCI_CGAP_Mam5 Mus musculus cDNA clone IMAGE:4024323 5', mRNA sequence [BF124731]	1.72181	2.29068	2.67814	2.33918	1.46467	1.17275	1.02914	1.01473	-1.04265	1.6186	-1.10278	1.06254
NM_145479	A_51_P150905	Mus musculus kelch-like 22 (Drosophila) (Klhl22), mRNA [NM_145479]	1.16035	1.09669	-1.11792	-1.05648	1.02507	-1.22449	2.67641	1.69825	1.86283	1.4204	1.41507	-1.03622
NM_012001	A_51_P371119	Mus musculus COP9 (constitutive photomorphogenic) homolog, subunit 4 (Arabidopsis thaliana) (Cops4), mRNA [NM_01200	1.05958	-1.30998	-1.64787	-1.27542	-1.15839	-1.51634	1.14189	-1.58119	-1.30114	-1.32309	-1.17952	-2.676
AK082289	A_51_P146633	Mus musculus 0 day neonate cerebellum cDNA, RIKEN full-length enriched library, clone:C230032O19 product:unknown ES	-1.17414	-1.29078	-1.59594	-2.03674	-1.84807	-2.38024	-1.42822	-1.48829	-1.58562	-2.67476	-1.83432	-2.19526
NM_010255	A_51_P484869	Mus musculus guanidinoacetate methyltransferase (Gamt), mRNA [NM_010255]	-1.14623	-1.73979	-1.21457	-1.58873	-1.37525	-1.36909	-1.77397	-1.85319	-2.60919	-2.67325	-2.388	-2.3877
NM_146365	A_51_P442736	Mus musculus olfactory receptor 1094 (Olfr1094), mRNA [NM_146365]	-1.17448	1.02304	1.04676	1.12076	2.67313	1.20884	-1.20483	-1.03651	1.00231	1.11674	1.08849	1.19881
NM_146883	A_51_P370372	Mus musculus olfactory receptor 876 (Olfr876), mRNA [NM_146883]	1.2239	1.16649	1.33584	2.67192	1.38852	1.1225	1.29093	1.06496	1.0987	1.09393	-1.06732	1.15011
XM_357710	A_51_P155784	PREDICTED: similar to carcinoembryonic antigen-related protein [Mus musculus], mRNA sequence [XM_357710]	1.14339	1.06464	2.67099	1.05807	1.16632	1.05387	-1.42619	-1.00725	-1.14615	-1.11646	-1.19126	1.18281
NM_011790	A_51_P188582	Mus musculus ariadne homolog 2 (Drosophila) (Arih2), mRNA [NM_011790]	1.47373	1.64659	1.39028	1.66789	2.67088	1.9051	1.41712	-1.62361	-1.21658	1.57992	1.39538	1.63617
XM_132230	A_51_P273326	PREDICTED: SEC31-like 1 [Mus musculus], mRNA sequence [XM_132230]	1.00921	-1.46722	-2.0885	-1.52358	-1.24399	-2.31912	-1.0607	-1.77348	-1.51958	-1.36835	-2.67037	-2.27605
NM_029166	A_51_P274635	Mus musculus RIKEN cDNA E030041M21 gene (E030041M21Rik), mRNA [NM_029166]	2.66987	2.10977	1.503	1.96226	2.2096	1.51065	1.48925	-1.15888	1.13187	-1.09775	1.1564	-1.78563
NM_028028	A_51_P232474	Mus musculus zinc finger, SWIM domain containing 1 (Zswim1), mRNA [NM_028028]	1.24037	1.3097	1.32326	2.66927	1.35598	1.34229	1.42254	-1.40927	1.02009	-1.35821	-1.1629	-1.20025
A_51_P144348	A_51_P144348	Unknown	2.27165	1.48986	1.09546	1.21155	1.75971	1.53911	2.51944	2.66912	1.83337	1.75076	2.46038	2.20284
NM_028303	A_51_P381247	Mus musculus PDZ domain containing 11 (Pdzk11), mRNA [NM_028303]	2.34562	2.22523	2.22267	1.78368	2.66748	2.06327	-1.19289	1.00374	1.00983	-1.43703	1.06451	-1.12056
NM_146054	A_51_P332075	Mus musculus pleckstrin homology domain containing, family C (with FERM domain) member 1 (Plekhc1), mRNA [NM_146054	-1.20942	-1.43903	-1.87058	-1.50099	-1.35619	-1.40522	-1.65001	-1.98896	-2.66659	-2.26623	-1.5125	-1.48295
NM_023655	A_51_P409349	Mus musculus tripartite motif protein 29 (Trim29), mRNA [NM_023655]	1.12356	1.22479	1.21653	2.66658	2.26687	1.16003	-1.13475	-1.05331	-1.13518	1.03054	1.18265	1.18785
NM_027085	A_51_P236755	Mus musculus chloride intracellular channel 3 (Clic3), mRNA [NM_027085]	1.02949	1.03272	1.4802	2.66546	1.09014	1.2214	1.00715	1.1139	1.05122	-1.01209	-1.03931	-1.06312
NM_026383	A_51_P225506	Mus musculus proline-rich nuclear receptor coactivator 2 (Pnrc2), mRNA [NM_026383]	1.90849	1.62032	1.5238	1.45219	1.51674	1.44729	-1.30333	-1.27807	-1.37652	-2.66485	-1.48687	-1.99629
NM_029466	A_51_P178316	Mus musculus ADP-ribosylation factor-like 8 (Arl8), mRNA [NM_029466]	-1.00881	-1.20703	1.0555	1.96859	2.0837	2.23978	1.0661	-1.09396	1.34831	2.03269	2.42067	2.66484
NM_011182	A_51_P488937	Mus musculus pleckstrin homology, Sec7 and coiled-coil domains 3 (Pscd3), mRNA [NM_011182]	-1.21495	-1.5854	-1.79206	-1.94578	-2.66454	-1.72587	-1.22037	-1.46625	-1.71934	-1.65185	-1.89606	-1.72781
XM_355245	A_51_P221037	PREDICTED: hypothetical protein LOC71281 [Mus musculus], mRNA sequence [XM_355245]	-2.08984	-1.76444	-2.66439	-1.66195	-1.58536	-2.56525	-1.14882	1.38391	1.23944	1.10954	1.32872	1.19539
NM_010295	A_51_P365019	Mus musculus glutamate-cysteine ligase, catalytic subunit (Gclc), mRNA [NM_010295]	2.22968	2.41652	1.78992	1.95997	2.58167	2.36619	1.92754	1.37937	1.69797	2.14953	2.35487	2.66335
XM_131409	A_51_P199593	PREDICTED: hypothetical protein LOC72429 [Mus musculus], mRNA sequence [XM_131409]	1.70299	2.66325	1.23888	1.43974	1.79783	1.24339	1.24533	-1.11918	-1.0455	1.12114	1.08631	1.19215
NM_174846	A_51_P194004	Mus musculus RIKEN cDNA 6230410P16 gene (6230410P16Rik), mRNA [NM_174846]	1.75526	1.80866	-1.19428	2.15046	1.93982	-1.12452	2.53922	1.11428	-1.07836	2.66323	-1.20747	1.01473
NM_008891	A_51_P121793	Mus musculus pinin (Pnn), mRNA [NM_008891]	1.15343	1.27333	-2.66258	-1.21547	-1.1122	-1.87877	1.16626	1.04821	-1.39778	-1.08906	-1.64542	-1.2153
NM_011464	A_51_P497350	Mus musculus serine protease inhibitor, Kunitz type 2 (Spint2), mRNA [NM_011464]	1.03087	1.2516	1.24579	1.35179	1.33687	1.32805	1.00846	2.66156	1.19523	1.3432	1.01808	1.40838
AK049676	A_51_P164014	Mus musculus 12 days embryo spinal cord cDNA, RIKEN full-length enriched library, clone:C530022J18 product:hypothet	-1.33589	-1.18237	-1.62475	-1.52192	-1.45527	-1.8601	-1.08299	-1.15233	-1.57261	-2.65974	-2.03891	-2.32728
NM_013866	A_51_P152032	Mus musculus zinc finger protein 385 (Zfp385), mRNA [NM_013866]	1.01048	1.03432	-1.12084	-1.13648	-1.30587	-1.44347	2.65923	1.23957	1.10808	1.09959	1.03497	-1.28135
AK054531	A_51_P202162	Mus musculus 2 days pregnant adult female ovary cDNA, RIKEN full-length enriched library, clone:E330037N18 product:	1.31712	2.65913	1.29951	2.10424	1.59427	1.06054	1.15627	1.62002	1.36987	1.51174	-1.05677	1.58858
NM_013494	A_51_P246001	Mus musculus carboxypeptidase E (Cpe), mRNA [NM_013494]	-1.04225	-1.46041	-1.64323	-1.20465	-1.39519	-2.65849	-1.14295	-1.01239	-1.206	-1.08525	1.19851	-1.06121
NM_146191	A_51_P398436	Mus musculus leucine-rich repeat kinase 1 (Lrrk1), mRNA [NM_146191]	-1.40877	-1.67087	-2.02906	-2.20356	-2.27706	-2.65777	-1.00713	-1.10856	-1.39941	-1.65032	-1.63962	-1.78624
NM_027952	A_51_P200603	Mus musculus RIKEN cDNA 1700008I05 gene (1700008I05Rik), mRNA [NM_027952]	-1.25677	-1.09018	1.0027	-1.01304	1.00384	1.07569	-1.07561	-1.24159	1.26491	-1.41476	-1.10242	2.65565
NM_207707	A_51_P279803	Mus musculus estrogen receptor 2 (beta) (Esr2), transcript variant 1, mRNA [NM_207707]	-1.03029	1.14962	1.1592	1.01435	1.30344	1.10586	1.22085	1.24091	2.65534	1.04896	-1.01002	1.28205
NM_011677	A_51_P469449	Mus musculus uracil DNA glycosylase (Ung), mRNA [NM_011677]	-2.33523	-2.44298	-2.24033	-2.36888	-2.03019	-2.11955	-2.65513	-2.04608	-1.99998	-2.11253	-1.68248	-1.90825
NM_144552	A_51_P416080	Mus musculus syntaxin binding protein 6 (amisyn) (Stxbp6), mRNA [NM_144552]	-1.97581	-1.90728	-2.5336	-2.08034	-1.79659	-1.70548	-1.9784	-2.42411	-2.60109	-2.65438	-2.01954	-2.03817
NM_013594	A_51_P143224	Mus musculus methyl-CpG binding domain protein 1 (Mbd1), mRNA [NM_013594]	1.59788	1.66266	-1.10098	1.73182	1.03352	1.15715	2.65419	1.39124	-1.32903	2.17724	1.67678	1.09904
AK173196	A_51_P275233	Mus musculus premature mRNA for mKIAA1538 protein [AK173196]	-1.6593	-1.79457	-2.25536	-2.44704	-2.45005	-2.65407	-1.23054	-1.17206	-1.54537	-1.9996	-1.57466	-1.69174
A_51_P260457	A_51_P260457	Unknown	-1.1874	1.16354	2.65352	2.29273	1.2259	1.10183	-1.02985	1.61982	2.12699	2.50568	1.0005	1.93366
AK029819	A_51_P273489	Mus musculus adult male testis cDNA, RIKEN full-length enriched library, clone:4930580E03 product:weakly similar to	-1.09467	1.542	2.65127	1.27734	1.06088	-1.14098	1.33167	1.0448	1.02401	1.22166	-1.12537	-1.01273
NM_009270	A_51_P450487	Mus musculus squalene epoxidase (Sqle), mRNA [NM_009270]	-1.20241	-1.35333	-1.7338	-1.50931	-1.77746	-2.12001	-1.79236	-1.67275	-2.20427	-2.2224	-1.80288	-2.65123
4733401I12	A_51_P208722	hypothetical Mammalian defensin containing protein [4733401I12]	1.15825	-1.01409	1.13268	1.31085	-1.08509	1.0744	-2.18737	-2.04211	-2.50115	-1.88663	-2.65106	-2.40961
NM_194344	A_51_P297778	Mus musculus SH3 domain and tetratricopeptide repeats 1 (Sh3tc1), mRNA [NM_194344]	-1.7965	-1.52698	-1.87395	-1.91163	-1.9768	-2.14065	-1.70286	-2.08854	-1.9464	-2.27472	-2.6504	-2.15672
NM_027979	A_51_P253074	Mus musculus chitinase 1 (chitotriosidase) (Chit1), mRNA [NM_027979]	1.03526	-1.60507	-1.28228	1.5878	-1.63953	-1.36763	1.29451	1.05954	1.54659	2.6497	1.12375	1.11236
NM_009718	A_51_P370614	Mus musculus neurogenin 2 (Neurog2), mRNA [NM_009718]	1.12616	1.12458	2.64897	1.27995	1.13961	1.43101	-1.30931	1.66981	-1.10998	1.40248	-1.07142	-1.1629
XM_146887	A_51_P236836	PREDICTED: similar to layilin [Mus musculus], mRNA sequence [XM_146887]	1.48265	1.47358	1.1951	1.28217	1.177	1.32677	2.5521	1.91319	1.48612	2.64883	2.22652	2.31098
NM_133204	A_51_P218104	Mus musculus zinc finger protein 371 (Zfp371), mRNA [NM_133204]	1.13595	1.1799	1.80813	2.64882	1.6625	1.47911	1.12893	1.30122	1.79834	1.15304	1.27209	1.73489
NM_026230	A_51_P487668	Mus musculus H2A histone family, member Y2 (H2afy2), mRNA [NM_026230]	-1.84394	-1.77142	-2.16133	-2.64808	-2.13686	-2.54612	-1.2081	-1.35999	-1.60786	-1.90186	-1.48408	-1.53792
NM_178673	A_51_P296015	Mus musculus follistatin-like 5 (Fstl5), mRNA [NM_178673]	-1.17545	-1.09087	-1.08437	1.11606	-1.14144	-1.246	1.1017	-1.01707	-1.07124	2.64656	1.24655	-1.01714
AF030430	A_51_P414230	Mus musculus semaphorin VIa mRNA, complete cds. [AF030430]	-1.16387	-1.02209	-1.09502	-1.00682	1.00352	-1.16403	-1.18487	2.64634	1.51206	1.61366	1.22056	1.59877
NM_009653	A_51_P327451	Mus musculus aminolevulinic acid synthase 2, erythroid (Alas2), mRNA [NM_009653]	1.03677	1.35827	2.64595	1.10873	1.22425	1.6554	-1.20896	-1.02936	1.20296	1.12612	1.20321	1.25937
NM_019773	A_51_P339444	Mus musculus RAB9, member RAS oncogene family (Rab9), mRNA [NM_019773]	-1.22836	-1.54494	-2.02118	-2.11674	-1.68045	-2.64528	-1.26032	-1.8314	-1.17857	-1.9447	-1.34564	-1.62742
NM_009034	A_51_P399143	Mus musculus retinol binding protein 2, cellular (Rbp2), mRNA [NM_009034]	1.16248	1.11793	2.64476	2.21802	1.08448	1.29217	-1.12405	-1.03211	-1.10426	1.00268	-1.19422	-1.10735
NM_010270	A_51_P187093	Mus musculus mitochondrial ribosomal protein S33 (Mrps33), nuclear gene encoding mitochondrial protein, transcript	1.05509	-1.32344	-2.64409	-1.954	-1.34074	-1.43689	-1.36365	-1.29467	-1.03245	-1.56797	-1.03419	-1.15779
NM_013507	A_51_P306066	Mus musculus eukaryotic translation initiation factor 4, gamma 2 (Eif4g2), mRNA [NM_013507]	2.64367	2.21501	1.16728	2.22035	2.06608	1.18174	1.06162	-1.33282	-1.29881	-1.70744	-1.03217	-1.58575
AK041703	A_51_P176225	Mus musculus 3 days neonate thymus cDNA, RIKEN full-length enriched library, clone:A630031B14 product:unknown EST,	-2.41738	-2.0236	-1.66281	-1.89298	-1.58148	-2.64237	-1.09098	1.06226	1.07002	2.44602	1.26581	1.08563
NM_175309	A_51_P127065	Mus musculus uroplakin 3B (Upk3b), mRNA [NM_175309]	-1.52776	-1.60041	-1.48484	-1.79561	-1.17356	-2.24331	-1.82356	-1.45102	-2.53999	-2.64228	-1.68482	-1.74367
NM_146191	A_51_P398436	Mus musculus leucine-rich repeat kinase 1 (Lrrk1), mRNA [NM_146191]	-1.35249	-1.70348	-2.0691	-2.10759	-2.26978	-2.64122	1.04895	-1.35517	-1.50118	-1.66091	-1.64834	-1.75184
NM_023371	A_51_P199871	Mus musculus protein (peptidyl-prolyl cis/trans isomerase) NIMA-interacting 1 (Pin1), mRNA [NM_023371]	-1.25322	-1.19171	-1.2506	-1.26223	-2.64106	-1.33704	-1.25161	-1.02571	-1.05429	1.23488	1.13744	1.0711
NM_198160	A_51_P238943	Mus musculus SWI/SNF related, matrix associated, actin dependent regulator of chromatin, subfamily c, member 2 (Sma	1.02651	2.64001	2.51601	2.58141	1.40642	-1.31589	1.85118	1.17766	-1.12393	1.09083	-1.94234	1.52463
NP431392	A_51_P512226	GB|AY073234.1|AAL60897.1 olfactory receptor MOR262-3 [Mus musculus] [NP431392]	-1.00599	-1.22719	-1.07328	1.02982	-1.05049	-1.17133	-1.0704	2.64001	1.37861	1.26966	1.1981	1.35349
NM_015829	A_51_P251352	Mus musculus solute carrier family 25 (mitochondrial carrier, adenine nucleotide translocator), member 13 (Slc25a13	-1.55629	-1.49441	-2.07801	-2.63989	-2.17742	-2.2474	-1.32355	-1.21807	-1.48016	-2.09773	-1.72988	-1.68434
NM_177368	A_51_P288916	Mus musculus RIKEN cDNA 8430438D04 gene (8430438D04Rik), mRNA [NM_177368]	2.35547	1.77074	1.46112	1.95542	2.63971	1.90316	2.46658	1.9322	1.87109	1.86131	2.14191	1.86666
NAP057002-1	A_51_P433677	Unknown	1.39794	-1.06077	1.18373	1.07132	1.67141	1.02994	-1.25035	1.04487	1.10594	2.19995	2.63914	1.28746
NM_026457	A_51_P325552	Mus musculus novel leucine zipper testicular protein (Nurit), mRNA [NM_026457]	1.55552	1.84542	-1.12512	2.63827	1.28491	1.13509	1.83334	1.14688	1.22997	1.80954	1.00457	1.00503
NM_146853	A_51_P289380	Mus musculus olfactory receptor 1341 (Olfr1341), mRNA [NM_146853]	1.20167	1.15437	1.23501	1.19621	1.18726	1.10097	1.18626	1.26766	1.40542	2.63798	1.11562	1.34891
BC004015	A_51_P511346	Mus musculus cDNA clone MGC:7593 IMAGE:3493893, complete cds [BC004015]	-1.06579	1.12547	1.23091	1.0171	-1.19851	-1.2106	2.63768	1.38727	1.20586	1.42081	1.94861	1.84039
XM_126660	A_51_P520157	PREDICTED: keratin 24 [Mus musculus], mRNA sequence [XM_126660]	-1.10503	-1.10866	-1.02897	1.06519	1.20492	1.16944	1.14523	1.12013	1.20493	2.63739	1.42645	1.42261
NM_139303	A_51_P332355	Mus musculus kinesin family member 18A (Kif18a), mRNA [NM_139303]	-2.56361	-1.14481	-2.31162	-2.18517	-2.20182	-2.63712	-1.08185	2.37448	-1.08161	-1.11365	-1.22453	-1.51583
NM_153800	A_51_P438165	Mus musculus Rho GTPase activating protein 22 (Arhgap22), mRNA [NM_153800]	1.62196	1.62105	1.33546	1.57616	1.46016	1.44467	2.636	2.35381	2.2609	1.75282	2.20925	2.02052
NM_144850	A_51_P116906	Mus musculus Rap guanine nucleotide exchange factor (GEF) 3 (Rapgef3), mRNA [NM_144850]	-1.39643	-1.47474	-1.69365	-2.53798	-2.47505	-2.63536	-1.2063	-1.30962	-1.52741	-2.04094	-2.00727	-1.98875
NM_007681	A_51_P273979	Mus musculus centromere autoantigen A (Cenpa), mRNA [NM_007681]	-1.66326	-1.09216	-1.71591	-1.55075	-1.59658	-1.55838	-1.16112	-1.92886	-2.32454	-2.29889	-2.63497	-2.54146
NM_027992	A_51_P135066	Mus musculus RIKEN cDNA 2310036D22 gene (2310036D22Rik), mRNA [NM_027992]	1.49329	-1.1773	-1.64023	1.59741	-2.22121	-2.63481	-1.00248	-1.25481	1.00395	-1.24604	1.25056	-1.40789
AK020867	A_51_P403942	Mus musculus adult retina cDNA, RIKEN full-length enriched library, clone:A930016O22 product:creatine kinase, muscl	-1.06022	1.21499	1.15434	1.2346	1.04856	2.6345	1.24546	1.06593	1.4968	1.36072	1.38553	1.06144
NM_009506	A_51_P433870	Mus musculus vascular endothelial growth factor C (Vegfc), mRNA [NM_009506]	1.16741	1.15263	-1.22774	-1.5945	-1.03578	-1.43616	-1.54767	-2.63429	-1.57462	-2.16039	-1.94959	-2.14006
NM_013870	A_51_P479786	Mus musculus smoothelin (Smtn), mRNA [NM_013870]	-1.63553	-1.61895	-1.40292	-1.34958	-1.50479	-1.45018	-1.1046	-1.158	-1.81706	-2.44716	-2.48589	-2.63322
NM_025350	A_51_P398592	Mus musculus carboxypeptidase A1 (Cpa1), mRNA [NM_025350]	1.05368	1.22953	1.85424	1.12834	1.34536	1.23207	-2.35601	-2.18117	-2.63187	-2.05424	-1.8197	-2.05803
NM_010106	A_51_P118765	Mus musculus eukaryotic translation elongation factor 1 alpha 1 (Eef1a1), mRNA [NM_010106]	2.07067	2.19442	2.45453	1.1832	1.34784	2.60742	-1.90298	-1.21172	-1.16775	-1.37513	-1.21291	-2.63181
NAP108644-1	A_51_P463708	Unknown	-1.11718	-1.08777	1.24366	1.02672	1.07963	1.778	-1.23704	1.09743	2.63037	1.26095	-1.03809	1.94736
NM_177712	A_51_P218282	Mus musculus RIKEN cDNA C330011K17 gene (C330011K17Rik), mRNA [NM_177712]	1.24337	1.24219	2.63035	1.13528	1.27999	1.33167	1.01456	1.13368	2.0368	1.44708	1.19747	1.10408
AY293058	A_51_P460613	Mus musculus skin calmodulin-related factor mRNA, complete cds. [AY293058]	1.18442	-1.17876	-1.02596	2.6297	-1.00953	-1.09921	-1.28082	-1.09554	1.66626	2.28836	1.00857	1.23914
NM_194446	A_51_P404785	Mus musculus cyclin-dependent kinase (CDC2-like) 10 (Cdk10), transcript variant 1, mRNA [NM_194446]	1.10728	-1.285	-1.50128	-1.44979	-2.08629	-2.62797	-1.11971	-1.04333	1.05253	-1.33154	-1.09021	-2.05806
M29546	A_51_P186601	Mouse MOD-1 null malic enzyme mRNA, partial cds. [M29546]	1.25156	1.08705	1.02416	1.01944	1.1121	-1.01305	1.07662	1.20418	-1.31541	-1.41288	-1.67463	-2.62751
NM_016662	A_51_P315526	Mus musculus Max dimerization protein 3 (Mxd3), mRNA [NM_016662]	-1.93017	-1.72263	-1.60769	-2.0789	-2.16011	-1.81543	-1.39948	-1.63015	-2.15612	-2.6273	-2.41735	-1.95493
NM_146592	A_51_P388498	Mus musculus olfactory receptor 1086 (Olfr1086), mRNA [NM_146592]	1.18424	1.13282	1.14715	1.33105	1.07639	2.62502	1.00384	2.29037	1.28805	1.40377	1.10843	1.34622
NM_013917	A_51_P371194	Mus musculus pituitary tumor-transforming 1 (Pttg1), mRNA [NM_013917]	-1.97762	-1.68449	-2.25023	-2.34024	-2.00563	-1.90739	-1.51785	-1.79911	-1.97968	-2.57773	-2.62465	-2.42821
NM_009235	A_51_P440440	Mus musculus SRY-box containing gene 15 (Sox15), mRNA [NM_009235]	1.52036	1.07106	1.73531	2.62363	1.1976	-1.33111	-1.55442	-1.36921	1.11221	1.21531	-1.23527	-1.31662
NM_172477	A_51_P155085	Mus musculus RIKEN cDNA B930096L08 gene (B930096L08Rik), mRNA [NM_172477]	-1.61361	-1.99972	-2.26041	-2.34725	-2.19626	-2.62348	-1.44039	-1.54196	-1.92952	-1.97257	-2.0061	-2.10963
BC020154	A_51_P507022	Mus musculus cDNA clone IMAGE:4010622, partial cds. [BC020154]	1.19126	1.06181	1.11887	1.58361	1.70343	1.58026	-1.39541	-2.62299	-1.35508	-1.11616	1.05931	1.15496
NM_025551	A_51_P458538	Mus musculus NADH dehydrogenase (ubiquinone) 1 alpha subcomplex, 12 (Ndufa12), mRNA [NM_025551]	-1.04778	-1.27317	-1.34372	-1.44749	-1.51694	-2.62224	-1.07632	-1.04769	-1.25007	-1.1818	1.01294	-1.14861
NM_023463	A_51_P464290	Mus musculus lymphocyte antigen 6 complex, locus G6C (Ly6g6c), mRNA [NM_023463]	1.10941	1.1047	-1.1632	2.05722	-1.29678	1.01002	2.62102	1.28437	2.0605	2.08738	1.13847	1.41233
NM_013688	A_51_P488098	Mus musculus t-complex-associated testis expressed 1 (Tcte1), mRNA [NM_013688]	-2.61959	-1.99163	-1.22422	-1.87353	-1.54673	-1.72306	1.22514	-1.11397	-1.05992	1.08735	1.09378	1.32201
NM_022432	A_51_P110068	Mus musculus sirtuin 2 (silent mating type information regulation 2, homolog) 2 (S. cerevisiae) (Sirt2), mRNA [NM_0	1.32587	1.26203	1.07703	1.07745	1.23874	-1.09944	2.61775	1.47677	1.57401	1.08033	1.24498	1.15933
NM_198411	A_51_P281835	Mus musculus RIKEN cDNA 2610204M08 gene (2610204M08Rik), mRNA [NM_198411]	-1.59311	-1.89382	-1.83136	-2.19828	-2.13983	-2.61768	1.04969	-1.00673	-1.49616	-1.54629	-1.42373	-1.42046
NM_007952	A_51_P168412	Mus musculus protein disulfide isomerase associated 3 (Pdia3), mRNA [NM_007952]	2.61643	1.87056	1.33828	2.10539	2.06903	1.63368	-1.23228	-1.52594	-1.38629	-1.18603	1.05298	-2.13549
NM_016765	A_51_P341177	Mus musculus dimethylarginine dimethylaminohydrolase 2 (Ddah2), mRNA [NM_016765]	-1.73787	-1.86148	-1.82825	-2.21787	-1.73358	-1.93807	-1.60417	-1.54912	-1.88996	-2.61544	-2.39222	-2.18636
NM_028862	A_51_P331869	Mus musculus RIKEN cDNA 3732413I11 gene (3732413I11Rik), mRNA [NM_028862]	-1.44284	-1.79003	-2.08343	-2.61441	-1.92125	-2.35719	-1.68495	-1.35044	-2.08966	-2.33677	-1.70568	-1.89724
AK032990	A_51_P298939	Mus musculus 12 days embryo male wolffian duct includes surrounding region cDNA, RIKEN full-length enriched library	1.64652	1.23984	2.61384	1.12418	1.26628	1.89617	-1.36334	-1.03738	1.10779	1.23325	-1.13342	-1.0228
NM_178162	A_51_P496074	Mus musculus HIV-1 Rev binding protein-like (Hrbl), transcript variant 2, mRNA [NM_178162]	-1.48442	-1.81517	-2.01742	-1.68212	-1.7297	-2.61277	-1.65142	-1.49697	-2.11329	-1.71344	-1.64922	-1.52002
NM_173047	A_51_P481159	Mus musculus carbonyl reductase 3 (Cbr3), mRNA [NM_173047]	1.8245	1.82781	1.73386	1.54726	1.73674	1.5266	1.66151	2.12317	2.55884	2.44164	2.5166	2.61246
NM_053184	A_51_P510034	Mus musculus UDP glucuronosyltransferase 2 family, polypeptide A1 (Ugt2a1), mRNA [NM_053184]	-1.03085	1.05071	1.01647	-1.10217	-1.23118	1.25022	1.05819	1.5517	1.2022	2.61183	1.2697	1.5593
NM_175658	A_51_P405776	Mus musculus histone 1, H2aa (Hist1h2aa), mRNA [NM_175658]	-1.16023	1.19082	-1.31394	-2.29655	-2.27201	-2.07106	-1.13843	-1.22857	-1.9242	-2.34412	-2.61014	-2.52163
BF135103	A_51_P118203	BF135103 601780143F1 NCI_CGAP_Lu30 Mus musculus cDNA clone IMAGE:4008179 5', mRNA sequence [BF135103]	-2.61014	-2.15179	1.12088	-1.72897	-1.99873	-1.96363	-1.32792	-1.54656	-1.54979	-1.50637	-1.77369	-1.37511
NM_011258	A_51_P406638	Mus musculus replication factor C 1 (Recc1), mRNA [NM_011258]	1.01582	-1.63109	-2.07231	-1.64878	-1.34664	-2.03893	-1.05786	-1.50612	-1.99335	-1.09607	-2.06419	-2.60955
NM_008695	A_51_P315666	Mus musculus nidogen 2 (Nid2), mRNA [NM_008695]	-1.14041	-1.26741	-1.5176	-1.59576	-1.40628	-2.60935	1.06741	-1.00168	-1.13846	-1.59835	-1.44673	-2.0153
NM_175386	A_51_P505868	Mus musculus lipoma HMGIC fusion partner (Lhfp), mRNA [NM_175386]	2.421	2.18676	-1.02589	1.92704	2.15779	1.28642	2.60881	1.70423	1.36551	1.68894	2.19231	1.69482
XM_137316	A_51_P212473	PREDICTED: RIKEN cDNA B130008E12 gene [Mus musculus], mRNA sequence [XM_137316]	1.31567	1.18212	1.85914	2.60847	1.15438	1.40668	1.05279	1.04143	1.18954	1.04997	-1.00941	1.32436
NM_026840	A_51_P466229	Mus musculus platelet-derived growth factor receptor-like (Pdgfrl), mRNA [NM_026840]	-1.08941	-1.24955	-1.50827	-1.32259	-1.54839	-1.64137	-1.71107	-2.03244	-1.4087	-2.37975	-2.38406	-2.60645
NM_011267	A_51_P249286	Mus musculus regulator of G-protein signaling 16 (Rgs16), mRNA [NM_011267]	-1.29543	-2.05604	-1.21813	-2.04379	-2.60552	-2.22895	-1.5799	1.29573	-1.35752	1.75941	-1.45489	2.01288
NM_181074	A_51_P104798	Mus musculus leucine rich repeat neuronal 6A (Lrrn6a), mRNA [NM_181074]	1.80906	1.47184	1.7971	2.43771	2.60403	1.97351	1.27732	1.23299	1.49482	2.09784	1.87435	2.2764
NM_010357	A_51_P112223	Mus musculus glutathione S-transferase, alpha 4 (Gsta4), mRNA [NM_010357]	1.64116	1.34041	1.46829	1.37721	1.2724	2.60357	2.49814	1.05591	1.54278	1.9578	1.42808	1.62552
NM_007830	A_51_P399697	Mus musculus diazepam binding inhibitor (Dbi), mRNA [NM_007830]	-1.18877	-1.24119	-2.60348	-1.56558	-1.28233	-1.39757	-1.56166	-2.21324	-1.49796	-1.93431	-1.90532	-1.64236
NM_016918	A_51_P163306	Mus musculus nudix (nucleoside diphosphate linked moiety X)-type motif 5 (Nudt5), mRNA [NM_016918]	1.26507	1.01224	-1.13971	1.01512	1.06853	-1.39461	2.6029	1.22604	1.71591	1.52464	1.90013	1.41965
NM_010431	A_51_P387608	Mus musculus hypoxia inducible factor 1, alpha subunit (Hif1a), mRNA [NM_010431]	-1.06438	-1.25935	-1.42208	-1.09762	-1.23583	-1.26289	-1.37493	-2.6028	-1.46706	-1.65143	-1.29931	-1.36637
NM_011066	A_51_P282754	Mus musculus period homolog 2 (Drosophila) (Per2), mRNA [NM_011066]	-1.38692	-1.58	-1.72257	-1.46455	-1.38557	-1.24271	-1.89686	-1.64379	-1.61093	-2.47589	-2.60101	-1.86607
NM_010357	A_51_P112223	Mus musculus glutathione S-transferase, alpha 4 (Gsta4), mRNA [NM_010357]	1.39043	1.20011	1.22981	1.23904	1.10737	1.04617	2.59866	1.57508	1.59948	1.33578	1.21712	1.41279
NM_020272	A_51_P507832	Mus musculus phosphoinositide-3-kinase, catalytic, gamma polypeptide (Pik3cg), mRNA [NM_020272]	-2.55808	-1.23551	-1.33819	-2.59696	-2.3909	-1.88087	-1.20832	-1.40554	1.03644	-1.27627	-1.30769	1.34654
A_51_P196867	A_51_P196867	Unknown	-1.1252	2.59672	-1.03301	1.11701	1.14747	-1.02678	-1.49526	1.0716	-1.16967	1.01155	-1.13795	-1.27392
NM_029278	A_51_P246705	Mus musculus RIKEN cDNA 2610033H07 gene (2610033H07Rik), mRNA [NM_029278]	2.00384	2.59595	1.97118	1.49467	1.95846	1.5267	-1.09839	-1.28298	-1.13158	-1.26371	-1.18504	-1.22604
NM_026142	A_51_P465141	Mus musculus RIKEN cDNA 3632451O06 gene (3632451O06Rik), mRNA [NM_026142]	-1.06485	1.17358	1.12598	1.2245	1.21459	1.22144	1.05258	2.59489	1.18531	1.40801	1.10651	1.32555
NM_054082	A_51_P284318	Mus musculus metastasis associated 3 (Mta3), mRNA [NM_054082]	-1.03728	1.03827	1.03	-1.1269	-1.19562	-1.02686	2.59484	2.25471	1.68694	-1.12774	1.25993	-1.06378
NM_146286	A_51_P225573	Mus musculus olfactory receptor 981 (Olfr981), mRNA [NM_146286]	-1.33064	1.0354	1.04964	1.03364	1.23816	-1.04896	1.04583	2.59455	1.05947	1.11249	1.48739	1.14308
NM_023429	A_51_P228193	Mus musculus OCIA domain containing 1 (Ociad1), mRNA [NM_023429]	-1.04861	-1.19862	-2.59451	-1.5261	-1.14329	-1.09864	1.32825	1.0901	-1.12546	-1.52032	1.01404	-1.11565
NM_133681	A_51_P333923	Mus musculus tetraspan 1 (Tspan1), mRNA [NM_133681]	-1.06164	-1.0912	1.26912	2.59429	-1.00632	1.22357	-1.15348	1.08845	1.3281	1.388	1.05269	1.07032
NM_009790	A_51_P465023	Mus musculus calmodulin 1 (Calm1), mRNA [NM_009790]	-1.3087	-1.42532	-1.66608	-1.60304	-1.47811	-1.43103	-1.13513	-2.59294	-1.68095	-1.65881	-1.57416	-1.36886
NM_010849	A_51_P102096	Mus musculus myelocytomatosis oncogene (Myc), mRNA [NM_010849]	2.05136	1.85643	1.57374	2.18808	2.59222	1.87012	1.51687	1.27864	1.34366	1.28896	1.86154	1.27694
AK050866	A_51_P103081	Mus musculus 9 days embryo whole body cDNA, RIKEN full-length enriched library, clone:D030027F14 product:unknown ES	-1.04816	-1.12522	-1.00351	1.15517	-1.00918	1.163	1.10537	2.59173	1.09092	1.34032	-1.01907	1.19788
NM_146191	A_51_P398436	Mus musculus leucine-rich repeat kinase 1 (Lrrk1), mRNA [NM_146191]	-1.46016	-1.56336	-1.9342	-2.171	-2.19483	-2.59153	1.02898	-1.18589	-1.41132	-1.69258	-1.66303	-1.78888
NM_146116	A_51_P255931	Mus musculus RIKEN cDNA 4930542G03 gene (4930542G03Rik), mRNA [NM_146116]	-1.36411	-1.06288	-1.458	-1.92865	-2.59024	-1.9839	1.03594	-1.02477	-1.76813	-1.7585	-1.71391	-1.84645
NM_009334	A_51_P248344	Mus musculus transcription factor AP-2 beta (Tcfap2b), transcript variant 1, mRNA [NM_009334]	1.06616	-1.00808	1.3353	1.1961	1.11211	1.53543	-1.10376	2.59019	1.29894	1.59993	1.41262	1.19244
BC071254	A_51_P249255	Mus musculus cDNA clone IMAGE:5010343, partial cds. [BC071254]	-1.32614	-1.38697	1.05411	1.35638	1.41081	1.62763	-1.03053	1.096	-1.11377	2.00626	2.00199	2.59002
NM_010906	A_51_P478605	Mus musculus nuclear factor I/X (Nfix), mRNA [NM_010906]	-1.97067	-1.93124	-1.64327	-2.58891	-2.52529	-2.54526	-1.24733	-1.23326	-1.93211	-2.45253	-1.83828	-1.82668
NM_023386	A_51_P304170	Mus musculus RIKEN cDNA 5830458K16 gene (5830458K16Rik), mRNA [NM_023386]	1.16367	-1.10773	-1.29589	-1.91152	-1.73026	-2.58865	1.4004	1.38132	1.22918	-1.31109	1.19714	1.02038
NM_011782	A_51_P233533	Mus musculus a disintegrin-like and metalloprotease (reprolysin type) with thrombospondin type 1 motif, 5 (aggrecan	-1.09273	-1.17206	-1.4373	-1.69603	-1.49708	-1.74275	-1.35327	-1.89724	-1.35078	-2.58787	-1.94899	-2.26161
NM_010127	A_51_P372762	Mus musculus POU domain, class 6, transcription factor 1 (Pou6f1), mRNA [NM_010127]	1.03137	1.36452	1.61379	1.66619	1.31524	2.58728	-1.00664	1.172	1.08141	1.06746	1.01241	1.14171
NM_007833	A_51_P334104	Mus musculus decorin (Dcn), mRNA [NM_007833]	-1.23126	-1.62951	-1.70027	-1.317	-1.23005	-1.98406	-1.77103	-2.05627	-1.84644	-2.58695	-1.82938	-2.56325
NM_009359	A_51_P208990	Mus musculus testis expressed gene 9 (Tex9), mRNA [NM_009359]	-1.28703	-1.13934	-1.32031	1.05066	-1.15617	-1.03887	1.05639	1.04297	1.24986	1.1387	2.58522	1.21986
NM_175667	A_51_P457706	Mus musculus ankyrin repeat domain 5 (Ankrd5), mRNA [NM_175667]	-1.69778	-1.44599	-2.39142	-2.58438	-1.87227	-1.76884	-1.44111	1.20265	-1.24566	-1.38497	-1.32119	-1.30191
U19596	A_51_P513720	Mus musculus Cdk4 and Cdk6 inhibitor p18 protein mRNA, complete cds. [U19596]	-1.56189	-1.52043	-1.93266	-2.5213	-2.02771	-2.14009	-1.1672	-1.74002	-1.45853	-2.58322	-1.83528	-1.85848
NM_010890	A_51_P295022	Mus musculus neural precursor cell expressed, developmentally down-regulted gene 4 (Nedd4), mRNA [NM_010890]	-1.29324	-1.56082	-1.42054	-2.58201	-1.6208	-1.60051	-1.46406	-1.3262	-1.80971	-2.52961	-1.71799	-1.73195
NM_011785	A_51_P132388	Mus musculus thymoma viral proto-oncogene 3 (Akt3), mRNA [NM_011785]	-1.30776	1.06948	1.02289	1.38105	-1.12015	1.17462	1.45877	2.58004	1.63208	1.20229	1.18054	1.39163
NM_010053	A_51_P113093	Mus musculus distal-less homeobox 1 (Dlx1), mRNA [NM_010053]	-1.27198	-1.48953	-1.8602	-1.47183	-1.658	-1.76376	-1.38226	-1.59233	-1.39824	-2.01425	-2.08083	-2.57952
NM_009626	A_51_P233801	Mus musculus alcohol dehydrogenase 7 (class IV), mu or sigma polypeptide (Adh7), mRNA [NM_009626]	2.36372	1.76472	1.71301	1.43536	1.45219	1.45715	2.57892	1.59483	2.00757	1.25683	1.47311	1.16202
NM_010816	A_51_P388640	Mus musculus microrchidia (Morc), mRNA [NM_010816]	-2.15739	-2.40052	-2.11822	-1.91161	-2.57864	-1.82634	1.13183	1.88974	1.04817	1.06509	-1.02274	1.25572
NM_022427	A_51_P201873	Mus musculus G-protein coupled receptor 88 (Gpr88), mRNA [NM_022427]	-1.72742	-2.1914	-1.84578	-1.82014	-2.5778	-1.8753	-1.42885	-1.82121	-1.70643	-1.87238	-2.19524	-1.50479
NM_013467	A_51_P334942	Mus musculus aldehyde dehydrogenase family 1, subfamily A1 (Aldh1a1), mRNA [NM_013467]	-1.33533	-1.86237	-2.11099	-2.0038	-1.89553	-2.257	-1.24564	-1.82451	-1.67659	-2.36607	-2.35726	-2.57735
NM_026358	A_51_P240501	Mus musculus RIKEN cDNA 4930583H14 gene (4930583H14Rik), mRNA [NM_026358]	1.17407	1.07242	1.41442	1.4347	1.30175	2.10895	1.20247	-1.1307	1.86918	2.5772	1.54671	2.33394
NM_175654	A_51_P482071	Mus musculus histone 1, H4d (Hist1h4d), mRNA [NM_175654]	-1.1784	-1.13927	1.22574	-2.5758	1.08703	-1.42485	-1.46958	-1.26642	-1.99093	-2.49928	-1.78511	-1.74609
NM_010220	A_51_P383689	Mus musculus FK506 binding protein 5 (Fkbp5), mRNA [NM_010220]	-1.81634	-1.20617	-1.06077	-2.57559	-2.18512	-1.70959	1.2037	1.03967	1.24781	-1.03597	-1.00031	1.40615
NM_009689	A_51_P230103	Mus musculus baculoviral IAP repeat-containing 5 (Birc5), transcript variant 1, mRNA [NM_009689]	-1.69129	-1.60723	-2.57537	-1.98813	-1.69373	-1.64577	-1.49972	-1.08066	-1.82325	-1.641	-1.52108	-1.29896
NM_146191	A_51_P398436	Mus musculus leucine-rich repeat kinase 1 (Lrrk1), mRNA [NM_146191]	-1.27607	-1.402	-1.73164	-1.90188	-2.23964	-2.38694	1.13801	-1.06671	-1.18132	-1.51206	-1.76864	-2.57319
NM_001007569	A_51_P222993	Mus musculus RIKEN cDNA 0710005I19 gene (0710005I19Rik), mRNA [NM_001007569]	1.04809	1.14536	2.57238	-1.04571	-1.08794	1.63458	-1.19257	1.11202	1.44092	1.38876	1.02181	1.467
NM_028810	A_51_P284946	Mus musculus Rho family GTPase 3 (Rnd3), mRNA [NM_028810]	-2.01671	-2.32343	-2.57227	-2.31073	-1.6641	-2.56965	-1.44698	-1.35346	-2.00191	-2.43768	-1.54707	-1.75706
NM_177622	A_51_P341183	Mus musculus RIKEN cDNA A230042K10 gene (A230042K10Rik), mRNA [NM_177622]	-1.45012	-1.17741	-1.29976	-1.65284	-1.28225	-1.40177	-2.5717	-1.60374	-2.30779	-2.34619	-2.26463	-2.13906
NM_173396	A_51_P456656	Mus musculus TGFB-induced factor 2 (Tgif2), mRNA [NM_173396]	-1.70162	-1.31503	-2.57103	-2.0849	-1.5507	-2.22585	-1.11725	-1.48345	-1.77538	-2.42938	-2.34521	-2.44843
NM_053158	A_51_P178591	Mus musculus mitochondrial ribosomal protein L1 (Mrpl1), mRNA [NM_053158]	2.15645	2.57098	1.32172	2.06269	2.40197	1.65966	1.26985	-1.18388	1.14618	-1.0973	1.43333	1.16011
BC037150	A_51_P172441	Mus musculus eukaryotic translation initiation factor 5B, mRNA (cDNA clone IMAGE:5148558), partial cds. [BC037150]	1.20097	-1.15125	-2.57031	-1.03596	-1.08156	-2.01426	1.00181	-1.45184	-1.31092	-1.36079	-1.38433	-1.47974
NM_033590	A_51_P474518	Mus musculus protocadherin gamma subfamily A, 7 (Pcdhga7), mRNA [NM_033590]	1.00913	-1.21961	-1.39407	-1.558	-1.34702	-1.96133	-1.21312	1.13627	-1.4368	-1.88934	-1.63117	-2.56993
BC047145	A_51_P223737	Mus musculus expressed sequence AA987161, mRNA (cDNA clone IMAGE:6467898), partial cds [BC047145]	1.1881	1.10693	1.47591	1.40152	1.13688	1.47205	1.04209	1.46317	1.28892	1.57105	2.56954	1.64036
NM_133809	A_51_P493296	Mus musculus kynurenine 3-monooxygenase (kynurenine 3-hydroxylase) (Kmo), mRNA [NM_133809]	1.58266	1.34531	1.63031	1.44084	1.97779	2.56764	1.27117	1.5045	1.1823	1.5302	1.35323	1.2345
NM_008433	A_51_P389636	Mus musculus potassium intermediate/small conductance calcium-activated channel, subfamily N, member 4 (Kcnn4), mRN	1.11855	1.32889	2.56683	1.19694	1.9605	1.57405	-1.10865	-1.14877	1.09899	-1.34687	-1.1535	-1.09004
NM_009347	A_51_P499283	Mus musculus tectorin alpha (Tecta), mRNA [NM_009347]	-1.00673	-1.0726	-1.21773	1.01051	1.05146	-1.21537	-1.07089	1.0957	1.11234	1.2025	2.56455	1.20118
NM_177699	A_51_P495379	Mus musculus formin homology 2 domain containing 1 (Fhod1), mRNA [NM_177699]	-1.31359	-1.45669	-1.75662	-1.62723	-2.06565	-2.56401	-1.12281	-1.73345	-1.37129	-1.6398	-1.52948	-1.67861
NM_007782	A_51_P515639	Mus musculus colony stimulating factor 3 receptor (granulocyte) (Csf3r), mRNA [NM_007782]	1.00485	1.1361	1.17929	1.03849	1.21478	1.58307	-1.25625	-1.11384	2.56378	-1.01081	1.22011	-1.10844
NM_008135	A_51_P351872	Mus musculus solute carrier family 6 (neurotransmitter transporter, glycine), member 9 (Slc6a9), mRNA [NM_008135]	1.68666	1.8829	1.73502	1.44613	1.84035	1.33004	1.89611	2.14305	2.0125	2.20461	2.56318	2.40906
AK045601	A_51_P518522	Mus musculus adult male corpora quadrigemina cDNA, RIKEN full-length enriched library, clone:B230214I19 product:hyp	-2.56314	-2.34707	-1.96961	-1.94771	-1.88632	-1.84073	-1.06514	1.28587	1.48893	1.16479	1.08589	1.02451
ENSMUST00000	A_51_P351306	Q6W030 (Q6W030) Olfactory receptor Olfr1458 (Fragment), complete [TC1530714]	1.05517	1.36143	1.26371	1.90945	1.2283	2.56222	-1.28745	-1.02915	1.0678	1.1898	-1.068	1.18687
AK007293	A_51_P112833	Mus musculus adult male testis cDNA, RIKEN full-length enriched library, clone:1700126L06 product:hypothetical prot	1.27307	1.44863	2.56079	1.09251	1.69545	1.64574	1.00834	1.07131	-1.23711	-1.17639	-1.08435	-1.18593
NM_172551	A_51_P484918	Mus musculus polymerase (RNA) mitochondrial (DNA directed) (Polrmt), mRNA [NM_172551]	1.02666	-1.12085	-1.36431	-1.61959	-1.29842	-2.5603	1.1496	-1.24111	1.01324	-1.14442	-1.11161	-1.22219
NM_010255	A_51_P484869	Mus musculus guanidinoacetate methyltransferase (Gamt), mRNA [NM_010255]	-1.62165	-1.61687	-1.6524	-2.00259	-1.93008	-1.87531	-1.78418	-2.30062	-2.05516	-2.56012	-2.44501	-2.4109
NM_025468	A_51_P359262	Mus musculus Sec11-like 3 (S. cerevisiae) (Sec11l3), mRNA [NM_025468]	1.06884	1.18857	-1.02612	-1.04152	1.06731	-1.15233	2.55997	1.56222	2.20052	1.19494	1.57101	1.08859
NM_010645	A_51_P200494	Mus musculus kallikrein 1 (Klk1), mRNA [NM_010645]	-1.68391	2.55978	-2.16156	1.11924	1.14384	-1.95243	-1.48782	1.15383	-1.44931	1.70335	-1.31845	1.59625
NM_007842	A_51_P369683	Mus musculus DEAH (Asp-Glu-Ala-His) box polypeptide 9 (Dhx9), mRNA [NM_007842]	-1.68957	-1.86595	-2.55974	-2.14503	-1.83281	-2.35996	-1.35046	-1.99602	-1.72509	-2.49819	-1.49973	-1.86144
NM_021466	A_51_P516057	Mus musculus TATA box binding protein (Tbp)-associated factor, RNA polymerase I, A (Taf1a), mRNA [NM_021466]	-1.01362	1.20142	1.01009	1.27159	1.14647	1.46602	1.67069	1.36498	2.5595	2.06244	1.34497	1.62263
AB093263	A_51_P425798	Mus musculus mRNA for mKIAA0774 protein [AB093263]	-1.01742	-1.07741	1.09545	2.55888	1.20311	1.14691	1.63973	1.15104	1.48286	1.18791	1.53689	1.15149
NM_031375	A_51_P393998	Mus musculus expressed sequence AW552001 (AW552001), mRNA [NM_031375]	1.60766	1.49358	1.42886	1.24026	1.42865	1.31727	2.55805	1.61792	1.78218	1.51672	1.49233	-1.23914
NM_010225	A_51_P248865	Mus musculus forkhead box F2 (Foxf2), mRNA [NM_010225]	2.55751	2.24736	-1.03562	1.9407	2.14028	1.2213	1.36737	1.00662	1.04573	-1.47471	1.05959	-1.3649
AK007945	A_51_P449334	Mus musculus 10 day old male pancreas cDNA, RIKEN full-length enriched library, clone:1810063G12 product:ubiquitin-	1.00874	1.32913	1.0522	1.21592	1.13343	1.27056	-1.25204	1.26323	1.17242	2.55721	1.43846	1.38789
BC025943	A_51_P185156	Mus musculus tankyrase 1 binding protein 1, mRNA (cDNA clone IMAGE:5133740), partial cds. [BC025943]	-1.42072	-1.47194	-1.68458	-1.5446	-1.30381	-2.08344	-1.52942	-2.55683	-1.87643	-2.12372	-1.7984	-1.81307
AK017898	A_51_P117933	Mus musculus adult male thymus cDNA, RIKEN full-length enriched library, clone:5830405F06 product:T-cell receptor b	-1.17999	-1.48651	-1.51777	-1.06166	1.14758	-1.61009	1.15229	1.34815	-1.05956	1.42962	2.55677	1.22356
NM_053256	A_51_P319888	Mus musculus tuberoinfundibular peptide of 39 residues (TIP39) preprohormone (Tifp39), mRNA [NM_053256]	-1.17569	2.38354	-1.27567	2.55593	-1.04354	-1.16479	-1.47654	-1.05969	-1.46371	-1.2404	-1.56141	-1.07725
NM_011491	A_51_P208922	Mus musculus stanniocalcin 2 (Stc2), mRNA [NM_011491]	2.09991	2.30674	2.05922	1.70654	2.34027	1.7485	2.55546	2.13146	2.07354	1.75163	2.00958	1.35846
NM_007544	A_51_P310685	Mus musculus BH3 interacting domain death agonist (Bid), mRNA [NM_007544]	1.94821	2.55537	1.3334	1.07816	1.07168	2.18976	-1.03977	1.11363	-1.33586	1.2657	-1.01398	1.00901
XM_484551	A_51_P142153	PREDICTED: RIKEN cDNA 4631422O05 [Mus musculus], mRNA sequence [XM_484551]	-1.6024	-1.87011	-1.91265	-1.96041	-1.90956	-2.55518	-1.18137	-1.27421	-1.54293	-1.86764	-1.65962	-1.77243
NM_146370	A_51_P160241	Mus musculus olfactory receptor 47 (Olfr47), mRNA [NM_146370]	-1.04106	-1.1218	2.55501	-1.02235	1.09834	-1.03711	1.0181	1.04524	1.29465	1.62469	1.35051	1.00676
NM_019762	A_51_P506915	Mus musculus plakophilin 3 (Pkp3), mRNA [NM_019762]	-1.00703	-1.02016	2.55475	1.2456	1.9463	1.37684	-1.02676	1.26472	1.24161	1.03772	1.11875	-1.0332
XM_131434	A_51_P307557	PREDICTED: similar to chromosome 9 open reading frame 4 [Mus musculus], mRNA sequence [XM_131434]	1.003	1.1141	1.32125	1.20957	1.15964	1.23562	-1.15118	2.55377	1.05394	1.22651	1.37224	1.43087
NM_007778	A_51_P195506	Mus musculus colony stimulating factor 1 (macrophage) (Csf1), mRNA [NM_007778]	-1.39733	-1.73579	-1.87096	-1.6875	-1.71918	-2.55286	-1.70242	-1.69698	-2.0298	-1.61487	-1.50585	-1.55295
BC060736	A_51_P432432	Mus musculus protocadherin 9, mRNA (cDNA clone IMAGE:6410536), partial cds [BC060736]	-1.0479	-1.05713	1.08849	1.13884	1.36695	1.33147	1.23488	1.31207	1.23958	1.31067	1.09252	2.55263
A_51_P389553	A_51_P389553	Unknown	1.14189	1.09235	1.34227	-1.03106	1.12485	1.24517	2.55233	1.13805	-1.05124	1.26842	1.05147	1.24735
AK009517	A_51_P108131	Mus musculus adult male tongue cDNA, RIKEN full-length enriched library, clone:2310026P19 product:hypothetical BTB/	-2.11127	-1.96539	-2.39627	-2.38247	-2.48559	-2.55182	-1.2457	-1.28704	-1.50848	-1.96922	-1.65593	-1.7348
NM_025605	A_51_P338674	Mus musculus RIKEN cDNA 2400001E08 gene (2400001E08Rik), mRNA [NM_025605]	-1.46826	-1.60947	-2.55172	-1.62783	-1.45578	-1.65686	-1.35821	-1.13716	-1.45788	-1.26553	-1.06446	-1.2202
AK021012	A_51_P363218	Mus musculus 4 days neonate male adipose cDNA, RIKEN full-length enriched library, clone:B430001I08 product:DNA seg	1.07163	1.11728	1.06748	1.44653	1.32563	2.5513	-1.14798	1.32355	1.32631	1.59404	1.16539	1.33893
NM_031185	A_51_P342567	Mus musculus A kinase (PRKA) anchor protein (gravin) 12 (Akap12), mRNA [NM_031185]	-1.41835	-1.87741	-2.2234	-2.20559	-2.26938	-2.55037	-1.12588	-1.14096	-1.74468	-1.797	-1.56652	-1.90742
NM_130858	A_51_P254262	Mus musculus neurexophilin 3 (Nxph3), mRNA [NM_130858]	1.64102	1.76346	1.54971	1.75526	2.55025	1.90341	-1.05916	1.2068	-1.17204	1.45683	1.44843	1.60798
NM_146290	A_51_P391897	Mus musculus olfactory receptor 125 (Olfr125), mRNA [NM_146290]	1.3331	1.54486	1.4554	1.65562	1.24671	1.6071	1.23667	1.19615	1.31627	2.54942	1.41499	1.08488
NM_013851	A_51_P180071	Mus musculus ATP-binding cassette, sub-family A (ABC1), member 8b (Abca8b), mRNA [NM_013851]	-2.46301	-2.26428	-2.1405	-2.1768	-2.54873	-1.53601	-1.13956	-1.11995	-1.17788	-1.13588	-1.12876	-1.01238
NM_009619	A_51_P368620	Mus musculus a disintegrin and metalloprotease domain 3 (cyritestin) (Adam3), mRNA [NM_009619]	1.00869	1.06378	1.16555	1.10211	1.07895	-1.09422	-1.18097	1.21202	1.04461	2.54725	-1.01434	1.12664
NM_181586	A_51_P416215	Mus musculus sirtuin 6 (silent mating type information regulation 2, homolog) 6 (S. cerevisiae) (Sirt6), mRNA [NM_1	-1.00651	1.02687	1.05248	1.15638	1.05383	-1.01252	1.31827	1.61514	1.14451	2.54668	1.07617	1.01782
NM_053178	A_51_P457636	Mus musculus lipidosin (Lpd), mRNA [NM_053178]	1.14104	1.2322	1.08279	1.04847	-1.00016	1.06544	1.85343	1.83341	2.54665	1.57447	1.736	1.62497
XM_283936	A_51_P277588	PREDICTED: hypothetical protein LOC66625 [Mus musculus], mRNA sequence [XM_283936]	-2.39118	-2.06116	-2.23198	-2.28097	-1.92901	-2.14265	-1.90541	-2.46476	-2.04219	-2.18889	-1.7197	-2.54633
XM_620789	A_51_P521155	PREDICTED: Mus musculus RIKEN cDNA 1700124P09 gene (1700124P09Rik), mRNA [XM_620789]	-2.04523	-1.88562	-1.22711	-1.46294	-1.10545	-1.73005	2.1876	1.06886	2.54515	1.38796	1.22154	1.29184
AK020194	A_51_P273942	Mus musculus 15 days embryo male testis cDNA, RIKEN full-length enriched library, clone:8030423J24 product:hypothet	1.4323	1.35547	1.33984	1.74902	1.61238	1.60188	1.00395	1.29057	1.1173	2.54483	1.35797	1.24242
XM_144142	A_51_P477830	PREDICTED: similar to kelch-like 21 [Mus musculus], mRNA sequence [XM_144142]	2.04383	1.36785	1.49424	1.91831	2.16353	2.08789	2.06434	1.57714	1.57928	2.54399	2.53717	2.50213
NM_198107	A_51_P297552	Mus musculus thyroid hormone receptor associated protein 5 (Thrap5), mRNA [NM_198107]	-1.40535	-1.21159	-1.35556	-1.70388	-1.63336	-2.14442	-1.41273	-1.44241	-1.94951	-2.54365	-1.95954	-2.46908
NAP057085-1	A_51_P113413	Unknown	-2.4096	1.08668	-1.87112	-2.54352	-2.06001	-1.14531	1.03975	-1.10784	-1.00406	1.204	1.02645	1.57588
NM_008922	A_51_P338998	Mus musculus DNA primase, p58 subunit (Prim2), mRNA [NM_008922]	1.87446	1.64966	1.23517	1.59732	1.95283	1.29302	-1.03376	-2.54322	-1.83125	-1.40874	-1.70882	-1.50638
NM_024258	A_51_P513424	Mus musculus ubiquitin specific protease 16 (Usp16), mRNA [NM_024258]	1.42035	1.02189	-1.1631	1.00706	1.05391	-1.46103	2.54145	1.38758	1.71251	1.94782	2.13184	-1.06896
NM_010255	A_51_P484869	Mus musculus guanidinoacetate methyltransferase (Gamt), mRNA [NM_010255]	-1.54202	-1.87967	-1.91457	-2.10441	-1.96271	-2.14359	-1.77958	-1.78927	-2.01983	-2.54049	-2.32585	-2.30147
NM_013810	A_51_P375267	Mus musculus drebrin-like (Dbnl), mRNA [NM_013810]	-1.28677	-1.45608	-1.46974	-1.49739	-1.57147	-2.54006	-1.10601	1.00097	-1.21124	-1.23384	-1.08735	-1.25212
NM_177700	A_51_P339824	Mus musculus cDNA sequence BC060631 (BC060631), mRNA [NM_177700]	1.79818	1.87756	1.53553	1.58661	2.53948	2.02155	1.63159	1.45248	1.15821	1.37404	1.37166	1.47532
NM_029326	A_51_P518230	Mus musculus RIKEN cDNA 1700018L24 gene (1700018L24Rik), mRNA [NM_029326]	-1.36436	1.04819	-1.25419	1.71198	1.19474	1.01601	-1.34215	-1.13675	-1.49942	1.32809	-1.2934	2.53946
NM_144792	A_51_P421958	Mus musculus transmembrane protein 23 (Tmem23), mRNA [NM_144792]	-1.16529	-1.23339	-1.41086	-1.758	-1.24059	-1.7758	-1.42965	-2.00222	-1.37523	-2.31648	-1.73799	-2.53856
NM_011285	A_51_P209914	Mus musculus retinitis pigmentosa GTPase regulator (Rpgr), mRNA [NM_011285]	-1.0533	1.06002	-1.03308	2.53853	1.18789	1.1668	1.15496	1.01903	1.34774	-1.1827	1.04643	1.3129
NM_018861	A_51_P371311	Mus musculus solute carrier family 1 (glutamate/neutral amino acid transporter), member 4 (Slc1a4), mRNA [NM_018861	2.21095	1.76313	1.69229	1.89428	2.05843	1.79019	2.27463	1.98754	1.76439	1.97204	2.41026	2.53692
NM_008303	A_51_P436368	Mus musculus heat shock protein 1 (chaperonin 10) (Hspe1), mRNA [NM_008303]	-1.09795	-1.32829	-1.24632	-1.23404	-2.53658	1.00989	1.00032	-1.2393	1.02789	-1.27316	1.18904	1.15248
NM_007765	A_51_P270314	Mus musculus collapsin response mediator protein 1 (Crmp1), mRNA [NM_007765]	-1.10713	-1.31795	1.15742	1.1386	1.0233	-1.06061	1.07763	1.17011	1.36337	2.53472	1.24205	1.02499
NM_001011859	A_51_P137894	Mus musculus olfactory receptor 965 (Olfr965), mRNA [NM_001011859]	1.5972	1.8376	2.07233	2.53453	1.47068	1.18355	-1.71226	-1.50942	1.57111	2.32455	-1.25366	-1.149
NM_175259	A_51_P238523	Mus musculus RIKEN cDNA 9330132O05 gene (9330132O05Rik), mRNA [NM_175259]	1.98429	1.4352	1.05198	1.76754	1.08711	-1.36035	2.53299	1.28942	1.03361	-1.09328	-1.13842	-1.07336
NM_011937	A_51_P370315	Mus musculus glucosamine-6-phosphate deaminase 1 (Gnpda1), mRNA [NM_011937]	-1.18066	-1.25666	-1.2407	-1.19896	-2.09663	-2.53241	1.29876	1.27566	-1.15815	-1.25949	1.1376	-1.19963
AK053068	A_51_P238973	Mus musculus 15 days embryo head cDNA, RIKEN full-length enriched library, clone:D930040M24 product:weakly similar	1.15427	1.11083	1.06374	1.44379	2.53139	1.06828	-1.34951	-1.05373	-1.0415	1.0606	1.26065	-1.24331
NM_138752	A_51_P178022	Mus musculus pleckstrin homology domain containing, family G (with RhoGef domain) member 2 (Plekhg2), mRNA [NM_1387	1.17308	-1.30746	-1.76368	-1.33031	-1.44239	-2.16659	1.01979	-2.00967	-1.55251	-1.66918	-2.47865	-2.53031
AK044461	A_51_P302308	Mus musculus adult retina cDNA, RIKEN full-length enriched library, clone:A930014G16 product:unknown EST, full inse	1.23534	1.12632	2.52928	1.18997	1.13066	1.2018	1.01368	1.19037	1.16827	-1.11932	-1.07063	1.18511
AK048567	A_51_P306247	Mus musculus 16 days embryo head cDNA, RIKEN full-length enriched library, clone:C130076O07 product:NRCAM PROTEIN h	1.20515	2.14776	1.10716	1.96947	2.09254	1.07766	1.07142	1.62841	2.52668	2.46977	1.10858	-1.01046
AK122223	A_51_P300456	Mus musculus mRNA for mKIAA0230 protein [AK122223]	-1.36656	-1.42695	-1.75737	-2.52655	-1.97952	-2.20073	-1.15125	-2.20057	-1.63048	-2.05733	-1.75602	-2.10135
NM_009692	A_51_P408082	Mus musculus apolipoprotein A-I (Apoa1), mRNA [NM_009692]	1.26116	-1.0376	1.23563	1.16616	1.11301	-1.03666	2.52612	-1.03093	1.59639	1.30865	1.24819	1.06994
NM_134037	A_51_P261718	Mus musculus ATP citrate lyase (Acly), mRNA [NM_134037]	-2.52583	-1.72761	-1.5129	-1.62693	-1.31338	-1.64258	-1.63707	-1.49253	-1.74822	-1.60989	-1.53418	-1.46728
NM_019687	A_51_P502225	Mus musculus solute carrier family 22 (organic cation transporter), member 4 (Slc22a4), mRNA [NM_019687]	2.11307	2.10603	2.16251	2.15291	2.52573	2.2393	2.09768	1.73589	1.45181	1.73018	1.75342	2.01453
NM_148927	A_51_P501858	Mus musculus pleckstrin homology domain containing, family A (phosphoinositide binding specific) member 4 (Plekha4)	-1.19908	-1.25665	-1.29436	-1.62345	-1.30982	-1.40371	-2.05825	-2.52555	-1.83892	-2.38251	-2.33394	-2.0141
NM_010081	A_51_P489996	Mus musculus dystonin (Dst), transcript variant e, mRNA [NM_010081]	1.0165	2.52511	1.09754	-1.03506	1.21115	1.25194	1.25219	1.2315	1.4444	1.84776	1.40173	1.39348
NM_021528	A_51_P464021	Mus musculus carbohydrate sulfotransferase 12 (Chst12), mRNA [NM_021528]	-1.50144	-1.62109	-1.8758	-2.33406	-1.82157	-2.52497	-1.13794	-1.07797	-1.80108	-1.93672	-1.7426	-1.79044
AK036743	A_51_P448614	Mus musculus adult male bone cDNA, RIKEN full-length enriched library, clone:9830169E08 product:TAT1 PROTEIN homolo	1.54249	1.21316	1.07733	1.94208	2.51233	2.07134	1.25005	1.47385	1.21114	2.11709	2.52324	1.86468
NM_010389	A_51_P254625	Mus musculus histocompatibility 2, O region beta locus (H2-Ob), mRNA [NM_010389]	-1.06039	1.1261	1.03527	1.16156	1.27459	2.52205	-1.33151	1.07671	-1.02201	-1.10833	1.03823	1.44191
NM_020507	A_51_P477066	Mus musculus transducer of ERBB2, 2 (Tob2), mRNA [NM_020507]	1.4247	1.28434	1.22521	1.567	1.4462	2.52198	1.102	-1.07132	1.24716	1.11301	1.20611	1.16578
AK034104	A_51_P226808	Mus musculus adult male diencephalon cDNA, RIKEN full-length enriched library, clone:9330156N18 product:similar to	-1.00912	-1.00014	1.06022	-1.13142	1.04254	-1.172	2.14878	2.52167	1.1946	1.273	1.78697	1.17146
NM_011283	A_51_P258654	Mus musculus retinitis pigmentosa 1 homolog (human) (Rp1h), mRNA [NM_011283]	1.34052	1.23914	1.88805	2.52074	1.27507	1.03773	-1.38401	1.09988	1.2067	1.66386	-1.20032	2.01389
AK019934	A_51_P131687	Mus musculus adult male pituitary gland cDNA, RIKEN full-length enriched library, clone:5330437A18 product:hypothet	1.1222	1.01388	-1.01951	1.46501	1.13251	-1.1416	1.80167	1.66043	1.21795	2.52073	1.39155	1.69256
NM_021275	A_51_P369003	Mus musculus potassium voltage-gated channel, shaker-related subfamily, member 4 (Kcna4), mRNA [NM_021275]	-1.21036	-1.2499	-1.07915	-1.12462	-1.06682	1.20266	1.02827	2.51951	1.27229	1.45766	1.71402	1.10471
NM_033075	A_51_P134468	Mus musculus DNA segment, Chr 17, human D6S56E 5 (D17H6S56E-5), mRNA [NM_033075]	1.08943	1.24273	1.11347	1.27422	1.58239	2.51859	-1.11898	-1.49834	-1.53042	-1.6585	-1.49712	-1.67395
AY302216	A_51_P191463	Mus musculus strain P/J MHC class Ib antigen (H2-M2) mRNA, complete cds. [AY302216]	1.05063	-1.0776	-1.15926	1.07269	-1.17578	-1.30043	2.51819	1.11828	-1.1497	1.30507	-1.31875	-1.17667
BC037471	A_51_P365008	Mus musculus tensin 1, mRNA (cDNA clone IMAGE:4235243). [BC037471]	-1.49181	-1.69093	-1.87136	-1.72932	-2.14105	-2.51817	-1.26347	-1.20648	-1.40966	-2.10529	-1.87893	-1.87124
NM_001011761	A_51_P368184	Mus musculus olfactory receptor 1229 (Olfr1229), mRNA [NM_001011761]	-1.60873	-2.51811	-2.39718	-1.14055	-1.667	-2.03401	-1.38261	-1.18335	-1.4396	1.38218	-1.4812	-1.3347
AK030591	A_51_P128283	Mus musculus adult male pituitary gland cDNA, RIKEN full-length enriched library, clone:5330435L01 product:hypothet	1.03672	1.01136	2.51789	-1.0276	1.1558	1.30825	-1.09068	1.29287	1.20225	1.34279	1.41796	1.3141
NM_177867	A_51_P210059	Mus musculus hypothetical protein 4933414G08 (4933414G08), mRNA [NM_177867]	-1.45359	-1.16377	-2.51775	-1.95596	-2.25767	-1.3809	-1.30012	-1.35163	-1.79882	1.49515	-1.35379	-1.24597
NM_009787	A_51_P328300	Mus musculus protein disulfide isomerase associated 4 (Pdia4), mRNA [NM_009787]	2.51769	-1.05754	1.68631	1.9113	2.38148	1.80864	1.18613	-1.14672	1.12447	1.09562	1.06694	-1.82828
A_51_P376641	A_51_P376641	Unknown	1.12998	1.10584	2.51732	1.15635	1.06985	1.48161	-1.29568	1.39261	1.23808	1.1612	1.07572	1.29116
NM_025295	A_51_P196158	Mus musculus biotinidase (Btd), mRNA [NM_025295]	-1.3242	-1.30984	-2.06183	-1.65196	-1.42121	-1.6784	-1.22687	-1.39884	-1.17733	-1.81482	-1.56024	-2.51686
AK019514	A_51_P100768	Mus musculus 0 day neonate head cDNA, RIKEN full-length enriched library, clone:4833413E03 product:hypothetical pro	1.37571	-1.12606	1.10805	-1.00573	1.15799	1.06179	-2.51652	-2.33324	-1.71255	-2.25014	-1.6339	-1.44124
NM_009209	A_51_P440409	Mus musculus solute carrier family 6 (neurotransmitter transporter, noradrenalin), member 2 (Slc6a2), mRNA [NM_0092	1.45017	2.20294	-1.08419	2.51644	1.35047	2.08345	1.57812	1.33288	-1.18485	1.8807	1.09996	1.13655
NM_023279	A_51_P381377	Mus musculus tubulin, beta 3 (Tubb3), mRNA [NM_023279]	1.70275	1.47907	1.6235	1.25105	1.83807	1.37765	2.51603	1.65989	1.63152	1.88058	1.15896	1.55953
NM_001024919	A_51_P317272	Mus musculus RIKEN cDNA 2310022M17 gene (2310022M17Rik), mRNA [NM_001024919]	1.25754	1.23206	1.03851	-1.18029	-1.49625	-1.55745	2.51553	1.81029	1.04075	2.10535	1.83595	-1.19836
BC058783	A_51_P251209	Mus musculus calcium channel, voltage-dependent, L type, alpha 1D subunit, mRNA (cDNA clone IMAGE:6310199), complet	-1.01764	1.10686	1.12838	1.07808	-1.0192	1.00791	1.07096	1.30055	1.64892	2.51543	1.20769	1.50267
AK129051	A_51_P190425	Mus musculus mRNA for mKIAA0083 protein [AK129051]	-1.35423	-1.05725	2.51465	-1.07641	-1.03794	1.26336	-1.10857	-1.27753	-1.48063	-1.13403	-1.37265	-1.21485
NM_029660	A_51_P397537	Mus musculus RIKEN cDNA 1700012H05 gene (1700012H05Rik), mRNA [NM_029660]	-1.02929	1.09706	1.85572	1.42352	1.30794	2.51416	-1.34498	-1.08777	1.03296	1.19473	-1.05675	1.11691
NM_133888	A_51_P422839	Mus musculus sphingomyelin phosphodiesterase, acid-like 3B (Smpdl3b), mRNA [NM_133888]	-1.74227	-1.21605	-1.25653	2.13962	-1.525	-1.67897	2.51374	1.09415	1.8247	2.11506	1.24744	1.17105
NM_008497	A_51_P476529	Mus musculus luteinizing hormone beta (Lhb), mRNA [NM_008497]	1.04399	-1.06796	-1.19159	-1.09873	-1.17477	-1.88495	-1.17843	-1.92697	-1.78586	-1.92451	-2.40694	-2.51321
NM_025699	A_51_P451808	Mus musculus RIKEN cDNA 3230401D17 gene (3230401D17Rik), mRNA [NM_025699]	1.5426	1.05596	1.1856	1.89423	1.84332	1.79767	1.64249	1.30788	1.48168	2.45265	2.51251	2.24074
TC1516250	A_51_P144148	CYRB_MOUSE (P26955) Cytokine receptor common beta chain precursor (CDw131 antigen) (GM-CSF/IL-3/IL-5 receptor commo	1.05055	-1.01838	-1.10093	1.26212	1.31558	2.51223	-1.015	-1.13144	-1.08717	1.05687	-1.02088	-1.03882
NM_010378	A_51_P119760	Mus musculus histocompatibility 2, class II antigen A, alpha (H2-Aa), mRNA [NM_010378]	-1.57677	-1.39219	-1.39815	-1.28956	-1.49535	-1.4801	-1.12205	-1.0397	1.68593	2.51205	-1.03419	1.50031
AK048908	A_51_P465492	Mus musculus 0 day neonate cerebellum cDNA, RIKEN full-length enriched library, clone:C230080I20 product:hypothetic	-1.05935	2.51163	-1.28996	1.55379	1.71638	-1.31234	1.03861	1.20824	-1.10757	2.38346	-1.54819	1.63734
NM_029562	A_51_P120295	Mus musculus cytochrome P450, family 2, subfamily d, polypeptide 26 (Cyp2d26), mRNA [NM_029562]	-2.51161	-2.22496	-2.13759	-2.27291	-2.14901	-2.20293	-1.39651	-1.20636	-1.16029	1.48481	-1.26933	-1.18349
NM_133224	A_51_P431649	Mus musculus ATPase type 13A1 (Atp13a1), mRNA [NM_133224]	1.25084	1.01252	-1.16702	1.12432	1.07029	-2.51147	1.24711	1.24503	1.20754	-1.61956	1.35794	-1.36924
NM_153078	A_51_P104727	Mus musculus EH domain binding protein 1 (Ehbp1), mRNA [NM_153078]	-1.12014	-1.44608	-1.96288	-1.75925	-1.5189	-2.51111	-1.09496	-1.12274	-1.51908	-2.2126	-1.49067	-2.13904
NM_025777	A_51_P365740	Mus musculus RIKEN cDNA 9030623N16 gene (9030623N16Rik), mRNA [NM_025777]	-1.01781	1.16849	1.42503	1.25434	1.16592	1.41521	1.29603	2.5107	1.56026	1.30654	1.63422	1.52
NM_175540	A_51_P161323	Mus musculus ectodysplasin A2 isoform receptor (Eda2r), mRNA [NM_175540]	-1.10984	-1.1248	1.03683	-1.13458	-1.00388	1.07828	1.13255	1.42151	1.39236	1.62846	1.41043	2.51047
NM_010255	A_51_P484869	Mus musculus guanidinoacetate methyltransferase (Gamt), mRNA [NM_010255]	-1.53307	-1.70059	-1.97623	-2.0923	-2.04269	-1.87801	-1.87423	-1.82477	-2.23699	-2.5103	-2.25352	-2.27483
NM_010258	A_51_P411917	Mus musculus GATA binding protein 6 (Gata6), mRNA [NM_010258]	-1.45969	-1.93732	-1.98809	-1.8272	-1.6013	-2.03243	-1.72516	-2.00692	-2.39586	-2.50798	-2.02732	-1.97168
NM_009705	A_51_P501632	Mus musculus arginase type II (Arg2), mRNA [NM_009705]	-1.6897	1.2847	-2.2397	-1.0332	1.60522	-1.60013	1.21482	1.09523	1.0194	2.50794	1.36522	1.34846
NM_011461	A_51_P389885	Mus musculus Spi-C transcription factor (Spi-1/PU.1 related) (Spic), mRNA [NM_011461]	1.47453	2.50686	-1.03159	1.74604	1.61768	2.36072	-1.06929	-1.23819	-1.56414	1.51005	-1.10119	1.00676
NM_009676	A_51_P333111	Mus musculus aldehyde oxidase 1 (Aox1), mRNA [NM_009676]	1.06541	-1.21901	-1.63257	-2.0972	-1.98989	-2.50549	1.09182	-1.54322	-1.61557	-2.43062	-2.18909	-2.37709
NM_009878	A_51_P122356	Mus musculus cyclin-dependent kinase inhibitor 2D (p19, inhibits CDK4) (Cdkn2d), mRNA [NM_009878]	-1.51487	-1.06105	-2.01257	-2.50525	-2.05822	-2.09408	-1.11448	-1.30021	-2.05192	-2.48386	-2.45957	-2.17525
NM_025607	A_51_P143911	Mus musculus RIKEN cDNA 2500002L14 gene (2500002L14Rik), mRNA [NM_025607]	2.50521	1.76127	1.38311	1.90337	1.93427	1.39991	-1.22298	-1.24272	1.00143	-1.06042	-1.02199	-1.82485
AK008125	A_51_P122290	Mus musculus adult male small intestine cDNA, RIKEN full-length enriched library, clone:2010005I16 product:similar	-1.10161	-1.16341	-1.38232	-1.84594	-1.44839	-2.24883	-1.40166	-1.9721	-1.28242	-2.50495	-1.98269	-2.03693
NM_011586	A_51_P396375	Mus musculus myosin XVIIIa (Myo18a), mRNA [NM_011586]	-1.35359	-1.69048	-1.70737	-1.71661	-1.62106	-2.50485	1.04211	-1.38648	-1.43839	-2.01101	-1.59033	-1.76669
XM_485054	A_51_P333307	PREDICTED: congenital dyserythropoietic anemia, type I [Mus musculus], mRNA sequence [XM_485054]	-1.20362	-1.13296	-1.00471	1.12098	-1.35027	-1.0526	-1.43563	1.12535	2.50468	1.09833	-1.06217	1.45432
NM_173420	A_51_P393369	Mus musculus RIKEN cDNA D930020E02 gene (D930020E02Rik), mRNA [NM_173420]	-1.4038	-1.77511	-1.42402	1.38905	-1.3211	-1.37562	-1.0394	1.11524	2.50371	1.9506	1.33028	1.32307
NM_021353	A_51_P304148	Mus musculus solute carrier family 26, member 3 (Slc26a3), mRNA [NM_021353]	1.07367	1.15829	1.38776	1.37427	2.50348	1.06237	1.22835	1.13632	1.39924	1.34965	-1.03069	1.23588
NM_008227	A_51_P333279	Mus musculus hyperpolarization-activated, cyclic nucleotide-gated K+ 3 (Hcn3), mRNA [NM_008227]	-1.34063	-2.12761	-2.50298	-2.01057	-2.13023	-2.14861	-1.28264	-1.21486	-1.05206	1.65999	-1.0298	1.04012
NM_175665	A_51_P182359	Mus musculus histone 1, H2bk (Hist1h2bk), mRNA [NM_175665]	-1.09768	-1.22242	-1.16597	-1.14981	-1.04866	-1.09706	-1.7411	-2.50222	-1.54127	-2.1564	-1.65403	-1.66487
NM_147068	A_51_P271160	Mus musculus olfactory receptor 166 (Olfr166), mRNA [NM_147068]	1.99834	1.71574	1.65214	1.98497	1.89091	2.50153	1.19889	1.18596	1.07691	1.83123	-1.03589	1.15942
AK009928	A_51_P515901	Mus musculus adult male tongue cDNA, RIKEN full-length enriched library, clone:2310051E17 product:unknown EST, full	1.96529	1.42844	1.14941	1.84982	1.65679	1.67536	2.13955	1.71022	1.62608	2.04173	2.38075	2.50094
NM_010205	A_51_P101975	Mus musculus fibroblast growth factor 8 (Fgf8), mRNA [NM_010205]	-1.29964	1.15079	-1.54612	-1.09489	-1.50185	1.02167	1.02817	2.50044	1.21605	1.30431	1.25707	1.4512
NM_022419	A_51_P368545	Mus musculus abhydrolase domain containing 8 (Abhd8), mRNA [NM_022419]	-1.55581	-1.7111	-1.88841	-2.39477	-2.25821	-2.4999	-1.33355	-1.28932	-1.40053	-1.46872	-1.70731	-1.70195
NAP057076-1	A_51_P424361	Unknown	1.03576	-1.0061	1.12983	-1.083	-1.10686	1.25007	-1.00727	1.05102	1.11397	2.49979	1.13049	1.27581
NM_011873	A_51_P321580	Mus musculus DAZ associated protein 2 (Dazap2), mRNA [NM_011873]	-1.09618	-1.31089	-2.49954	-1.38353	-1.22033	-1.56026	-1.14426	-1.1501	-1.21882	-1.41367	-1.14586	-1.34834
NM_175318	A_51_P375509	Mus musculus RIKEN cDNA 5830435K17 gene (5830435K17Rik), mRNA [NM_175318]	1.41885	1.23433	1.3011	1.51154	2.15116	1.8374	1.46211	1.34909	1.65249	2.02901	2.49727	2.30527
NM_146889	A_51_P368870	Mus musculus olfactory receptor 1302 (Olfr1302), mRNA [NM_146889]	1.0863	1.1753	1.14248	1.42769	-1.01853	1.27115	1.45884	1.17668	-1.04317	1.16121	1.28793	2.49702
NM_144512	A_51_P438083	Mus musculus solute carrier family 6 (neurotransmitter transporter, GABA), member 13 (Slc6a13), mRNA [NM_144512]	-1.49761	-1.17943	1.22097	1.45305	-1.26258	1.59071	1.60671	1.12416	2.42139	1.66302	1.11305	2.49694
NM_009933	A_51_P474496	Mus musculus procollagen, type VI, alpha 1 (Col6a1), mRNA [NM_009933]	-1.32255	-1.2945	-1.33156	-1.4863	-1.35504	-1.61524	-1.41881	-1.78097	-1.85716	-2.49455	-1.63048	-1.84687
AK006489	A_51_P440327	Mus musculus adult male testis cDNA, RIKEN full-length enriched library, clone:1700029F22 product:DJ304B14.2.1 (NOV	1.02205	-1.15912	-1.42727	-1.73911	-1.65888	-2.02245	-1.06231	-1.34795	-1.07962	-1.46857	-1.6499	-2.49445
NM_134007	A_51_P138152	Mus musculus DNA segment, Chr 10, ERATO Doi 214, expressed (D10Ertd214e), mRNA [NM_134007]	1.08896	-1.14908	-2.49434	-1.32195	-1.103	-1.36715	-1.24677	-1.19342	-1.11644	-1.41294	-1.04529	-1.1774
NM_144873	A_51_P141772	Mus musculus ubiquitin-like, containing PHD and RING finger domains 2 (Uhrf2), mRNA [NM_144873]	-1.07957	-1.47523	-2.00011	-1.56738	-1.47071	-2.49419	1.03324	-1.05231	-1.51424	-1.51572	-1.21506	-1.39171
NM_007609	A_51_P511787	Mus musculus caspase 11, apoptosis-related cysteine protease (Casp11), mRNA [NM_007609]	1.93657	1.33989	1.14164	1.67913	2.00282	1.35783	1.49858	1.41409	1.62315	1.55872	2.49313	1.9947
NM_010900	A_51_P171415	Mus musculus nuclear factor of activated T-cells, cytoplasmic, calcineurin-dependent 2 interacting protein (Nfatc2i	1.32901	1.13689	-1.00647	1.25754	1.02628	-1.1647	2.49201	1.10427	1.16847	1.21077	-1.00267	-1.13359
NM_025833	A_51_P195374	Mus musculus BAI1-associated protein 2-like 1 (Baiap2l1), mRNA [NM_025833]	1.65813	2.49172	1.36948	1.15091	1.32951	1.24102	1.63247	1.37323	1.10021	-1.07881	1.24075	1.07458
NM_015772	A_51_P137094	Mus musculus sal-like 2 (Drosophila) (Sall2), mRNA [NM_015772]	-1.18515	1.19887	1.15402	-1.91897	-1.36987	-1.87464	-1.66451	-1.8171	-2.02894	-2.41507	-2.49157	-2.40507
XM_128129	A_51_P128496	PREDICTED: hypothetical protein LOC105841 [Mus musculus], mRNA sequence [XM_128129]	-1.42555	-1.74642	-1.82041	-1.8954	-2.41586	-2.49121	1.13479	-1.04927	-1.22042	-1.49153	-1.34728	-1.44086
NM_027087	A_51_P120645	Mus musculus RIKEN cDNA 2300006N05 gene (2300006N05Rik), mRNA [NM_027087]	2.49066	1.35991	1.37027	-1.03264	-1.00525	1.18979	-1.15164	1.19773	-1.10534	1.08194	1.20897	1.3319
XM_143892	A_51_P476481	PREDICTED: Mus musculus similar to Cytochrome P450 2J3 (CYPIIJ3) (LOC242546), mRNA [XM_143892]	1.23556	1.30143	1.25769	1.18004	1.37972	1.11889	1.63942	1.70795	1.32727	2.4899	1.26999	1.78192
NM_026239	A_51_P171107	Mus musculus transmembrane protein 35 (Tmem35), mRNA [NM_026239]	-1.09307	-1.20811	1.08286	1.12384	1.24971	1.16628	1.01065	1.34508	1.44086	2.48949	1.37516	1.35251
NM_007531	A_51_P205833	Mus musculus B-cell receptor-associated protein 37 (Bcap37), mRNA [NM_007531]	-1.10899	-1.16739	-2.48933	-1.1409	-1.15387	-1.11946	1.16132	1.20883	-1.07553	-1.05523	1.06072	1.04829
NM_146282	A_51_P269356	Mus musculus olfactory receptor 846 (Olfr846), mRNA [NM_146282]	-2.46509	-2.04074	-1.68549	-1.38766	-2.16129	-1.9963	1.47211	1.51717	1.61098	1.53714	1.23645	2.48926
XM_194337	A_51_P427932	PREDICTED: EGF-like-domain, multiple 4 [Mus musculus], mRNA sequence [XM_194337]	-1.53814	-1.82224	-1.81533	-2.4889	-2.12013	-2.24646	-1.45177	-1.46513	-1.89761	-2.37482	-2.07508	-2.13331
NM_008337	A_51_P220976	Mus musculus interferon gamma (Ifng), mRNA [NM_008337]	-1.035	1.08946	2.48873	1.03301	-1.01478	1.32828	-1.11541	1.17022	1.00084	1.08434	1.0361	1.01144
NM_010931	A_51_P491742	Mus musculus ubiquitin-like, containing PHD and RING finger domains, 1 (Uhrf1), mRNA [NM_010931]	-1.75858	-1.73318	-2.4013	-2.34187	-2.12013	-2.33449	-1.1784	-1.67139	-1.92171	-2.33138	-2.48717	-2.21261
NM_023672	A_51_P109671	Mus musculus single-stranded DNA binding protein 3 (Ssbp3), transcript variant 1, mRNA [NM_023672]	-1.76753	-2.08124	-2.22528	-2.10632	-1.95503	-2.48621	-1.22598	-1.75696	-1.92606	-2.47975	-2.05832	-2.34465
NAP057276-1	A_51_P252127	Unknown	1.04201	1.10617	1.65853	1.24676	1.09312	1.5583	2.48506	1.1936	1.35588	1.40292	1.52633	1.14236
BC053106	A_51_P320668	Mus musculus ARP3 actin-related protein 3 homolog B (yeast), mRNA (cDNA clone IMAGE:5685374), partial cds [BC053106	-1.68453	-1.58547	-1.91957	-2.48496	-1.95013	-2.02657	-1.1682	-1.35916	-1.43764	-2.44918	-2.24069	-2.2587
NM_016965	A_51_P114606	Mus musculus NCK-associated protein 1 (Nckap1), mRNA [NM_016965]	-1.26222	-2.19785	-2.46791	-2.17861	-2.48494	-1.91282	1.49097	1.75819	1.29239	1.90675	1.13007	2.34768
NM_146087	A_51_P453856	Mus musculus casein kinase 1, alpha 1 (Csnk1a1), mRNA [NM_146087]	1.18531	-1.20182	-1.14441	1.24378	-2.48447	1.24865	1.07004	-1.05646	-1.2972	1.03751	1.45253	1.08917
NM_010303	A_51_P501710	Mus musculus guanine nucleotide binding protein, alpha 13 (Gna13), mRNA [NM_010303]	1.03089	1.10126	1.17076	2.48441	1.06103	1.79505	1.78398	-1.16514	-1.2397	-1.30048	-1.09548	1.09751
NM_009355	A_51_P392594	Mus musculus testicular serine protease 1 (Tesp1), mRNA [NM_009355]	1.07015	1.2791	1.49959	2.48423	1.62416	1.12776	-1.21376	1.24403	1.43998	2.09194	1.21766	1.16376
NM_029397	A_51_P276652	Mus musculus RNA binding motif protein 12 (Rbm12), transcript variant 1, mRNA [NM_029397]	-1.83333	-1.67263	-2.24012	-1.76066	-1.63818	-2.10661	-1.72427	-1.69736	-1.56798	-1.92799	-1.8179	-2.48381
NM_146171	A_51_P202074	Mus musculus RIKEN cDNA 2810406C15 gene (2810406C15Rik), mRNA [NM_146171]	-1.83306	-1.62741	-2.43072	-2.48378	-2.06479	-2.29624	-1.43642	-1.09693	-2.17249	-2.44227	-2.15447	-2.00833
NM_019448	A_51_P496720	Mus musculus DNA (cytosine-5-)-methyltransferase 3-like (Dnmt3l), mRNA [NM_019448]	1.76863	1.45897	1.37091	1.83224	1.67109	1.23164	2.17962	1.53295	1.34091	1.47675	2.48331	1.38373
NM_026931	A_51_P112308	Mus musculus RIKEN cDNA 1810011O10 gene (1810011O10Rik), mRNA [NM_026931]	1.29052	1.13871	1.3001	1.214	1.31193	1.64055	2.48308	1.92902	2.22497	1.64942	1.59526	1.44847
NM_028454	A_51_P246568	Mus musculus transmembrane 7 superfamily member 2 (Tm7sf2), mRNA [NM_028454]	-1.56407	-1.89915	-1.85111	-1.90457	-1.64099	-2.20041	-1.91385	-1.45777	-2.41556	-2.4825	-2.23886	-2.31749
NM_024249	A_51_P268884	Mus musculus RIKEN cDNA 1810073N04 gene (1810073N04Rik), mRNA [NM_024249]	-1.07866	-1.19795	-1.19171	-1.3497	-1.12231	-2.48173	-1.02997	-1.00627	-1.34023	-1.20764	-1.16418	-1.23496
BC076612	A_51_P501218	Mus musculus RIKEN cDNA 3110043O21 gene, mRNA (cDNA clone MGC:100148 IMAGE:30638238), complete cds. [BC076612]	1.89283	1.4202	1.55902	1.69931	2.06396	2.48119	1.35245	1.04558	1.42023	1.61515	2.05129	2.06167
AK029161	A_51_P511949	Mus musculus 10 days neonate skin cDNA, RIKEN full-length enriched library, clone:4732499I01 product:hypothetical I	-1.70162	-1.84587	-2.26365	-2.38215	-2.12258	-2.48064	-1.38796	-1.32543	-1.59642	-2.22956	-1.60342	-1.64454
XM_484041	A_51_P416126	PREDICTED: chromodomain helicase DNA binding protein 3 [Mus musculus], mRNA sequence [XM_484041]	-1.28826	-1.24267	-1.12964	-2.14555	-1.13201	-1.20798	-2.0297	-1.94173	-2.23068	-2.4799	-2.31119	-1.71426
NM_020505	A_51_P501332	Mus musculus vav 3 oncogene (Vav3), transcript variant 1, mRNA [NM_020505]	1.23886	1.3057	2.47985	-1.05577	1.22349	2.10089	-1.42743	1.01276	-1.15078	-1.08189	-1.15217	-1.05504
NM_147010	A_51_P356751	Mus musculus olfactory receptor 1052 (Olfr1052), mRNA [NM_147010]	-1.28084	1.16362	2.47971	1.13804	1.1268	-1.08349	-1.29459	1.08294	1.01539	1.00476	-1.06741	1.08472
NM_178118	A_51_P468876	Mus musculus DIX domain containing 1 (Dixdc1), mRNA [NM_178118]	1.04053	-1.07356	1.14864	1.02339	1.01957	1.19206	1.18707	-1.02888	1.17502	1.09458	1.38481	2.47949
NM_029727	A_51_P225232	Mus musculus RIKEN cDNA 2210006M16 gene (2210006M16Rik), mRNA [NM_029727]	1.19528	1.61571	1.43293	1.26411	1.14935	1.30458	-1.0132	1.07828	1.25421	1.48846	1.13701	2.47937
NM_178764	A_51_P451301	Mus musculus RIKEN cDNA B930006L02 gene (B930006L02Rik), mRNA [NM_178764]	-1.40168	-1.46027	-1.56046	-2.47819	-1.70929	-1.89295	-1.69286	-1.74175	-1.89974	-2.15328	-1.83566	-1.94722
NM_010800	A_51_P388628	Mus musculus basic helix-loop-helix domain containing, class B, 8 (Bhlhb8), mRNA [NM_010800]	1.00892	-1.02982	1.24037	-1.05177	-1.06843	-1.10618	-1.2258	1.02832	1.0998	2.47796	-1.05781	1.00662
NM_144838	A_51_P433769	Mus musculus small glutamine-rich tetratricopeptide repeat (TPR)-containing, beta (Sgtb), mRNA [NM_144838]	1.02862	1.36662	1.21566	2.477	1.09429	1.53659	-1.16757	-1.14049	-1.36574	-1.5131	-1.12715	-1.11219
NM_009048	A_51_P202464	Mus musculus RalBP1 associated Eps domain containing protein (Reps1), mRNA [NM_009048]	1.57043	1.50679	1.15361	2.10247	2.47677	2.24081	-1.03742	-1.27991	1.07295	1.32519	1.67382	1.55282
NM_008986	A_51_P120239	Mus musculus polymerase I and transcript release factor (Ptrf), mRNA [NM_008986]	-1.80808	-1.99202	-1.59997	-2.25518	-2.04171	-1.82516	-1.23541	-1.43717	-1.69778	-2.47667	-1.66571	-1.83487
NM_013707	A_51_P132400	Mus musculus keratin associated protein 14 (Krtap14), mRNA [NM_013707]	-1.01477	1.05633	-1.00804	1.15806	-1.11634	-1.09263	2.11399	1.18525	1.35028	2.47593	1.67966	1.28684
BC087920	A_51_P329094	Mus musculus RIKEN cDNA 4930550L24 gene, mRNA (cDNA clone MGC:107266 IMAGE:30281980), complete cds. [BC087920]	-1.12338	-1.23083	1.03393	2.47574	-1.16364	-1.25818	1.68379	1.13369	1.19856	1.12069	-1.11322	1.17004
NM_007877	A_51_P478338	Mus musculus dopamine receptor 3 (Drd3), mRNA [NM_007877]	1.40215	-1.0325	1.56763	1.08855	1.43947	1.12727	-1.10252	1.57329	1.19404	2.47563	1.18572	1.20517
NM_010613	A_51_P281700	Mus musculus KH-type splicing regulatory protein (Khsrp), mRNA [NM_010613]	-2.16456	-2.47363	-2.39062	-2.04096	-2.27098	-2.37333	-1.05735	-1.07377	-1.26962	-1.10825	-1.27966	-1.16351
NM_030245	A_51_P173381	Mus musculus transcriptional adaptor 1 (HFI1 homolog, yeast) like (Tada1l), mRNA [NM_030245]	1.00661	-1.30375	-2.47244	-1.44271	-1.08167	-1.29367	-1.00694	-1.5937	-1.4748	-1.79224	-1.38175	-1.77154
AK031289	A_51_P308139	Mus musculus 13 days embryo male testis cDNA, RIKEN full-length enriched library, clone:6030402G23 product:unclassi	2.01566	1.54679	1.07306	1.46141	1.36291	-1.07507	2.47203	1.85015	1.96942	1.03482	1.22406	-1.02755
NM_011847	A_51_P117439	Mus musculus DnaJ (Hsp40) homolog, subfamily B, member 6 (Dnajb6), mRNA [NM_011847]	-1.07024	-1.43088	-1.74061	-1.11232	-1.31192	-1.88843	2.15973	-1.08645	1.23804	1.15403	2.47183	1.00959
NM_181039	A_51_P427264	Mus musculus latrophilin 1 (Lphn1), mRNA [NM_181039]	-1.4188	-1.82847	-2.21767	-1.84369	-1.96257	-2.47146	-1.45899	-1.3885	-1.79029	-2.03156	-1.63038	-1.61103
NM_016811	A_51_P319093	Mus musculus diacylglycerol kinase, alpha (Dgka), mRNA [NM_016811]	1.22324	1.36564	2.47137	1.16114	1.72484	1.13686	1.00593	-1.26981	-1.01152	-1.37487	-1.11515	-1.23929
NM_007870	A_51_P191802	Mus musculus deoxyribonuclease 1-like 3 (Dnase1l3), mRNA [NM_007870]	1.11101	1.19061	1.00223	1.17022	1.2596	1.13467	-1.24677	2.47113	-1.2295	-1.02785	-1.18345	1.1577
NM_177364	A_51_P148032	Mus musculus RIKEN cDNA G431001E03 gene (G431001E03Rik), mRNA [NM_177364]	-1.55405	-1.72763	-2.36376	-2.10495	-1.88912	-1.86945	-1.13657	-2.47054	-1.95418	-1.79674	-1.79229	-2.0042
AK046853	A_51_P397064	Mus musculus 10 days neonate medulla oblongata cDNA, RIKEN full-length enriched library, clone:B830029I03 product:h	-1.48209	-1.61554	-1.96047	-1.73312	1.01452	-1.68768	1.07946	1.06282	2.4697	1.79229	1.04804	1.41693
NM_183316	A_51_P244061	Mus musculus small nuclear RNA activating complex, polypeptide 5 (Snapc5), mRNA [NM_183316]	-1.41683	-1.72249	-2.18859	-1.57655	-1.8143	-1.78214	-1.24226	-1.34567	-1.56942	-2.46957	-1.5111	-1.84414
NM_019628	A_51_P281824	Mus musculus proline-rich protein MP5 (Prpmp5), mRNA [NM_019628]	-2.46944	-1.83111	-1.94215	-1.5728	-2.18802	-1.92588	-1.04764	1.79768	1.15507	1.25095	-1.05543	1.22519
AK049617	A_51_P409482	Mus musculus 12 days embryo spinal cord cDNA, RIKEN full-length enriched library, clone:C530005A01 product:hypothet	-1.10613	-1.33796	-1.38441	-1.31938	1.09312	-1.41901	-2.46828	-1.39831	-1.14692	1.35235	-1.33107	1.45198
NAP032794-1	A_51_P451346	Unknown	-1.28593	-1.44911	-2.46793	-1.57725	-1.45551	-1.68963	-1.2914	-1.24647	-1.7042	-1.9158	-1.31131	-1.51265
NM_133947	A_51_P338461	Mus musculus nuclear mitotic apparatus protein 1 (Numa1), mRNA [NM_133947]	-1.16091	-1.40381	-1.92339	-1.87241	-1.43765	-2.46773	1.35739	-1.28851	-1.26461	-1.33381	-1.55413	-1.57552
NM_175400	A_51_P214335	Mus musculus selenophosphate synthetase 1 (Sephs1), mRNA [NM_175400]	-1.46253	-1.76221	-2.35938	-2.40614	-2.17668	-2.46739	-1.19562	-1.14881	-1.5789	-1.71067	-1.69698	-1.71824
NM_053254	A_51_P368591	Mus musculus transducin-like enhancer of split 6, homolog of Drosophila E(spl) (Tle6), mRNA [NM_053254]	-1.31625	-1.51603	-1.75813	-2.414	-2.15689	-2.46732	-1.02943	-1.02544	-1.32418	-1.57672	-1.48384	-1.64078
AK016490	A_51_P511192	Mus musculus adult male testis cDNA, RIKEN full-length enriched library, clone:4931429P17 product:hypothetical prot	1.30705	1.35068	2.46709	1.54434	1.32741	1.41379	-1.16941	1.30008	1.1092	1.16433	-1.09519	1.18055
NM_026282	A_51_P214209	Mus musculus spindle pole body component 24 homolog (S. cerevisiae) (Spbc24), mRNA [NM_026282]	-1.39144	-1.34527	-1.42315	-1.71318	-1.82302	-1.48682	-1.53496	-1.97002	-2.43679	-1.89225	-2.46678	-2.3728
NM_013529	A_51_P346214	Mus musculus glutamine fructose-6-phosphate transaminase 2 (Gfpt2), mRNA [NM_013529]	-1.25327	-1.18448	-1.46172	-1.2528	1.02363	-1.29443	-1.68152	-1.69436	-2.46675	-1.8874	-1.3067	-1.48231
NM_172448	A_51_P337101	Mus musculus RIKEN cDNA 4732452J19 gene (4732452J19Rik), mRNA [NM_172448]	1.01971	1.04318	2.46673	1.27483	1.36238	1.40336	-1.43231	-1.36695	1.19645	-1.05154	-1.02898	1.14383
NM_173451	A_51_P170663	Mus musculus RIKEN cDNA 9330196J05 gene (9330196J05Rik), mRNA [NM_173451]	-1.8077	-1.557	-2.10975	-2.17566	-2.42925	-2.38761	-1.10177	-1.35937	-1.61864	-2.37867	-2.46648	-2.05532
NM_144544	A_51_P316673	Mus musculus RIKEN cDNA 2210407C18 gene (2210407C18Rik), mRNA [NM_144544]	-1.10221	-1.3489	-1.3712	1.1698	1.90413	-1.45298	1.53193	1.23998	1.4449	2.466	1.54484	2.0089
AK085506	A_51_P257127	Mus musculus 0 day neonate kidney cDNA, RIKEN full-length enriched library, clone:D630035O08 product:unknown EST, f	1.00281	1.30462	2.46538	1.0993	1.10419	1.41963	-1.3523	1.07049	1.05356	-1.01762	-1.00368	1.00374
NM_026972	A_51_P475689	Mus musculus CD209b antigen (Cd209b), mRNA [NM_026972]	1.17415	1.34845	1.16801	2.46535	1.42525	2.29899	-1.60482	-1.1424	-1.78362	-1.31451	-1.49767	-1.55046
NM_133711	A_51_P267780	Mus musculus spermatogenesis associated 4 (Spata4), mRNA [NM_133711]	-1.22648	1.35078	2.4651	1.35088	-1.00069	1.03268	-1.05777	1.07592	1.03032	1.07825	1.09994	1.27731
NM_008363	A_51_P106745	Mus musculus interleukin-1 receptor-associated kinase 1 (Irak1), mRNA [NM_008363]	-1.34827	-1.23886	-1.33818	-1.20943	-2.46494	-1.58017	1.08298	1.08935	-1.09732	-1.33875	-1.00268	-1.22916
NM_013457	A_51_P282404	Mus musculus adducin 1 (alpha) (Add1), transcript variant 2, mRNA [NM_013457]	-1.61949	-1.79877	-1.59105	-2.07979	-1.85821	-2.00534	-1.28626	-1.18168	-1.55449	-2.46466	-1.58188	-1.69162
NM_183265	A_51_P137481	Mus musculus RIKEN cDNA 1700011J10 gene (1700011J10Rik), mRNA [NM_183265]	-1.12509	-1.09668	-1.22837	-1.42552	1.05548	-1.15769	-1.21981	-2.46431	-1.38287	-1.73788	-1.64571	-1.63061
NM_153412	A_51_P464539	Mus musculus pleckstrin homology-like domain, family B, member 2 (Phldb2), mRNA [NM_153412]	-1.50664	-1.32005	-1.21811	-1.86458	-1.42652	-1.93298	-2.28233	-2.46193	-1.90124	-2.3642	-1.91311	-1.90606
NM_027819	A_51_P440236	Mus musculus RIKEN cDNA 9030405D14 gene (9030405D14Rik), mRNA [NM_027819]	-2.38673	-1.60094	-1.91765	-2.1143	-2.46184	-1.71927	-1.36633	1.17503	-1.00516	1.04852	-1.15331	1.0754
AK196672	A_51_P204845	Mus musculus cDNA, clone:Y1G0122I20, strand:minus, reference:ENSEMBL:Mouse-Transcript-ENST:ENSMUST00000068747, base	-1.20164	-1.30539	-2.46177	-1.23529	-1.04564	-1.3901	-1.12314	-1.31947	-1.26245	-1.79044	-1.19402	-1.77696
NAP057147-1	A_51_P355026	Unknown	-1.11721	1.03699	-1.09956	1.16234	1.62471	2.4613	1.17096	1.52975	1.1888	1.31288	1.06359	1.22262
NM_019391	A_51_P399825	Mus musculus lymphocyte specific 1 (Lsp1), mRNA [NM_019391]	-1.18555	-1.34728	-1.45845	-1.62571	-1.30219	-1.5151	-1.68964	-1.91136	-1.57059	-2.31333	-2.46124	-2.41885
AK018042	A_51_P117639	Mus musculus adult male thymus cDNA, RIKEN full-length enriched library, clone:5830468F06 product:hypothetical prot	-1.6031	1.39966	-1.46216	1.86135	-1.00842	-1.47744	-2.46111	-1.75834	1.03177	-1.59234	-1.73704	-2.11904
NM_025436	A_51_P209372	Mus musculus sterol-C4-methyl oxidase-like (Sc4mol), mRNA [NM_025436]	-1.19815	-1.35681	-1.4483	-1.20061	-2.46107	-1.41597	-1.79357	-1.29096	-1.45871	-1.44023	-1.12594	-1.15448
NM_028341	A_51_P180891	Mus musculus RIKEN cDNA 2810439F02 gene (2810439F02Rik), mRNA [NM_028341]	-1.32654	-1.55995	-1.60709	-1.8212	-1.70552	-2.46048	1.06676	-1.04751	-1.34336	-1.24952	-1.35157	-1.44164
NM_025410	A_51_P138277	Mus musculus RIKEN cDNA 1110049G11 gene (1110049G11Rik), mRNA [NM_025410]	-1.27409	-1.51437	-1.47358	-2.46048	-1.75719	-1.95341	-1.37059	-1.29356	-1.35554	-1.72706	-1.53356	-1.61236
AK014830	A_51_P223085	Mus musculus adult male testis cDNA, RIKEN full-length enriched library, clone:4921507A02 product:unclassifiable, f	-1.00208	1.17794	-1.00703	1.32088	1.25035	1.21592	1.01594	1.06541	1.11566	2.46043	1.31948	1.06112
A_51_P191209	A_51_P191209	Unknown	1.26573	1.1917	2.45991	1.32517	1.42287	1.6986	1.04217	1.28889	1.17326	1.53367	1.04069	1.23864
NM_177620	A_51_P111571	Mus musculus Ras and Rab interactor 3 (Rin3), mRNA [NM_177620]	-1.32248	-1.28039	-1.80157	-2.15408	-2.45989	-2.25658	-1.32298	-1.42677	-1.68448	-1.7875	-1.66052	-1.82577
NM_172648	A_51_P377620	Mus musculus interferon activated gene 205 (Ifi205), mRNA [NM_172648]	-1.22333	-1.59681	-1.721	-1.56192	-1.39607	-1.78225	-1.8299	-1.93016	-1.65659	-2.18736	-2.05958	-2.45916
NM_026360	A_51_P491470	Mus musculus DEAD (Asp-Glu-Ala-Asp) box polypeptide 47 (Ddx47), mRNA [NM_026360]	1.22834	-1.04626	-1.13022	1.04695	1.13179	-1.38348	2.45877	1.09213	1.41549	1.06479	1.35433	1.05337
NM_007561	A_51_P419389	Mus musculus bone morphogenic protein receptor, type II (serine/threonine kinase) (Bmpr2), mRNA [NM_007561]	-1.07187	-1.0327	-1.18286	1.01894	1.18817	-1.15938	2.45778	-1.06135	1.00093	1.17671	-1.03385	-1.25405
NM_134042	A_51_P338485	Mus musculus aldehyde dehydrogenase family 6, subfamily A1 (Aldh6a1), mRNA [NM_134042]	1.06431	-1.62399	-1.75336	-1.21457	-1.78294	-1.78052	-1.11559	-1.22657	-1.30277	-1.73905	-1.40315	-2.45762
AK005069	A_51_P517012	Mus musculus adult male liver cDNA, RIKEN full-length enriched library, clone:1300019N10 product:hypothetical prote	1.05017	-1.17144	-1.32793	-1.46561	-2.45624	-1.69634	1.15978	-1.00352	-1.20983	-1.17691	-1.13823	-1.2294
AK006064	A_51_P386798	Mus musculus adult male testis cDNA, RIKEN full-length enriched library, clone:1700017G19 product:hypothetical prot	1.71646	1.46123	1.67124	1.73331	1.47127	1.46239	1.0368	1.18022	1.04333	1.87149	1.03833	2.45614
NM_010446	A_51_P222773	Mus musculus forkhead box A2 (Foxa2), mRNA [NM_010446]	1.16933	1.22278	-1.2103	-1.75947	-1.45943	-2.45611	-1.15581	-1.12229	-1.02473	-1.39342	-1.34756	-1.65483
NM_207105	A_51_P215237	Mus musculus response to metastatic cancers 1 (Rmcs1), mRNA [NM_207105]	-2.19552	-1.46759	-2.20181	-1.51803	-2.45595	-1.20455	-1.54656	-1.38185	-1.46171	-1.0476	-1.32116	-1.50421
NM_011804	A_51_P111762	Mus musculus cellular repressor of E1A-stimulated genes 1 (Creg1), mRNA [NM_011804]	1.37391	1.23762	1.15135	-1.02062	-1.31626	-1.28722	2.45534	1.31333	1.79352	1.45764	1.56662	-1.02653
AK017739	A_51_P413965	Mus musculus 8 days embryo whole body cDNA, RIKEN full-length enriched library, clone:5730497N19 product:PKC MU PRO	1.0735	-1.41036	-1.89542	-1.5138	-1.51215	-2.45525	2.0824	-1.27688	-1.30033	-1.34988	-1.48748	-1.77747
NM_176893	A_51_P135242	Mus musculus misshapen-like kinase 1 (zebrafish) (Mink1), transcript variant 2, mRNA [NM_176893]	2.455	1.07286	1.30938	1.12947	-1.10191	-1.10542	-1.06421	1.08917	1.01532	1.03699	1.04032	-1.01595
NM_007556	A_51_P125275	Mus musculus bone morphogenetic protein 6 (Bmp6), mRNA [NM_007556]	1.433	1.25845	1.70621	1.56001	1.1788	1.65054	1.15798	1.15291	2.4547	1.3198	1.28714	1.59083
NM_010455	A_51_P509264	Mus musculus homeo box A7 (Hoxa7), mRNA [NM_010455]	-1.2783	-1.1964	-2.45445	-2.02865	-1.71773	-2.09292	1.07529	-1.14319	-1.13926	-1.45126	-1.63623	-1.78614
NM_008377	A_51_P116137	Mus musculus leucine-rich repeats and immunoglobulin-like domains 1 (Lrig1), mRNA [NM_008377]	1.50415	1.20542	-1.23455	1.2018	1.31433	-1.6963	2.45415	1.02826	1.55089	1.25795	1.50951	1.12166
XM_283217	A_51_P343913	PREDICTED: similar to mKIAA0177 protein [Mus musculus], mRNA sequence [XM_283217]	1.05706	2.45396	-1.18862	-1.09261	1.22304	1.01599	1.01985	-1.1998	-1.36181	-1.32883	-1.0514	-1.11224
NM_030685	A_51_P449765	Mus musculus DNA segment, Chr 3, University of California at Los Angeles 1 (D3Ucla1), mRNA [NM_030685]	1.61966	1.03651	-1.23114	1.34309	1.31418	-1.98326	1.72823	1.56731	1.81722	1.83108	2.4539	1.50491
NM_178242	A_51_P224962	Mus musculus zinc finger protein 469 (Zfp469), mRNA [NM_178242]	-1.59517	-1.23052	-1.42118	-2.4536	-1.8494	-2.13239	-1.36522	-1.02622	-1.32013	-1.56498	-1.66889	-1.62188
NM_030139	A_51_P263844	Mus musculus zinc finger protein 449 (Zfp449), mRNA [NM_030139]	1.18877	1.30995	2.45332	1.36863	2.10034	1.46308	-1.05493	1.51285	1.75275	1.0782	1.04856	1.37349
NM_007843	A_51_P231103	Mus musculus defensin beta 1 (Defb1), mRNA [NM_007843]	-1.04155	-1.02884	1.0229	-1.02548	-1.02964	1.1662	2.45232	1.01903	1.24301	1.15067	1.32943	1.48469
AK030974	A_51_P247180	Mus musculus adult male thymus cDNA, RIKEN full-length enriched library, clone:5830473K14 product:hypothetical Tetr	1.89144	-1.03033	-1.38324	1.26536	1.53655	-1.46199	2.45201	1.22671	1.36105	1.44338	1.14905	1.19188
NM_011982	A_51_P387159	Mus musculus homer homolog 1 (Drosophila) (Homer1), transcript variant S, mRNA [NM_011982]	1.02795	1.02818	1.0627	1.08257	1.3064	1.34968	1.10107	1.4298	1.11554	2.45181	1.25249	1.25457
XM_130483	A_51_P475138	PREDICTED: dual oxidase 1 [Mus musculus], mRNA sequence [XM_130483]	1.06031	-1.03265	1.40936	1.07713	-1.01118	1.18191	1.23019	1.12495	2.45164	1.16349	1.30719	1.5815
NM_023465	A_51_P335849	Mus musculus catenin beta interacting protein 1 (Ctnnbip1), mRNA [NM_023465]	-1.45123	-1.7621	-1.69155	-2.37649	-1.96954	-1.98099	-1.64617	-1.86045	-1.4109	-2.44966	-1.87897	-2.19119
NM_009773	A_51_P490509	Mus musculus budding uninhibited by benzimidazoles 1 homolog, beta (S. cerevisiae) (Bub1b), mRNA [NM_009773]	-1.9989	-1.40406	-1.89365	-2.36255	-2.10972	-1.65519	-1.00112	1.11904	-1.62456	-2.44898	-2.00253	-1.56629
NM_010255	A_51_P484869	Mus musculus guanidinoacetate methyltransferase (Gamt), mRNA [NM_010255]	-1.52553	-1.78226	-1.89532	-1.92607	-1.99873	-1.96478	-1.70339	-1.91919	-2.05412	-2.4488	-2.4067	-2.16222
NM_054042	A_51_P188271	Mus musculus CD248 antigen, endosialin (Cd248), mRNA [NM_054042]	1.33189	1.09863	-1.36241	-1.4608	-1.63304	-1.75829	1.0549	-1.12226	-1.20635	-2.13334	-2.27384	-2.44851
NM_011770	A_51_P413398	Mus musculus zinc finger protein, subfamily 1A, 2 (Helios) (Zfpn1a2), mRNA [NM_011770]	1.10145	1.01037	1.14478	1.28627	1.02316	1.42164	2.44811	1.37472	-1.01671	1.09095	1.11492	1.40804
NM_011191	A_51_P361535	Mus musculus protease (prosome, macropain) 28 subunit, beta, b (Psme2b), mRNA [NM_011191]	1.00202	-1.20018	-1.47273	-1.37079	-1.47627	-1.65063	1.08739	-1.4294	-1.24795	-1.56659	-1.74164	-2.44801
NM_026063	A_51_P174773	Mus musculus RIKEN cDNA 2900010M23 gene (2900010M23Rik), mRNA [NM_026063]	-1.32928	-1.61863	-1.3933	-1.55926	-1.77583	-2.44718	-1.34116	-1.39215	-1.78864	-2.08133	-1.63077	-1.75656
AK013289	A_51_P413687	Mus musculus 10, 11 days embryo whole body cDNA, RIKEN full-length enriched library, clone:2810442C17 product:unkno	1.03712	-1.13719	-1.25946	-2.39553	-1.12532	-2.31283	-1.10293	-1.88129	-1.1558	-2.19489	-1.45294	-2.44705
NM_176922	A_51_P417720	Mus musculus integrin, alpha 11 (Itga11), mRNA [NM_176922]	-1.33787	-1.48014	-1.52632	-1.45517	-1.47639	-1.4979	-1.48798	-1.55066	-1.69101	-2.30649	-1.88652	-2.44655
NM_007602	A_51_P375111	Mus musculus calpain 5 (Capn5), mRNA [NM_007602]	-1.00382	-1.13139	1.08004	2.44648	1.7519	2.02511	-1.29562	-1.05245	-1.1673	1.01581	-1.42802	-1.14229
NM_198294	A_51_P444379	Mus musculus RIKEN cDNA 1200003E16 gene (1200003E16Rik), mRNA [NM_198294]	-1.01914	-1.36305	-1.83561	-1.86293	-1.65282	-2.446	1.00633	-1.02137	-1.41057	-1.54199	-1.38133	-1.46162
NM_009344	A_51_P195958	Mus musculus pleckstrin homology-like domain, family A, member 1 (Phlda1), mRNA [NM_009344]	1.80133	1.64844	1.55609	2.0352	2.44586	2.03682	1.05717	1.40805	1.27799	1.50114	1.8227	1.99291
BC055076	A_51_P240903	Mus musculus tensin 1, mRNA (cDNA clone MGC:60428 IMAGE:30055111), complete cds. [BC055076]	-1.31335	-1.26549	-1.45364	-1.66524	-1.45255	-1.49732	-1.35568	-1.42581	-1.55961	-2.44567	-1.75319	-1.62271
NM_013881	A_51_P389908	Mus musculus Unc-51 like kinase 2 (C. elegans) (Ulk2), mRNA [NM_013881]	1.9867	1.61641	1.31725	1.77221	1.82833	2.44565	1.55801	-1.27915	-1.0951	-1.03931	-1.12932	1.00449
NM_010497	A_51_P132978	Mus musculus isocitrate dehydrogenase 1 (NADP+), soluble (Idh1), mRNA [NM_010497]	-1.55512	-1.4905	-1.7523	-1.66728	-1.38389	1.12602	-1.44619	-1.72833	-1.81484	-2.44522	-1.99549	-1.9099
NM_178890	A_51_P155196	Mus musculus expressed sequence AW539457 (AW539457), mRNA [NM_178890]	1.61803	1.44687	1.03955	2.44497	2.35976	2.29201	1.06954	1.14394	-1.00049	1.71781	1.55681	1.78432
NM_009486	A_51_P302481	Mus musculus vomeronasal 2, receptor, 10 (V2r10), mRNA [NM_009486]	1.12682	1.20825	2.4448	1.33932	1.31799	1.18554	1.16133	1.30056	1.16308	1.32617	-1.15225	1.6952
BC016624	A_51_P251154	Mus musculus, Similar to actin, beta, clone IMAGE:4501052, mRNA. [BC016624]	-1.50888	-1.38276	-1.21142	-1.28738	1.10593	-1.14192	-1.53692	-1.07176	-2.4448	-1.20304	-1.40458	-1.55608
NM_009399	A_51_P122906	Mus musculus tumor necrosis factor receptor superfamily, member 11a (Tnfrsf11a), mRNA [NM_009399]	-1.23622	1.10271	1.22641	1.11086	1.13451	1.28973	1.14013	1.74122	2.44459	1.26144	1.02268	1.11846
AK021319	A_51_P413803	Mus musculus 13 days embryo stomach cDNA, RIKEN full-length enriched library, clone:D530049N12 product:hypothetical	1.18862	1.24031	1.1161	1.11652	1.59998	1.16264	1.21185	1.42012	1.91905	2.44448	1.3635	1.50596
NM_175266	A_51_P482043	Mus musculus EPM2A (laforin) interacting protein 1 (Epm2aip1), mRNA [NM_175266]	1.13787	-1.38739	-2.00944	1.0207	-2.44412	-2.39426	-1.42664	-1.25709	1.18694	-1.42271	-1.24273	-1.59482
NM_022310	A_51_P395098	Mus musculus heat shock 70kD protein 5 (glucose-regulated protein) (Hspa5), mRNA [NM_022310]	1.42904	1.19554	1.19131	1.71812	-1.52752	1.43235	1.47297	1.72664	1.63629	1.848	2.33045	2.44346
AF035207	A_51_P349971	Mus musculus Nip2l mRNA, complete cds. [AF035207]	1.14542	-1.21071	-2.44298	-1.22569	-1.16721	-1.45525	1.07876	-1.27403	-1.17222	-1.40581	-1.10719	-1.26555
NM_173737	A_51_P298323	Mus musculus RIKEN cDNA 8430410A17 gene (8430410A17Rik), mRNA [NM_173737]	-1.05978	-1.20466	-1.17905	-1.15751	-2.44181	-1.12531	1.09447	1.00832	-1.10595	-1.05875	1.15973	1.00705
NM_009419	A_51_P222153	Mus musculus protein-tyrosine sulfotransferase 2 (Tpst2), mRNA [NM_009419]	2.04468	2.105	1.53972	1.76029	1.67541	1.46357	2.26059	1.79749	1.76844	2.38622	2.44146	1.1692
NM_010572	A_51_P344552	Mus musculus insulin receptor substrate 4 (Irs4), mRNA [NM_010572]	-1.08327	1.3484	1.04583	1.04183	1.09622	-1.38316	1.14668	2.44118	-1.11763	1.30805	-1.204	-1.27112
NM_026514	A_51_P267494	Mus musculus CDC42 effector protein (Rho GTPase binding) 3 (Cdc42ep3), mRNA [NM_026514]	-1.24253	-1.09182	-2.02408	-1.07191	1.025	-1.20041	-1.37647	-1.03761	-1.56875	-2.44068	-1.55935	-2.11525
NM_007829	A_51_P412835	Mus musculus Fas death domain-associated protein (Daxx), mRNA [NM_007829]	1.09461	-1.20715	-1.32211	-1.44139	-1.07145	-2.44047	1.10594	1.09785	1.0047	1.03022	1.14544	1.00203
NM_009579	A_51_P250378	Mus musculus solute carrier family 30 (zinc transporter), member 1 (Slc30a1), mRNA [NM_009579]	1.83621	1.22561	1.27413	2.44037	2.28677	1.93167	1.08624	-1.62005	1.07723	1.33364	1.3814	1.45739
NM_021505	A_51_P224257	Mus musculus anaphase-promoting complex subunit 5 (Anapc5), mRNA [NM_021505]	1.0353	-1.1102	-1.25991	-1.19083	-1.2353	-1.59992	1.18745	-1.28104	-1.4292	-1.54756	-1.511	-2.44028
AW489277	A_51_P196838	UI-M-BH3-ata-b-02-0-UI.s1 NIH_BMAP_M_S4 Mus musculus cDNA clone UI-M-BH3-ata-b-02-0-UI 3'. [AW489277]	1.16505	1.22092	1.26367	2.13956	1.9086	1.15101	-1.46333	1.35581	1.99238	2.43975	1.11302	1.39417
NAP108526-1	A_51_P203356	Unknown	1.37685	1.15442	1.0037	2.43975	-1.21999	-1.01653	1.47595	1.32877	1.38863	1.8583	1.04382	1.61178
NM_011931	A_51_P411599	Mus musculus ring finger and WD repeat domain 2 (Rfwd2), mRNA [NM_011931]	1.17995	-1.23181	-1.54567	-1.38322	-1.23471	-2.43965	1.07955	1.11434	-1.10708	-2.40725	1.12108	1.01413
NM_011751	A_51_P280244	Mus musculus zinc finger protein 207 (Zfp207), mRNA [NM_011751]	-1.14317	-1.28329	-1.56848	-1.51297	-2.43947	-1.88501	-1.29913	-1.45505	-1.53004	-1.55418	-1.3924	-1.61469
XM_193558	A_51_P450846	PREDICTED: Mus musculus similar to hypothetical protein MGC26996; chromosome 6 open reading frame 172 (LOC268291),	1.41813	1.29781	1.25041	2.43907	1.77071	2.13343	1.48665	1.33871	1.04114	1.28667	1.33505	1.12611
NM_016858	A_51_P502026	Mus musculus RAB33B, member of RAS oncogene family (Rab33b), mRNA [NM_016858]	1.32277	1.06927	-1.0549	1.23108	1.20866	-1.06092	2.43905	1.22414	1.19755	1.34106	1.67904	1.15884
NM_009075	A_51_P157472	Mus musculus ribose 5-phosphate isomerase A (Rpia), mRNA [NM_009075]	-1.12418	-1.16052	-1.32498	-1.79694	-1.16229	-1.3725	-1.89292	-2.43879	-1.3549	-1.93814	-1.54249	-1.68588
XM_129214	A_51_P375680	PREDICTED: proprotein convertase subtilisin [XM_129214]	2.02928	1.49032	1.2773	1.7443	1.4828	2.43854	-1.10458	1.24656	1.23658	1.89384	-1.00849	1.29495
BC043315	A_51_P299219	Mus musculus RIKEN cDNA 3230401M21 gene, mRNA (cDNA clone MGC:49340 IMAGE:5320618), complete cds. [BC043315]	-1.19237	-1.34011	-1.52616	-2.1521	-1.80263	-1.71715	-1.40643	-1.55678	-1.19997	-2.43822	-1.95979	-2.14983
NM_010255	A_51_P484869	Mus musculus guanidinoacetate methyltransferase (Gamt), mRNA [NM_010255]	-1.40433	-1.71875	-1.89179	-1.8981	-1.87776	-1.90496	-1.70978	-1.88627	-2.2287	-2.36204	-2.43795	-2.37517
NM_017380	A_51_P346803	Mus musculus septin 9 (Sept9), mRNA [NM_017380]	-1.85789	-1.76463	-1.75053	-2.34207	-1.94817	-2.09832	-1.489	-1.27908	-2.43752	-2.24369	-1.78889	-1.77523
NM_030215	A_51_P432520	Mus musculus Werner helicase interacting protein 1 (Wrnip1), mRNA [NM_030215]	2.43718	1.81457	1.3199	1.14443	2.2137	1.27092	-1.00767	-1.45451	-1.04051	-1.45184	1.06093	-1.90749
NM_146283	A_51_P374376	Mus musculus olfactory receptor 1366 (Olfr1366), mRNA [NM_146283]	2.43564	1.42518	1.30386	1.16962	-1.00334	1.11023	-1.16752	1.17727	-1.04234	1.25344	1.31103	1.03767
NM_153546	A_51_P349495	Mus musculus O-acyltransferase (membrane bound) domain containing 1 (Oact1), mRNA [NM_153546]	-1.56209	-1.85424	-2.26868	-2.09614	-2.1135	-2.10901	-1.4095	-1.56776	-1.62105	-2.43485	-2.18697	-2.06143
A_51_P209677	A_51_P209677	Unknown	-1.14855	1.03618	2.4336	-1.04146	1.05119	1.14149	-1.26244	-1.16192	-1.2996	1.00186	-1.10017	1.03645
NM_133919	A_51_P500949	Mus musculus AF4/FMR2 family, member 1 (Aff1), mRNA [NM_133919]	-1.766	-1.46385	1.2093	-1.83086	1.06294	-1.46721	1.02305	-1.0211	2.43343	-1.07096	1.10581	1.35846
NM_183029	A_51_P315681	Mus musculus RIKEN cDNA C330012H03 gene (C330012H03Rik), mRNA [NM_183029]	1.20986	-1.05634	-1.25629	1.16937	-2.20884	-2.43316	1.38067	1.23397	1.13372	-1.36948	1.54323	1.22259
NM_010216	A_51_P117739	Mus musculus c-fos induced growth factor (Figf), mRNA [NM_010216]	-1.5582	-2.04246	-2.15359	-1.65611	-1.80335	-2.43144	-1.33333	-1.57446	-1.62763	-1.83809	-1.63166	-1.71249
NM_182782	A_51_P208121	Mus musculus cDNA sequence BC027373 (BC027373), mRNA [NM_182782]	-1.52596	-1.71228	-2.2513	-1.81898	-1.79407	-2.43099	-1.40372	-1.42965	-1.72162	-1.78083	-1.83191	-1.82774
XM_132538	A_51_P220852	PREDICTED: hypothetical protein LOC78937 [Mus musculus], mRNA sequence [XM_132538]	-1.12109	-1.03879	1.13461	1.07498	1.15916	1.19165	1.02737	1.52784	1.52312	1.25991	2.43094	1.64035
AK019479	A_51_P355765	Mus musculus 0 day neonate skin cDNA, RIKEN full-length enriched library, clone:4632401N01 product:hypothetical pro	-1.0478	-1.4412	-1.98358	-1.76616	-1.61223	-2.37892	-1.36772	-1.29768	-1.60221	-2.43087	-1.70342	-2.13848
AB054987	A_51_P267375	Mus musculus pipk type II beta mRNA for Phosphatidyl inositol phosphate kinase type II beta, partial cds. [AB054987	-1.04332	-1.19675	1.36104	-1.09204	1.06061	1.27406	1.27994	2.4307	1.25407	1.22346	1.53217	1.36599
XM_134209	A_51_P489086	PREDICTED: similar to hypothetical protein BC008207 [Mus musculus], mRNA sequence [XM_134209]	1.03279	-1.24065	-1.61807	-1.21463	-1.15014	-2.43051	-1.05	1.00638	-1.25454	-1.2912	1.14573	-1.02188
NM_177294	A_51_P130951	Mus musculus RNA polymerase II associated protein 1 (Rpap1), mRNA [NM_177294]	1.60455	1.25137	1.22147	1.24943	1.2614	1.29269	1.07143	1.15942	1.19405	2.43004	1.26215	1.08627
NM_008299	A_51_P501840	Mus musculus DnaJ (Hsp40) homolog, subfamily B, member 3 (Dnajb3), mRNA [NM_008299]	-1.18231	1.31463	1.31476	1.09437	1.05172	2.42939	1.21184	1.1538	1.05562	1.25557	1.11321	1.22554
NM_026796	A_51_P320105	Mus musculus SET and MYND domain containing 2 (Smyd2), mRNA [NM_026796]	-1.0552	-1.20009	-1.36691	-1.15434	-1.17908	-1.70833	1.18591	-1.68653	-1.37828	-1.17492	-2.13021	-2.42925
NM_025566	A_51_P490415	Mus musculus tumor necrosis factor, alpha-induced protein 8-like 1 (Tnfaip8l1), mRNA [NM_025566]	-1.84428	-1.35978	-1.50154	-1.95205	-2.1504	-1.7466	-1.19102	-1.21115	-1.61611	-1.97637	-2.42874	-2.38884
NM_178711	A_51_P111049	Mus musculus phospholipid scramblase 4 (Plscr4), mRNA [NM_178711]	-1.90112	-1.39699	-1.27726	-1.76466	-1.45809	-1.72812	-1.70785	-2.12991	-1.80039	-2.16631	-2.01295	-2.42827
NM_010425	A_51_P286423	Mus musculus forkhead box D3 (Foxd3), mRNA [NM_010425]	1.21835	1.20817	1.75067	1.10727	1.29094	1.42151	1.06591	1.22263	2.42819	1.54184	1.20696	1.31598
NM_010284	A_51_P499854	Mus musculus growth hormone receptor (Ghr), mRNA [NM_010284]	-1.20651	-1.62346	-2.31157	-1.576	-1.55361	-1.86032	-1.46634	-1.54308	-1.86134	-2.42749	-1.61486	-1.68544
NM_026929	A_51_P134816	Mus musculus RIKEN cDNA 1810008K03 gene (1810008K03Rik), mRNA [NM_026929]	2.10552	1.84319	1.49026	1.86671	2.42722	2.0314	1.22813	1.34519	1.06708	1.34	1.6885	1.66783
NM_026853	A_51_P125383	Mus musculus ankyrin repeat and SOCS box-containing protein 11 (Asb11), mRNA [NM_026853]	1.06852	1.39043	2.42721	1.1809	1.2477	1.35784	-1.39158	-1.11688	-1.16237	1.00762	-1.16175	-1.08462
NM_172908	A_51_P374737	Mus musculus ovochymase 2 (Ovch2), mRNA [NM_172908]	-1.11416	1.35504	-1.07525	2.42717	-1.13268	1.49711	1.54617	1.11408	1.49971	1.6326	1.28134	1.42933
BC003939	A_51_P200408	Mus musculus WD repeat domain 33, mRNA (cDNA clone IMAGE:3486725), complete cds. [BC003939]	1.24881	-1.04838	-1.38353	-1.00289	1.25387	-1.28378	1.82401	-1.31352	-1.13483	-1.36861	-1.11324	-2.42684
NM_030210	A_51_P453043	Mus musculus acetoacetyl-CoA synthetase (Aacs), mRNA [NM_030210]	-1.51452	-1.64983	-1.87343	-1.79727	-1.65097	-2.04305	-1.77578	-1.41679	-2.42657	-2.34683	-1.56176	-1.83075
NM_080639	A_51_P355427	Mus musculus tissue inhibitor of metalloproteinase 4 (Timp4), mRNA [NM_080639]	1.48119	1.26015	1.30928	2.42508	1.46992	1.01335	1.26712	1.33966	1.32234	1.4115	1.00297	-1.23911
L42337	A_51_P148176	Mus musculus sodium channel 21 mRNA, complete cds. [L42337]	-1.36555	1.25458	-1.2767	1.06427	1.30467	1.03659	-1.1115	2.42489	1.24053	1.24368	1.18901	1.17216
NM_019991	A_51_P145510	Mus musculus prolactin-like protein M (Prlpm), mRNA [NM_019991]	1.40736	1.42562	2.42453	1.32924	1.20692	1.44496	-1.32123	-1.1338	-1.12698	1.06382	-1.2927	-1.17819
BC076637	A_51_P166244	Mus musculus oxysterol binding protein-like 1A, mRNA (cDNA clone IMAGE:30658699), complete cds. [BC076637]	-1.43098	-2.09214	-2.4236	-1.56877	-1.78007	-1.99643	-1.20006	-2.06515	-1.7757	-1.86938	-1.59093	-1.93933
NM_130870	A_51_P356692	Mus musculus keratin associated protein 16-1 (Krtap16-1), mRNA [NM_130870]	-1.54038	-1.21694	1.00802	-1.20211	-1.13214	-1.23409	-1.05517	-1.02957	-1.01486	2.42346	1.22631	1.1019
NM_027870	A_51_P404755	Mus musculus armadillo repeat containing, X-linked 3 (Armcx3), mRNA [NM_027870]	-1.42851	-1.69694	-2.42284	-2.14166	-1.85834	-1.79015	-1.23884	-2.01414	-1.77219	-2.19912	-1.8192	-1.81222
X89682	A_51_P371911	M.musculus mRNA for TPCR11 protein. [X89682]	1.0392	1.02347	1.07535	1.05895	1.02948	1.14698	-1.159	1.01635	1.12707	2.4224	1.23381	1.1957
AK036335	A_51_P129108	Mus musculus 16 days neonate cerebellum cDNA, RIKEN full-length enriched library, clone:9630059A20 product:CYCLIC-A	1.98311	1.46175	1.38066	1.84446	2.32023	1.85858	1.83298	1.55239	1.35659	2.04855	2.42224	1.92311
NM_028058	A_51_P271725	Mus musculus FUN14 domain containing 1 (Fundc1), mRNA [NM_028058]	-1.27578	-1.61413	-2.09205	-1.65583	-1.64265	-1.9595	-1.18439	-1.49954	-1.53711	-2.42156	-1.55176	-2.19487
NM_153145	A_51_P379381	Mus musculus ATP-binding cassette, sub-family A (ABC1), member 8a (Abca8a), mRNA [NM_153145]	-1.04624	-1.17631	-1.04962	1.12298	1.0817	1.25681	-1.07919	2.42121	1.41129	1.23819	1.15963	1.33403
NM_025429	A_51_P181297	Mus musculus serine (or cysteine) proteinase inhibitor, clade B, member 1a (Serpinb1a), mRNA [NM_025429]	-1.68986	-2.0635	-2.13409	-2.42083	-2.02731	-2.12021	-1.36558	-1.66529	-1.5139	-1.79587	-1.56805	-1.50179
NM_144808	A_51_P282983	Mus musculus solute carrier family 39 (zinc transporter), member 14 (Slc39a14), mRNA [NM_144808]	1.96917	1.79663	2.07374	1.56898	2.4208	1.62941	1.32426	-1.45504	1.0596	-1.35067	1.04063	1.01792
NM_153126	A_51_P242794	Mus musculus expressed sequence AI429152 (AI429152), mRNA [NM_153126]	-1.11889	1.08755	2.42028	-1.05093	1.38275	1.18014	1.12005	1.01297	-1.2385	-1.10808	1.04495	-1.01617
AJ010902	A_51_P170436	Mus musculus MRNA for inversin. [AJ010902]	-1.00367	1.1078	1.30582	-1.00763	1.03314	-1.02045	2.4199	1.59148	1.88502	1.2252	1.11491	1.39701
NM_147068	A_51_P271160	Mus musculus olfactory receptor 166 (Olfr166), mRNA [NM_147068]	1.75178	1.41073	1.48958	1.68699	2.4197	1.26114	1.84839	-1.06093	1.50727	1.16896	1.23133	-1.11764
NM_198613	A_51_P419940	Mus musculus adaptor-related protein complex 2, sigma 1 subunit (Ap2s1), mRNA [NM_198613]	-1.3793	-1.47035	-1.43321	-1.97651	-1.75924	-1.52818	-1.2918	-1.85623	-1.53919	-2.41942	-1.61015	-1.73528
NM_010358	A_51_P479310	Mus musculus glutathione S-transferase, mu 1 (Gstm1), mRNA [NM_010358]	-1.03889	-2.41866	-1.16999	-1.17861	-2.00081	-1.26564	-1.19853	-1.03275	-1.01207	-1.12072	1.08262	-1.0348
NM_009074	A_51_P110671	Mus musculus macrophage stimulating 1 receptor (c-met-related tyrosine kinase) (Mst1r), mRNA [NM_009074]	-1.5778	-2.02454	-2.34834	-1.95095	-1.9952	-1.92649	-1.44371	-2.2502	-2.41853	-2.2377	-2.1307	-2.40281
NM_025711	A_51_P142813	Mus musculus asporin (Aspn), mRNA [NM_025711]	-2.41846	-1.41092	-2.27417	1.29754	-1.65393	-1.76597	-1.81769	-1.39763	-1.12191	-1.11081	-1.30241	-1.33962
NM_130454	A_51_P422308	Mus musculus RecQ protein-like 5 (Recql5), mRNA [NM_130454]	2.41811	1.68089	1.1954	1.40927	1.68495	1.03057	1.2862	-1.31453	-1.00596	1.75568	-1.23979	-1.22483
NM_008542	A_51_P427926	Mus musculus MAD homolog 6 (Drosophila) (Smad6), mRNA [NM_008542]	-1.33453	-1.48258	-1.7926	-1.60247	-2.1216	-2.29326	1.14354	-1.52814	-1.50568	-2.2973	-2.28975	-2.41774
AK040587	A_51_P460247	Mus musculus 0 day neonate thymus cDNA, RIKEN full-length enriched library, clone:A430107O13 product:weakly similar	-1.17479	1.00965	1.09317	-1.01882	1.20834	1.13579	-1.0548	1.41048	2.41735	1.06472	-1.11153	2.38273
NM_029299	A_51_P301007	Mus musculus spermatogenesis associated 19 (Spata19), mRNA [NM_029299]	1.13418	-1.00457	-1.01585	1.28022	1.04726	-1.03033	1.09999	1.12377	1.63036	2.41662	1.33658	1.16031
NM_007773	A_51_P139280	Mus musculus crystallin, beta B2 (Crybb2), mRNA [NM_007773]	-1.36973	-1.04153	-1.2447	1.59771	-1.00069	-1.05235	-1.0618	1.06307	2.41649	2.22852	1.04311	-1.01239
NM_007959	A_51_P137560	Mus musculus ets related protein 71 (Etsrp71), mRNA [NM_007959]	-1.89287	-2.12077	-2.41612	-1.04143	1.1074	-2.38307	1.51458	1.12803	1.30375	2.26382	1.12115	1.57739
NM_026391	A_51_P497061	Mus musculus protein phosphatase 2, regulatory subunit B, delta isoform (Ppp2r2d), mRNA [NM_026391]	1.05168	-1.15053	-1.26344	-1.19903	-2.41533	-1.16543	-1.01035	-1.08169	-1.10534	-1.10873	1.00319	1.00037
NM_021493	A_51_P216742	Mus musculus Rho GTPase activating protein 23 (Arhgap23), mRNA [NM_021493]	-1.0873	1.00594	-1.28208	-1.41926	-1.23773	-1.67822	1.10143	-1.40462	1.06454	-1.70389	-1.42118	-2.41516
NM_145148	A_51_P392350	Mus musculus FERM domain containing 4B (Frmd4b), mRNA [NM_145148]	-1.25561	-1.54322	-1.57366	-1.9546	-2.41503	-1.97785	1.40574	1.39493	1.11033	-1.62389	-1.7315	-1.90761
NM_029932	A_51_P157947	Mus musculus RIKEN cDNA 9830002I17 gene (9830002I17Rik), mRNA [NM_029932]	-2.41456	-2.1418	-1.71548	-1.68106	-2.08373	-1.69951	-1.42565	-1.31991	-1.85305	-1.70233	-1.69672	-2.046
M64608	A_51_P345416	Mouse lyn protein mRNA, complete cds. [M64608]	-2.27678	-1.16592	-1.87902	-1.84983	-2.4144	-2.15441	1.3173	1.99217	1.1332	1.33676	1.1029	1.33965
NM_008566	A_51_P190111	Mus musculus minichromosome maintenance deficient 5, cell division cycle 46 (S. cerevisiae) (Mcm5), mRNA [NM_008566	-1.41837	-1.38194	-1.63977	-2.2922	-1.92385	-2.06936	-1.26885	-1.13836	-1.71565	-2.41386	-1.59801	-1.89028
NM_010014	A_51_P437135	Mus musculus disabled homolog 1 (Drosophila) (Dab1), mRNA [NM_010014]	-1.19633	2.41373	1.01224	1.05092	1.00363	1.06593	-1.19605	1.05627	1.12289	1.11084	-1.02719	1.3111
NM_019798	A_51_P313855	Mus musculus phosphodiesterase 4A, cAMP specific (Pde4a), mRNA [NM_019798]	-1.31768	-1.28943	-1.46187	-1.56671	-1.50341	-1.9006	1.51407	-1.46772	-1.36646	-1.68289	-2.05829	-2.41335
BC020370	A_51_P345758	Mus musculus, clone IMAGE:3501094, mRNA. [BC020370]	1.72078	1.73305	1.40594	1.59424	2.41294	1.14681	1.01802	-1.21509	-1.31346	-1.11665	-1.21142	-1.40197
AK030411	A_51_P298688	Mus musculus adult male pituitary gland cDNA, RIKEN full-length enriched library, clone:5330408N05 product:hypothet	1.75017	1.2954	1.15835	1.79679	1.19171	1.2064	1.87054	1.07698	1.24824	2.41244	1.40547	1.4639
NM_172442	A_51_P495212	Mus musculus deltex 4 homolog (Drosophila) (Dtx4), mRNA [NM_172442]	1.63573	1.44036	1.15946	1.22207	1.49181	1.1311	2.4123	2.38137	1.65945	1.85185	2.14146	2.02642
TC1519646	A_51_P350375	Unknown	1.22643	1.04807	1.02419	1.0638	-1.08934	-1.21277	-1.84437	-2.30701	-1.96675	-2.41189	-1.92992	-2.09443
NM_026203	A_51_P112174	Mus musculus Abelson helper integration site (Ahi1), mRNA [NM_026203]	1.23776	1.4753	1.50044	1.78984	2.10458	1.53314	1.44689	1.0463	1.23553	2.41104	1.51601	1.36542
NM_028711	A_51_P125771	Mus musculus solute carrier family 25, member 27 (Slc25a27), mRNA [NM_028711]	1.41209	1.01155	1.17984	1.61915	1.45055	1.233	1.40582	1.22142	1.38407	2.41076	1.67722	1.1381
BC051230	A_51_P475672	Mus musculus, clone IMAGE:3472087, mRNA. [BC051230]	2.18744	2.39411	1.63441	1.58601	2.41018	1.72859	1.41	1.20272	1.33319	1.2009	1.59027	1.23571
NM_008314	A_51_P151682	Mus musculus 5-hydroxytryptamine (serotonin) receptor 5A (Htr5a), mRNA [NM_008314]	2.05594	1.28277	1.31289	1.29021	1.79542	2.40895	-1.01028	1.2719	1.07826	-1.01407	1.48577	1.00412
NM_053192	A_51_P326601	Mus musculus ependymin related protein 1 (zebrafish) (Epdr1), mRNA [NM_053192]	1.03553	1.16419	1.38179	1.23646	1.06373	1.23816	-2.40871	-1.98889	1.12372	-1.46834	-1.6865	-1.38159
AK035644	A_51_P469551	Mus musculus adult male urinary bladder cDNA, RIKEN full-length enriched library, clone:9530080J18 product:reserpin	-1.42425	-1.1869	1.06869	-1.49779	-1.40096	-1.42494	-1.11601	2.40861	-1.00519	-1.01685	1.22798	1.003
AK076014	A_51_P133247	Mus musculus 10 days embryo whole body cDNA, RIKEN full-length enriched library, clone:2610030J19 product:solute ca	-1.3544	1.23577	-2.09179	-1.05172	-1.38087	-2.40861	1.05162	-1.01499	-1.31157	-1.53745	-1.66822	-1.13445
NM_175427	A_51_P298455	Mus musculus RIKEN cDNA C630035N08 gene (C630035N08Rik), mRNA [NM_175427]	1.03608	-1.1084	-1.05031	1.07194	-1.19139	2.40857	-1.37698	-1.15454	-1.24777	1.07227	-1.15954	-1.07672
XM_135706	A_51_P315085	PREDICTED: similar to mKIAA0268 protein [Mus musculus], mRNA sequence [XM_135706]	1.00298	-1.01251	-1.55203	-1.21838	-2.4085	-1.46	1.13531	1.09368	-1.09475	-1.28855	-1.02443	-1.1435
XM_619819	A_51_P264444	PREDICTED: Mus musculus RIKEN cDNA A230067G21 gene (A230067G21Rik), mRNA [XM_619819]	1.21138	1.07625	1.20967	2.40796	1.59874	1.04859	1.42415	1.42914	1.23699	1.09648	1.04934	1.06732
AK008813	A_51_P144801	Mus musculus adult male stomach cDNA, RIKEN full-length enriched library, clone:2210403K04 product:unknown EST, ful	1.20146	-1.21578	-1.19343	1.77019	-1.03838	1.62249	1.41377	1.27633	1.29363	1.65904	2.4079	2.215
NM_028002	A_51_P487162	Mus musculus dihydrouridine synthase 4-like (S. cerevisiae) (Dus4l), mRNA [NM_028002]	2.10867	1.56015	2.20851	1.82045	2.07302	1.78465	2.09037	1.19021	1.40148	2.40683	2.08508	1.89692
NM_017465	A_51_P403170	Mus musculus sulfotransferase family, cytosolic, 2B, member 1 (Sult2b1), mRNA [NM_017465]	-1.08253	-1.04704	1.23188	-1.08552	-1.02192	1.08254	1.30715	1.55332	1.29507	1.31042	1.28276	2.40581
AK004618	A_51_P140797	Mus musculus adult male lung cDNA, RIKEN full-length enriched library, clone:1200006M05 product:similar to PC326 PR	-1.35551	-1.88666	-2.10356	-1.46778	-1.47188	-2.40432	-1.06476	-1.63031	-1.80778	-1.36445	-1.6554	-1.22726
BC029185	A_51_P367131	Mus musculus cDNA clone MGC:36260 IMAGE:3489687, complete cds. [BC029185]	1.06324	-1.19416	-1.56288	-1.2732	-1.00765	-2.40347	1.30093	1.18962	1.00575	-1.17656	1.29594	1.01242
NM_144522	A_51_P233947	Mus musculus TBC1 domain family, member 10b (Tbc1d10b), mRNA [NM_144522]	-1.08953	-1.09335	-2.40325	-1.42272	-1.37703	-1.54471	-1.17602	-1.24136	-1.30064	-1.67193	-1.44651	-1.60088
NM_013613	A_51_P360646	Mus musculus nuclear receptor subfamily 4, group A, member 2 (Nr4a2), mRNA [NM_013613]	1.19043	1.47322	1.50024	1.40298	2.40309	1.44551	1.28364	1.2017	-1.06701	1.75807	1.84371	1.60648
NM_023734	A_51_P464778	Mus musculus protease inhibitor 16 (Pi16), mRNA [NM_023734]	1.23598	1.01048	2.40266	1.28821	1.62277	1.331	-1.05076	1.19823	-1.05884	1.2563	1.25509	1.12471
NM_029203	A_51_P501299	Mus musculus reproductive homeobox on X chromosome, 2 (Rhox2), mRNA [NM_029203]	-1.14775	2.40259	1.15635	1.08159	1.35679	1.19055	1.06258	1.30498	1.49134	1.19754	1.21775	1.29767
AK039580	A_51_P168647	Mus musculus adult male spinal cord cDNA, RIKEN full-length enriched library, clone:A330065K20 product:CHROMODOMAIN	1.18768	1.29611	1.36879	1.33282	1.22468	2.40209	1.16184	1.11538	1.14625	1.37476	1.15758	1.30394
NM_008185	A_51_P179663	Mus musculus glutathione S-transferase, theta 1 (Gstt1), mRNA [NM_008185]	-1.37285	-1.65665	-1.61702	-1.79237	-1.68812	-1.78638	-1.76198	-1.86235	-1.75833	-2.40124	-2.11181	-1.99005
NM_015762	A_51_P320614	Mus musculus thioredoxin reductase 1 (Txnrd1), mRNA [NM_015762]	2.0084	1.92505	1.74089	2.29724	1.7568	2.13407	1.40036	1.58889	1.72043	2.05701	2.32447	2.40124
NM_011015	A_51_P356922	Mus musculus origin recognition complex, subunit 1-like (S.cereviaiae) (Orc1l), transcript variant A, mRNA [NM_0110	1.24751	-1.00638	1.21295	1.5328	2.11754	2.40119	1.17615	1.02536	1.34201	1.69698	1.55544	2.34863
NM_008549	A_51_P324923	Mus musculus mannosidase 2, alpha 1 (Man2a1), mRNA [NM_008549]	-1.34579	-1.61549	-2.14896	-2.00994	-1.61445	-2.40076	-1.20926	-1.10725	-1.89195	-2.09757	-1.27655	-1.48045
NM_010248	A_51_P194613	Mus musculus growth factor receptor bound protein 2-associated protein 2 (Gab2), mRNA [NM_010248]	-1.04326	1.08983	1.0344	1.4727	1.09649	1.3144	1.26189	1.41162	1.34683	1.84744	2.40066	1.40606
NM_134224	A_51_P268797	Mus musculus vomeronasal 1 receptor, I7 (V1ri7), mRNA [NM_134224]	-1.06469	-1.19432	-1.11096	1.06822	-1.19064	1.17353	-1.23256	1.04195	-1.09388	2.40055	1.02207	1.21561
NM_010585	A_51_P269663	Mus musculus inositol 1,4,5-triphosphate receptor 1 (Itpr1), mRNA [NM_010585]	-1.29033	-1.51686	-1.84941	-2.16211	-2.05799	-2.2341	-1.16125	-1.73471	-1.74049	-2.40015	-2.0899	-2.11271
AK082737	A_51_P154946	Mus musculus 0 day neonate cerebellum cDNA, RIKEN full-length enriched library, clone:C230098P19 product:WEAKLY SIM	-1.03048	1.11509	1.3397	2.39968	1.36491	1.42815	1.01528	1.3989	-1.09114	1.05676	-1.01773	1.14325
NM_013929	A_51_P138971	Mus musculus Cd27 binding protein (Hindu God of destruction) (Siva), mRNA [NM_013929]	2.39944	1.79577	1.55667	2.05251	1.63155	1.35695	-1.02428	-1.35415	1.02102	-1.30686	-1.07667	-2.05618
NM_145953	A_51_P431737	Mus musculus cystathionase (cystathionine gamma-lyase) (Cth), mRNA [NM_145953]	1.8252	1.64753	1.68261	1.79321	2.25654	1.99916	1.59516	1.32239	1.77675	1.88725	2.3992	2.05597
XM_141565	A_51_P458914	PREDICTED: hypothetical protein LOC71405 [Mus musculus], mRNA sequence [XM_141565]	1.14119	1.03841	-1.00908	2.39905	1.03771	1.21968	-1.16879	-1.22642	1.07357	1.434	1.07135	1.04646
NAP057052-1	A_51_P415016	Unknown	-1.42607	1.12776	-1.67072	-1.09903	-1.24576	-1.38107	-1.05606	-1.01364	-1.00545	2.39898	1.18082	1.41267
NM_146553	A_51_P509109	Mus musculus olfactory receptor 806 (Olfr806), mRNA [NM_146553]	1.12104	1.01907	1.55177	1.45862	1.34573	2.39786	-1.34702	-1.27005	-1.18076	1.19033	1.16725	-1.12031
BC015289	A_51_P179131	Mus musculus vasodilator-stimulated phosphoprotein, mRNA (cDNA clone MGC:18907 IMAGE:4240907), complete cds. [BC015	1.00572	-1.20145	-1.13577	-1.10112	-1.19066	2.39745	-1.00121	-1.26728	-1.37557	-1.39129	-1.52798	-1.61681
NM_011196	A_51_P520718	Mus musculus prostaglandin E receptor 3 (subtype EP3) (Ptger3), mRNA [NM_011196]	1.1847	-1.00137	1.06466	2.39722	1.22552	1.09869	1.42497	1.29734	1.58815	1.66318	1.5027	1.4811
NM_203509	A_51_P474919	Mus musculus olfactory receptor NP_TR6JSE50FPA (NP_TR6JSE50FPA), mRNA [NM_203509]	1.10018	1.24042	1.33567	2.39659	1.13776	1.56685	-1.38644	-1.0714	1.00099	1.22044	-1.07906	-1.11078
NM_026639	A_51_P450186	Mus musculus ADP-ribosyltransferase 4 (Art4), mRNA [NM_026639]	1.66265	1.94508	1.31052	2.39633	1.04323	1.01638	-1.25485	1.36579	1.1312	1.71375	1.03941	1.11694
NM_011818	A_51_P123017	Mus musculus germ cell-less homolog (Drosophila) (Gcl), mRNA [NM_011818]	-1.0965	-1.50007	-2.11696	-2.1826	-1.82366	-2.39613	1.09902	-1.00351	-1.34911	-1.66866	-1.24861	-1.38839
NM_011204	A_51_P455208	Mus musculus protein tyrosine phosphatase, non-receptor type 13 (Ptpn13), mRNA [NM_011204]	-1.15162	-1.41622	-1.97891	-1.82546	-1.73313	-2.39574	1.11572	-1.72689	-1.51561	-1.52486	-1.4385	-1.92369
NM_029662	A_51_P279437	Mus musculus major facilitator superfamily domain containing 2 (Mfsd2), mRNA [NM_029662]	1.07745	1.04696	-1.04296	1.23832	1.15261	2.39482	-1.16518	-1.05806	-1.13334	1.19387	1.13775	1.31532
NM_026043	A_51_P129135	Mus musculus RNA-binding region (RNP1, RRM) containing 3 (Rnpc3), mRNA [NM_026043]	1.01156	-1.20934	-1.19718	1.00205	2.39434	-1.06932	1.282	1.01615	-1.13566	-1.08364	-1.07912	-1.0862
NM_146191	A_51_P398436	Mus musculus leucine-rich repeat kinase 1 (Lrrk1), mRNA [NM_146191]	-1.28166	-1.39553	-1.67525	-2.23301	-2.20508	-2.39418	-1.05392	-1.34038	-1.27711	-1.78808	-1.80829	-1.94299
AK085727	A_51_P421328	Mus musculus 10 days lactation, adult female mammary gland cDNA, RIKEN full-length enriched library, clone:D730029F	-1.85075	-1.8904	-1.57463	-1.71067	-2.39383	-1.93844	1.32067	1.03651	1.45043	1.29151	1.28492	-1.03318
AY304481	A_51_P361150	Mus musculus Purkinje cell protein 4-like 1 mRNA, complete cds. [AY304481]	1.26371	1.07785	-1.07651	1.01703	-1.66808	-2.39309	-1.20874	-1.00384	-1.17517	1.39503	-1.06666	1.02129
NM_178165	A_51_P349213	Mus musculus Fc receptor-like 1 (Fcrl1), mRNA [NM_178165]	-1.24306	-1.83482	-2.39301	1.05178	-1.78381	-1.92279	1.30963	1.50528	1.93996	2.36519	1.30148	1.55632
A_51_P264194	A_51_P264194	Unknown	1.83987	1.96623	1.11988	1.49408	1.4593	1.26744	1.34072	1.37421	1.30124	2.39207	1.43666	1.10004
NM_178389	A_51_P401193	Mus musculus galactose-4-epimerase, UDP (Gale), mRNA [NM_178389]	-1.739	-1.82161	-1.85277	-2.23364	-2.27788	-2.3919	-1.24116	-1.18879	-1.53443	-1.44654	-1.59612	-1.60051
NM_177643	A_51_P438479	Mus musculus zinc finger protein 281 (Zfp281), mRNA [NM_177643]	-1.07418	-1.28046	-1.85426	-1.40414	-1.14215	-2.39109	-1.30787	-1.18919	-1.32109	-1.89313	-1.0448	-1.38119
AK017723	A_51_P332547	Mus musculus 8 days embryo whole body cDNA, RIKEN full-length enriched library, clone:5730493B19 product:inferred:	-1.54835	1.07832	-1.23716	-1.20633	1.00362	-1.20279	-1.266	-1.1197	1.82246	2.38977	-1.07265	-1.08298
NM_001025577	A_51_P405167	Mus musculus avian musculoaponeurotic fibrosarcoma (v-maf) AS42 oncogene homolog (Maf), mRNA [NM_001025577]	-1.3416	-1.94515	-2.02571	-1.89989	-1.79638	-1.90605	-1.69929	-1.40117	-1.76948	-2.3895	-1.97694	-1.80722
AK007819	A_51_P379171	Mus musculus 10 day old male pancreas cDNA, RIKEN full-length enriched library, clone:1810047P18 product:hypothetic	-1.23941	-1.22411	-1.39522	-1.22795	-1.62109	-1.52737	-1.65828	-1.90371	-1.87952	-2.38923	-2.01071	-2.1137
NM_007665	A_51_P433237	Mus musculus cadherin 3 (Cdh3), mRNA [NM_007665]	-1.5044	-1.84793	-1.43147	-1.37854	-1.32571	-1.24265	-1.66642	-1.78398	-2.38902	-2.29841	-2.03986	-1.72932
NM_018769	A_51_P498631	Mus musculus deafness, autosomal dominant 5 homolog (human) (Dfna5h), mRNA [NM_018769]	1.99536	1.16749	1.24771	-1.35066	-1.1142	-1.39936	2.38838	1.88729	2.09436	1.11582	1.41137	1.05991
NM_146050	A_51_P113585	Mus musculus oncoprotein induced transcript 1 (Oit1), mRNA [NM_146050]	1.00843	1.06943	1.10267	1.36906	1.12664	1.0732	-1.05283	1.20055	1.53016	2.38808	1.48019	1.39643
NM_145744	A_51_P270605	Mus musculus dual specificity phosphatase-like 15 (Dusp15), mRNA [NM_145744]	1.11812	1.22688	1.04864	1.17927	1.16983	-1.01657	1.01186	1.581	-1.02398	1.03576	1.22165	2.38747
AK015886	A_51_P415247	Mus musculus adult male testis cDNA, RIKEN full-length enriched library, clone:4930524J08 product:hypothetical prot	-1.25064	-1.47926	-1.62451	-1.49136	-1.46646	-1.55652	-1.48502	-1.76096	-1.90881	-2.17345	-1.76029	-2.38715
XM_486265	A_51_P110395	PREDICTED: Mus musculus cDNA sequence BC031601 (BC031601), mRNA [XM_486265]	1.66131	1.08486	-1.40211	1.01484	1.17742	-1.04997	-1.13637	-1.00483	-1.73887	-1.79325	-1.03005	-2.38701
NM_010145	A_51_P508289	Mus musculus epoxide hydrolase 1, microsomal (Ephx1), mRNA [NM_010145]	1.2102	-1.04924	1.0059	-1.03137	-1.10785	-1.33333	2.38637	1.20834	1.28963	-1.40084	1.01303	-1.30663
NM_007620	A_51_P262739	Mus musculus carbonyl reductase 1 (Cbr1), mRNA [NM_007620]	1.24207	1.12144	-1.00559	-1.24076	-1.24758	-1.79034	2.3859	1.6695	1.21551	1.82964	1.15631	-1.15286
NM_021331	A_51_P267574	Mus musculus glucose-6-phosphatase, catalytic, 2 (G6pc2), mRNA [NM_021331]	-1.2068	1.05943	1.27371	1.31905	1.13894	1.04444	1.06877	-1.12119	1.41433	2.38587	1.1765	1.16027
NM_153097	A_51_P248154	Mus musculus tripartite motif-containing 60 (Trim60), mRNA [NM_153097]	-1.30725	1.01499	1.18921	1.05937	-1.05375	1.03709	-1.05593	1.06029	2.38568	1.38128	1.32257	1.28203
AK049335	A_51_P410744	Mus musculus ES cells cDNA, RIKEN full-length enriched library, clone:C330025F22 product:diacylglycerol kinase, eps	1.46828	1.46198	2.38556	1.32662	1.69401	1.47119	2.03223	1.13855	1.77784	1.67919	1.51442	1.42765
AK008125	A_51_P506015	Mus musculus adult male small intestine cDNA, RIKEN full-length enriched library, clone:2010005I16 product:similar	-1.08822	-1.39158	-1.53603	-1.73948	-1.62026	-2.38549	1.19292	-1.19589	-1.43205	-1.6661	-1.64066	-1.86275
NM_019995	A_51_P362771	Mus musculus DNA segment, Chr 3, ERATO Doi 300, expressed (D3Ertd300e), mRNA [NM_019995]	2.38532	1.24883	1.63612	1.30251	1.13476	1.13049	1.25423	1.01946	1.10376	1.71915	1.09762	1.13475
NM_130455	A_51_P397934	Mus musculus glutamate receptor, ionotropic, NMDA3B (Grin3b), mRNA [NM_130455]	-1.34138	-1.03929	-2.23758	-1.71313	-1.81488	-2.38496	-1.04862	1.1208	1.05934	2.15501	1.12459	1.01957
NM_172735	A_51_P174005	Mus musculus zinc finger, C3HC type 1 (Zc3hc1), mRNA [NM_172735]	1.28873	1.24323	2.38495	1.06875	1.14344	1.16479	1.19598	-1.01229	-1.16563	-1.02811	-1.073	-1.00161
NM_010188	A_51_P328613	Mus musculus Fc receptor, IgG, low affinity III (Fcgr3), mRNA [NM_010188]	2.09504	1.97631	2.29988	2.38494	2.05945	2.19151	1.7424	1.20148	1.40341	1.43087	1.43293	1.44278
NM_146778	A_51_P247103	Mus musculus olfactory receptor 1208 (Olfr1208), mRNA [NM_146778]	1.23456	2.38436	-1.00795	-1.05265	-1.05251	1.08017	-1.14483	1.87745	1.0591	1.318	1.12417	1.28429
NM_025915	A_51_P390156	Mus musculus RIKEN cDNA 2600017H02 gene (2600017H02Rik), mRNA [NM_025915]	1.19604	1.2378	1.0603	1.09936	1.10427	-1.05402	1.01453	2.38426	-1.17035	1.06418	-1.11417	1.10816
NM_175152	A_51_P450298	Mus musculus THAP domain containing, apoptosis associated protein 3 (Thap3), mRNA [NM_175152]	1.72125	1.35494	1.32225	-1.13948	-1.02641	-1.19039	2.38425	1.36421	1.72929	1.75311	1.3658	-1.56798
BE368005	A_51_P499128	BE368005 601221886F1 NCI_CGAP_Lu29 Mus musculus cDNA clone IMAGE:3590924 5', mRNA sequence [BE368005]	-1.05096	1.18243	2.38379	1.6277	1.06742	1.47324	-1.27503	1.09421	1.18063	-1.01775	1.05323	1.20628
NM_010357	A_51_P112223	Mus musculus glutathione S-transferase, alpha 4 (Gsta4), mRNA [NM_010357]	1.02353	-1.08431	-1.00063	-1.35466	-1.21932	1.07618	2.38368	1.49318	1.63509	1.59757	1.43531	1.66422
NAP057296-1	A_51_P411415	Unknown	1.23514	-1.0571	2.03184	2.38359	1.1949	1.91691	-1.34472	-1.0613	-1.23231	1.12336	-1.24928	-1.10661
NM_010549	A_51_P353946	Mus musculus interleukin 11 receptor, alpha chain 1 (Il11ra1), mRNA [NM_010549]	-1.24697	-1.61757	-1.91292	-1.88213	-1.6152	-2.38355	-1.03679	-1.65876	-1.39039	-1.76225	-1.5719	-2.01208
NM_008489	A_51_P454008	Mus musculus lipopolysaccharide binding protein (Lbp), mRNA [NM_008489]	-1.15853	-1.52364	-1.22845	-1.58666	-1.54977	-1.50055	-1.11369	-1.55958	-1.56767	-2.38338	-1.67174	-1.73089
A_51_P342773	A_51_P342773	Unknown	-1.01043	1.07733	-1.02729	1.19218	1.52019	1.16694	1.75894	2.38298	1.60156	1.72587	1.52129	1.52987
BC096465	A_51_P180001	Mus musculus cDNA clone IMAGE:30736929, partial cds [BC096465]	2.36379	1.96183	1.50843	2.12916	2.38234	1.60376	1.31019	-1.24474	1.07594	-1.33705	-1.07631	-1.55306
NM_026040	A_51_P465102	Mus musculus serum response factor binding protein 1 (Srfbp1), mRNA [NM_026040]	1.19171	1.02814	1.00349	1.2279	2.38208	-1.04724	1.53858	1.02335	1.07145	1.08629	1.1662	1.43256
NM_010415	A_51_P181565	Mus musculus heparin-binding EGF-like growth factor (Hbegf), mRNA [NM_010415]	1.4242	1.29339	1.1561	1.91842	2.21147	2.38132	1.15289	1.02567	1.22121	2.29842	2.14178	2.08492
NM_180600	A_51_P195483	Mus musculus RIKEN cDNA 3010021M21 gene (3010021M21Rik), mRNA [NM_180600]	1.93966	1.73235	1.50777	2.38069	2.14144	1.74186	1.56981	1.05561	1.0295	1.07084	1.10827	1.00386
NM_018764	A_51_P260740	Mus musculus protocadherin 7 (Pcdh7), mRNA [NM_018764]	-1.55901	-1.86242	-2.0168	-2.3582	-2.24115	-2.30288	-1.70537	-1.37916	-1.88755	-2.38051	-2.08002	-2.26677
NM_172505	A_51_P230195	Mus musculus hypothetical protein A730008H23 (A730008H23), mRNA [NM_172505]	1.48787	2.37884	1.07662	1.78926	1.39064	1.02523	-1.0683	1.94827	1.43654	1.61456	1.04071	1.12459
AK039107	A_51_P216926	Mus musculus adult male hypothalamus cDNA, RIKEN full-length enriched library, clone:A230097B02 product:hypothetica	-1.08483	1.26116	1.29996	-1.0781	1.06791	1.4512	-1.19227	1.89399	1.13865	1.06934	2.37832	1.23014
NM_146224	A_51_P214365	Mus musculus suppressor of hairy wing homolog 4 (Drosophila) (Suhw4), mRNA [NM_146224]	-1.04395	1.24994	1.13393	1.14177	1.13773	1.16712	-1.75081	-2.37821	-1.98933	-2.07246	-1.91289	-1.90872
NM_172803	A_51_P110938	Mus musculus dedicator of cytokinesis 4 (Dock4), mRNA [NM_172803]	1.02597	1.12655	1.42168	-1.0736	1.08145	2.37797	-1.09646	1.29544	1.14777	1.85021	1.35927	1.32869
NM_133948	A_51_P314111	Mus musculus PC4 and SFRS1 interacting protein 1 (Psip1), mRNA [NM_133948]	-1.30625	-1.31831	-1.77722	-1.25012	-2.37772	-1.65806	-1.12451	-1.07212	-1.25106	-1.63621	-1.12442	-1.33065
NM_009835	A_51_P388281	Mus musculus chemokine (C-C motif) receptor 6 (Ccr6), mRNA [NM_009835]	1.40509	1.39968	1.0239	2.37769	2.15185	2.10547	-1.09906	1.23131	1.4285	1.48123	1.04531	1.41702
A_51_P274330	A_51_P274330	Unknown	-1.6398	1.70415	-1.12519	2.37754	-1.26	-1.17482	-1.14053	1.22695	1.01681	-1.04422	-1.06327	1.16096
AK008890	A_51_P128775	Mus musculus adult male stomach cDNA, RIKEN full-length enriched library, clone:2210410P13 product:unknown EST, ful	-1.02419	-1.36197	-1.78628	-1.24385	-1.04317	-1.80589	-1.07756	1.05609	-1.44836	-2.37731	1.03658	-1.34508
NM_029798	A_51_P500541	Mus musculus RIKEN cDNA 2810417J12 gene (2810417J12Rik), mRNA [NM_029798]	1.06996	1.58641	1.44028	2.37656	1.40568	1.39803	1.05092	-1.16914	1.51136	1.15768	1.27204	1.27334
NM_183320	A_51_P380844	Mus musculus hypothetical protein 4930481M05 (4930481M05), mRNA [NM_183320]	-2.06347	-1.66208	-1.88297	-2.37647	-2.22914	-1.77788	-1.19426	-1.0776	1.32362	1.2543	1.21213	1.18236
AK036529	A_51_P469476	Mus musculus adult male bone cDNA, RIKEN full-length enriched library, clone:9830128D06 product:neural cell adhesio	2.37607	1.03253	-1.17193	1.83487	1.03421	-1.1727	1.77282	1.46202	1.23614	1.62948	1.75476	2.16806
NM_009923	A_51_P232897	Mus musculus cyclic nucleotide phosphodiesterase 1 (Cnp1), mRNA [NM_009923]	-1.04528	-1.18079	-1.2003	-1.25699	-1.4991	-1.57077	-1.2987	-1.77647	-1.7138	-1.69554	-2.12242	-2.37583
NM_028705	A_51_P249313	Mus musculus hect domain and RLD 3 (Herc3), mRNA [NM_028705]	-1.88387	-1.88146	-2.11374	-1.89161	-1.91002	-1.89888	-1.50356	-1.42535	-1.73923	-2.33448	-1.64919	-2.37566
NM_028109	A_51_P369200	Mus musculus TPX2, microtubule-associated protein homolog (Xenopus laevis) (Tpx2), mRNA [NM_028109]	-1.26487	-1.05069	-1.73365	-1.58486	-1.64377	-1.83698	-1.0888	-1.03889	-1.32963	-1.96708	-2.37535	-2.06666
NM_008146	A_51_P200291	Mus musculus golgi autoantigen, golgin subfamily a, 3 (Golga3), mRNA [NM_008146]	-1.02556	1.26915	1.09207	1.17495	-1.10305	1.38122	1.79115	2.37504	1.02025	1.19354	1.24782	1.29781
AK052809	A_51_P301636	Mus musculus 10 days lactation, adult female mammary gland cDNA, RIKEN full-length enriched library, clone:D730020K	-1.0031	1.09648	2.37498	-1.02838	1.18146	1.1121	-1.10183	1.211	1.41308	1.24868	-1.04934	1.25258
NM_146920	A_51_P441643	Mus musculus olfactory receptor 267 (Olfr267), mRNA [NM_146920]	-1.3945	-1.06242	1.00225	1.12471	1.18301	1.18612	1.06497	2.37356	1.53068	1.59328	1.38472	1.42881
NM_026936	A_51_P219055	Mus musculus oxidase assembly 1-like (Oxa1l), mRNA [NM_026936]	-1.03181	-1.35605	-1.4758	-1.64604	-1.50402	-2.37284	1.29173	1.11454	-1.23198	-1.25911	-1.1857	-1.37092
NM_175251	A_51_P399545	Mus musculus AT rich interactive domain 2 (Arid-rfx like) (Arid2), mRNA [NM_175251]	1.05937	-1.14121	-1.86274	-1.447	-1.24131	-1.87117	1.40876	-1.54387	-1.09902	-1.75918	-1.25878	-2.37228
NM_145523	A_51_P188126	Mus musculus grancalcin (Gca), mRNA [NM_145523]	-1.11225	2.37221	-1.16452	1.13207	-1.11538	1.0993	1.10116	-1.28994	1.27692	1.00325	1.00311	-1.01911
NM_019543	A_51_P182144	Mus musculus Down syndrome critical region homolog 5 (human) (Dscr5), mRNA [NM_019543]	-1.07943	-1.32074	-1.79604	-1.672	-1.23013	-1.49468	-1.26872	-2.37129	-1.69268	-2.16531	-1.77123	-1.8612
AK037125	A_51_P359002	Mus musculus adult female vagina cDNA, RIKEN full-length enriched library, clone:9930121K22 product:endogenous retr	-1.02191	-1.36707	-1.39519	-1.02082	-1.33968	-1.11847	-1.3486	-1.16783	1.09623	2.37125	1.0389	1.06592
NM_028836	A_51_P255082	Mus musculus chitobiase, di-N-acetyl- (Ctbs), mRNA [NM_028836]	-1.23857	-1.10039	2.37046	1.05712	1.13351	-1.19378	-1.07135	1.42109	-1.07452	-1.00426	1.18838	1.20344
AK006856	A_51_P261560	Mus musculus adult male testis cDNA, RIKEN full-length enriched library, clone:1700061J05 product:hypothetical prot	1.02016	1.12777	2.37039	1.28599	1.23339	1.34743	-1.15643	-1.05977	-1.09627	1.1522	1.02513	1.13841
AK005896	A_51_P283165	Mus musculus adult male testis cDNA, RIKEN full-length enriched library, clone:1700012C15 product:unknown EST, full	-1.26921	-1.09691	2.37029	1.02354	1.31072	1.25887	-1.21546	1.20541	1.72777	1.1097	1.22415	1.30027
AK049769	A_51_P382859	Mus musculus 12 days embryo spinal cord cDNA, RIKEN full-length enriched library, clone:C530047H08 product:hypothet	-1.08865	-1.0658	-1.21895	1.07831	1.07463	2.3697	-1.47399	-1.00975	1.01445	1.08036	1.15053	1.04484
AK053156	A_51_P398235	Mus musculus 0 day neonate lung cDNA, RIKEN full-length enriched library, clone:E030019A03 product:hypothetical Dna	-1.28637	-1.95784	-1.70504	-1.91882	-2.15316	-2.36963	1.19066	-1.00965	1.17405	2.14124	1.26695	1.87401
NM_011312	A_51_P108812	Mus musculus S100 calcium binding protein A5 (S100a5), mRNA [NM_011312]	1.54836	1.66805	1.57581	1.68647	1.35959	2.36938	1.06093	1.13421	-1.12535	1.16333	-1.06669	-1.14062
NM_199080	A_51_P381321	Mus musculus DEAD (Asp-Glu-Ala-Asp) box polypeptide 17 (Ddx17), transcript variant 1, mRNA [NM_199080]	-1.23837	-1.54311	-2.36921	-1.20169	-1.0419	-1.27138	-1.2627	-1.23276	-1.50833	-1.13485	1.06146	1.01022
NM_001007589	A_51_P375823	Mus musculus RIKEN cDNA 2700059D21 gene (2700059D21Rik), mRNA [NM_001007589]	1.1429	-1.05578	-1.61579	1.05665	1.00873	-1.43348	1.74116	-1.48827	-1.03321	-1.0024	-1.40775	-2.36849
NM_147060	A_51_P383063	Mus musculus olfactory receptor 667 (Olfr667), mRNA [NM_147060]	-1.00213	-1.06313	1.73084	1.106	-1.14097	2.36826	-1.25882	-1.00341	1.06947	-1.02364	-1.01657	1.10648
NM_207237	A_51_P221997	Mus musculus mannosidase, alpha, class 1C, member 1 (Man1c1), mRNA [NM_207237]	-1.73806	-1.89052	-1.64777	-1.37194	-2.23804	-2.36825	1.35234	1.49589	1.21648	1.19421	1.41705	1.225
NM_026960	A_51_P172231	Mus musculus gasdermin domain containing 1 (Gsdmdc1), mRNA [NM_026960]	1.10148	-1.00332	1.08617	-1.10925	-1.23926	-1.5578	2.28551	2.3678	1.66949	-1.03679	1.50913	1.19149
BC011329	A_51_P391996	Mus musculus phosphogluconate dehydrogenase, mRNA (cDNA clone MGC:18955 IMAGE:3984654), complete cds [BC011329]	1.71483	1.49565	1.81548	1.76186	1.56489	2.36759	2.34282	1.5812	1.04771	1.42831	1.633	1.63458
NM_027061	A_51_P382805	Mus musculus zona pellucida binding protein 2 (Zpbp2), transcript variant 1, mRNA [NM_027061]	1.23734	1.06023	1.07399	1.23388	-1.12858	1.22347	1.0949	1.03157	-1.00075	2.36721	-1.10955	-1.3434
A_51_P415995	A_51_P415995	Unknown	-1.49014	1.04403	-1.0417	-1.03284	-1.26097	1.03039	1.33776	1.32922	2.36708	1.18589	1.88039	1.06756
NM_029659	A_51_P227042	Mus musculus dual specificity phosphatase 24 (putative) (Dusp24), mRNA [NM_029659]	1.21715	1.08103	2.36683	1.36075	1.20525	1.68441	-1.06554	1.05671	1.97662	2.24315	1.23921	1.76471
NM_019511	A_51_P227090	Mus musculus receptor (calcitonin) activity modifying protein 3 (Ramp3), mRNA [NM_019511]	1.44586	1.23018	1.21683	1.32737	1.44981	1.4841	1.97838	2.12276	1.3276	1.95788	2.3659	1.85399
XM_622089	A_51_P407528	PREDICTED: Mus musculus non-selective cation channel 1 (Nsccn1), mRNA [XM_622089]	1.46898	1.67867	2.36374	1.34334	1.24279	1.22037	-1.14921	-1.08329	-1.00423	-1.09977	1.02153	1.33129
NM_172766	A_51_P117612	Mus musculus nuclear factor related to kappa B binding protein (Nfrkb), mRNA [NM_172766]	-1.23059	1.12178	1.35244	1.00701	1.06355	1.21007	-1.04739	2.3634	1.42918	1.4034	1.49911	1.35677
NM_020007	A_51_P428345	Mus musculus muscleblind-like 1 (Drosophila) (Mbnl1), mRNA [NM_020007]	-1.15976	-1.37922	-1.81276	-1.39666	-1.40964	-1.64922	-1.79161	-1.92405	-2.04364	-1.97203	-1.87109	-2.36275
NM_013868	A_51_P346445	Mus musculus heat shock protein family, member 7 (cardiovascular) (Hspb7), mRNA [NM_013868]	-1.06024	1.95465	2.36258	-1.10408	1.03943	1.43125	1.02136	1.54103	1.04038	1.17723	1.15606	2.00045
NM_019712	A_51_P326417	Mus musculus ring-box 1 (Rbx1), mRNA [NM_019712]	-1.31916	-1.44995	-2.36194	-1.48748	-1.29778	-1.4929	-1.20845	-1.04564	-1.14035	-1.3102	1.05215	-1.06684
NM_025356	A_51_P269272	Mus musculus ubiquitin-conjugating enzyme E2D 3 (UBC4/5 homolog, yeast) (Ube2d3), mRNA [NM_025356]	1.14322	-1.17107	-2.36137	1.14678	1.04088	-1.13486	-1.0048	-1.06437	-1.01197	-1.21201	1.1639	-1.15797
8430408O14	A_51_P390334	unknown EST [8430408O14]	-1.50392	-1.38063	-2.0892	-1.99573	-2.12665	-2.36121	-1.07832	-1.3565	-1.57333	-2.19618	-1.69067	-2.12405
NM_133746	A_51_P326994	Mus musculus RIKEN cDNA 2810048G17 gene (2810048G17Rik), mRNA [NM_133746]	1.01866	-1.06496	-1.18824	-1.39433	-1.32387	-2.36119	1.13636	-1.69585	-1.11059	-1.55692	-1.43463	-1.62218
NAP057072-1	A_51_P304431	Unknown	-1.36546	-1.35195	-1.45914	1.3657	1.19391	-1.42317	-1.0582	1.34482	2.36104	1.74061	1.01564	1.62172
NM_178386	A_51_P329003	Mus musculus solute carrier family 25 (mitochondrial carrier; adenine nucleotide translocator), member 31 (Slc25a31	-1.46643	-1.25287	-1.04441	-1.09509	-1.28071	-1.02171	1.4621	1.03492	1.43457	2.36093	1.06951	1.07568
XM_129577	A_51_P517721	PREDICTED: Mus musculus RIKEN cDNA 6330408P19 gene (6330408P19Rik), mRNA [XM_129577]	1.75701	2.30709	2.36059	1.17422	1.14901	1.49048	-1.21697	1.14826	-1.32992	-1.26048	-1.47893	-1.23483
NM_146604	A_51_P211978	Mus musculus olfactory receptor 716 (Olfr716), mRNA [NM_146604]	1.09512	1.23931	1.28391	1.37178	1.02376	1.24712	1.15289	1.42704	1.25493	2.3599	1.30893	1.59795
NM_024176	A_51_P479929	Mus musculus Dr1 associated protein 1 (negative cofactor 2 alpha) (Drap1), mRNA [NM_024176]	-1.21258	-1.16315	-2.35975	-1.41315	-1.08592	-1.28879	-1.24791	-1.06922	-1.35125	-1.59438	-1.2291	-1.43534
AK010990	A_51_P507471	Mus musculus 13 days embryo liver cDNA, RIKEN full-length enriched library, clone:2510022D24 product:hypothetical M	-1.19274	-1.12666	-1.0253	-1.14053	-1.15218	-1.06214	-1.38905	-2.35967	-1.37963	-1.69757	-1.61751	-1.53428
BB697153	A_51_P146126	BB697153 RIKEN full-length enriched, 2 days neonate sympathetic ganglion Mus musculus cDNA clone 7120489D09 3', mRN	1.73666	1.35221	1.74083	2.31416	2.35964	2.2136	1.30857	1.16358	1.10603	-1.06996	1.34068	1.57923
NM_134151	A_51_P248674	Mus musculus tyrosyl-tRNA synthetase (Yars), mRNA [NM_134151]	1.93472	1.57199	2.3593	1.68344	2.0013	1.62809	1.3162	1.08423	1.03498	-1.00738	1.50752	-1.06946
NM_001011751	A_51_P190291	Mus musculus olfactory receptor 298 (Olfr298), mRNA [NM_001011751]	-1.08886	1.26846	1.12008	1.19652	1.09346	1.87934	-1.25052	1.21141	1.53882	2.35779	1.23021	1.29774
NM_029879	A_51_P170987	Mus musculus DNA segment, Chr 13, Brigham & Women's Genetics 1146 expressed (D13Bwg1146e), mRNA [NM_029879]	-1.1453	-1.21894	-1.07096	-1.05629	1.10713	1.12485	1.25937	1.62488	1.89197	2.3571	1.22033	1.5266
NM_019426	A_51_P195258	Mus musculus activating transcription factor 7 interacting protein (Atf7ip), mRNA [NM_019426]	-1.39703	-1.20766	-1.69428	-1.97198	-1.76804	-2.3569	-1.16756	1.0344	-1.32438	-1.83413	-1.40199	-1.59804
NM_013591	A_51_P517753	Mus musculus mucosal vascular addressin cell adhesion molecule 1 (Madcam1), mRNA [NM_013591]	1.10484	-1.14982	-1.0542	2.35634	1.04849	1.49799	1.05849	1.21323	1.10744	1.3185	-1.04979	1.0769
NM_023858	A_51_P506187	Mus musculus myotubularin related protein 2 (Mtmr2), mRNA [NM_023858]	-1.29888	-2.3265	-2.34329	1.03952	-1.0593	-2.35619	1.06928	-1.36661	-1.15702	1.22913	-1.44516	-1.18627
NM_008289	A_51_P410205	Mus musculus hydroxysteroid 11-beta dehydrogenase 2 (Hsd11b2), mRNA [NM_008289]	-1.37629	-1.7836	-1.32119	-1.22749	-1.00542	-1.29198	1.53269	1.27567	1.31044	2.05938	2.35617	1.52283
NM_134066	A_51_P256170	Mus musculus aldo-keto reductase family 1, member C18 (Akr1c18), mRNA [NM_134066]	1.84857	1.67754	1.78579	1.92488	2.35604	2.23994	2.03405	1.50796	1.4842	1.88991	1.66754	1.69306
NM_207654	A_51_P144319	Mus musculus ephrin A5 (Efna5), transcript variant 1, mRNA [NM_207654]	-1.2105	-1.38652	-1.88814	-1.84596	-1.69227	-2.00164	-1.59903	-1.68023	-1.74579	-2.35604	-1.93623	-1.99018
NM_178686	A_51_P425573	Mus musculus expressed sequence AU016693 (AU016693), mRNA [NM_178686]	-1.17817	-1.19558	1.03548	-1.15585	-1.01547	-1.07636	-1.22373	-1.11302	1.07319	2.3539	-1.06739	1.09873
NM_146828	A_51_P234985	Mus musculus olfactory receptor 975 (Olfr975), mRNA [NM_146828]	1.43487	2.35383	2.15388	1.22003	1.22203	1.6759	1.01242	1.46901	-1.09531	1.41787	-1.04648	1.1322
NM_025358	A_51_P280492	Mus musculus NADH dehydrogenase (ubiquinone) 1 alpha subcomplex, 9 (Ndufa9), mRNA [NM_025358]	1.23472	-1.18209	-1.3088	-1.03449	-1.0735	-1.57029	-1.55522	-1.40245	-1.11444	-1.26915	-1.24752	-2.35357
AK041498	A_51_P489107	Mus musculus 3 days neonate thymus cDNA, RIKEN full-length enriched library, clone:A630016N24 product:unknown EST,	1.05469	-1.12742	-1.1107	1.02543	1.00941	-1.0167	1.08427	-1.00625	1.03661	2.3525	1.26052	1.37128
AK051619	A_51_P256811	Mus musculus 12 days embryo spinal ganglion cDNA, RIKEN full-length enriched library, clone:D130060I23 product:unkn	-1.23516	-1.11987	1.35822	1.11035	-1.01201	1.24186	1.00527	1.08865	1.97773	2.3525	1.59966	1.06793
NM_009834	A_51_P189773	Mus musculus CCR4 carbon catabolite repression 4-like (S. cerevisiae) (Ccrn4l), mRNA [NM_009834]	1.35688	1.38511	1.36917	2.35176	1.68356	2.08583	1.86414	1.22277	-1.00293	1.40525	1.29161	1.05388
NM_012025	A_51_P243744	Mus musculus Rac GTPase-activating protein 1 (Racgap1), mRNA [NM_012025]	-1.65488	-1.80218	-2.35175	-2.05781	-1.8492	-2.00237	-1.1767	-1.00018	-1.9275	-1.57598	-1.46381	-1.40151
NM_007631	A_51_P262759	Mus musculus cyclin D1 (Ccnd1), mRNA [NM_007631]	-1.48007	-1.4032	-1.83505	-2.35163	-2.32568	-2.29971	-1.26285	-1.13325	-1.42515	-1.47961	-1.39043	-1.47366
NM_138581	A_51_P363644	Mus musculus RIKEN cDNA 1700088E04 gene (1700088E04Rik), mRNA [NM_138581]	1.19245	-1.31506	1.01693	-2.31137	-2.35159	-2.15698	1.30763	1.05407	-1.26395	2.27951	1.15287	1.09695
NM_025887	A_51_P117604	Mus musculus RAB5A, member RAS oncogene family (Rab5a), mRNA [NM_025887]	2.24351	-1.03142	1.49615	2.35135	2.19197	1.90373	1.13776	-1.03066	1.0241	1.08714	1.36029	1.32975
NM_146303	A_51_P494257	Mus musculus olfactory receptor 1449 (Olfr1449), mRNA [NM_146303]	1.03654	-1.06882	1.03214	-1.0819	-1.10848	1.09882	-1.23687	1.37774	1.30215	1.19327	1.3409	2.35098
NM_153519	A_51_P164393	Mus musculus thioredoxin domain containing 2 (spermatozoa) (Txndc2), mRNA [NM_153519]	-1.00696	-1.14998	-1.34669	1.08443	-1.06932	-1.12841	1.00029	1.24911	1.42262	1.3281	2.35096	1.3204
NM_026599	A_51_P239125	Mus musculus cingulin-like 1 (Cgnl1), mRNA [NM_026599]	1.30434	1.64373	1.50411	1.4482	1.49031	2.34956	-1.16238	1.53128	1.09086	1.07712	-1.00041	1.24519
A_51_P194952	A_51_P194952	Unknown	-1.01127	2.34935	1.1803	1.04613	1.09744	1.13373	-1.42406	1.06226	-1.07539	1.13501	-1.13105	1.02729
XM_127084	A_51_P376623	PREDICTED: thyroid hormone receptor interactor 11 [Mus musculus], mRNA sequence [XM_127084]	-1.17174	-1.03564	-1.41921	-1.36367	-1.05281	-1.30438	-1.34906	-1.28319	-1.45514	-2.34916	-1.35934	-1.75351
NM_010656	A_51_P401659	Mus musculus sarcospan (Sspn), mRNA [NM_010656]	-1.22434	-1.41545	-1.82871	-2.24037	-2.27335	-2.34813	-1.09942	-1.52091	-1.53272	-2.26485	-1.85969	-1.99969
TC1544046	A_51_P303583	MT2_MOUSE (P02798) Metallothionein-II (MT-II), partial (64%) [TC1544046]	-1.415	-1.19194	1.06166	-1.26469	-1.22316	-1.19629	1.16886	2.34766	1.39892	1.46687	1.32131	1.53091
NM_177741	A_51_P138933	Mus musculus protein phosphatase 1, regulatory (inhibitor) subunit 3B (Ppp1r3b), mRNA [NM_177741]	-1.06516	1.1065	1.13354	1.08685	1.35444	2.34669	-1.09282	-1.26297	-1.07439	1.02455	-1.33359	1.05534
AI627018	A_51_P357923	AI627018 vw56f01.x1 Soares_mammary_gland_NMLMG Mus musculus cDNA clone IMAGE:1247833 3' similar to gb:X70848 PROTEI	1.33247	1.07311	2.34585	-1.06002	1.15658	1.2978	1.22693	1.22185	1.06804	1.11858	1.19678	1.19223
NM_173753	A_51_P516920	Mus musculus RIKEN cDNA A730024A03 gene (A730024A03Rik), mRNA [NM_173753]	1.14675	-1.11128	-1.44016	1.50761	1.31634	1.07587	-1.6408	-2.34579	-1.55673	-2.06264	-1.31151	-1.60701
NM_009822	A_51_P182216	Mus musculus CBFA2T1 identified gene homolog (human) (Cbfa2t1h), mRNA [NM_009822]	-1.00483	1.06889	-1.09327	-1.36532	-1.1778	1.36533	-1.60325	-1.92491	-1.40694	-2.34569	-1.81737	-1.60473
BC025943	A_51_P185156	Mus musculus tankyrase 1 binding protein 1, mRNA (cDNA clone IMAGE:5133740), partial cds. [BC025943]	-1.28659	-1.34439	-1.39824	-1.23641	-1.55216	-1.45408	-1.40408	-1.42142	-2.02944	-2.3451	-2.12899	-2.15573
AK007907	A_51_P403578	Mus musculus 10 day old male pancreas cDNA, RIKEN full-length enriched library, clone:1810059H22 product:hypothetic	1.25539	1.26986	1.25725	1.13694	1.43446	1.13235	-1.19205	2.34506	1.18197	-1.25825	-1.25684	1.21097
NM_007977	A_51_P289239	Mus musculus coagulation factor VIII (F8), mRNA [NM_007977]	1.50408	1.64657	-1.00913	1.06897	1.18456	1.74404	-1.1178	1.24661	1.00469	2.34463	1.53625	1.15892
AK006077	A_51_P377179	Mus musculus adult male testis cDNA, RIKEN full-length enriched library, clone:1700018A14 product:hypothetical prot	1.63416	2.24264	-1.0455	2.00297	2.08042	2.34431	1.01719	-1.06277	-1.24128	-1.00134	-1.12705	1.21879
NM_008065	A_51_P364984	Mus musculus GA repeat binding protein, alpha (Gabpa), mRNA [NM_008065]	1.61691	1.8827	1.16351	1.32727	2.3443	1.13922	1.18586	1.13773	1.0391	1.37427	1.38468	1.17954
NM_153058	A_51_P438155	Mus musculus microtubule-associated protein, RP/EB family, member 2 (Mapre2), mRNA [NM_153058]	-1.2045	-1.31489	-1.48737	-1.68029	-1.75703	-1.59242	-1.49595	-2.03765	-1.76944	-2.26035	-2.05639	-2.34286
NM_134235	A_51_P482322	Mus musculus vomeronasal 1 receptor, H10 (V1rh10), mRNA [NM_134235]	-1.08	1.01145	1.18447	2.34274	1.20703	1.31903	-1.1671	1.26567	1.148	1.12529	-1.00614	-1.03546
NM_146802	A_51_P452069	Mus musculus olfactory receptor 902 (Olfr902), mRNA [NM_146802]	-1.08328	1.10002	1.26355	1.0572	1.08328	1.37749	1.27335	1.37846	1.2234	1.4285	1.34992	2.34271
NM_025479	A_51_P293706	Mus musculus RIKEN cDNA 2810021B07 gene (2810021B07Rik), mRNA [NM_025479]	-1.36243	-1.53213	-1.98544	-1.8313	-1.73154	-1.80716	-1.35497	-2.18666	-1.84716	-2.34248	-2.05737	-2.01292
NM_024240	A_51_P513085	Mus musculus RIKEN cDNA 2810037C03 gene (2810037C03Rik), mRNA [NM_024240]	1.27925	-1.08494	-1.42837	-1.09573	1.10862	-1.37154	1.8236	-1.49082	-1.06087	-1.16801	-1.02578	-2.34246
NM_029671	A_51_P286978	Mus musculus RIKEN cDNA 1700034O15 gene (1700034O15Rik), mRNA [NM_029671]	1.00572	1.2625	1.10386	1.08952	1.14974	1.61435	2.34207	1.35677	-1.21586	-1.00643	1.28768	1.03331
NM_024208	A_51_P475378	Mus musculus enoyl Coenzyme A hydratase domain containing 3 (Echdc3), mRNA [NM_024208]	1.0064	-1.20172	-1.4239	-1.99155	-2.068	-2.34203	1.15149	1.00861	-1.07519	-1.53733	-1.55465	-1.61956
XM_485383	A_51_P163031	PREDICTED: Mus musculus similar to Tyrosine-protein phosphatase, non-receptor type 3 (Protein-tyrosine phosphatase	2.34079	1.41009	1.20611	1.29753	1.44409	1.3627	-1.18484	-1.03865	1.09251	-1.10722	1.11386	-1.01949
NM_009454	A_51_P289587	Mus musculus ubiquitin-conjugating enzyme E2E 3, UBC4/5 homolog (yeast) (Ube2e3), mRNA [NM_009454]	-1.35671	-1.91778	-2.3398	-1.76397	-1.77786	-2.02706	-1.31466	-1.60933	-1.572	-1.82972	-1.56528	-1.67075
NM_016660	A_51_P483118	Mus musculus high mobility group AT-hook 1 (Hmga1), transcript variant 1, mRNA [NM_016660]	-1.00731	-1.04851	1.02818	1.3286	1.27194	1.23334	1.00788	1.17465	1.36612	1.7899	1.882	2.33891
NM_008567	A_51_P360492	Mus musculus minichromosome maintenance deficient 6 (MIS5 homolog, S. pombe) (S. cerevisiae) (Mcm6), mRNA [NM_00856	-1.33337	-1.46924	-2.33865	-1.90335	-1.77669	-1.70684	-1.52376	-1.83175	-1.85634	-1.51243	-1.46798	-1.3739
NM_172593	A_51_P510096	Mus musculus RIKEN cDNA D130064H19 gene (D130064H19Rik), mRNA [NM_172593]	1.26228	2.33798	-1.07068	-1.0252	1.08004	1.00683	1.22779	1.25524	1.07735	-1.0864	1.29639	1.25658
AK078618	A_51_P369392	Mus musculus adult male adrenal gland cDNA, RIKEN full-length enriched library, clone:7330403C04 product:unknown ES	2.33757	1.30969	1.12789	1.18391	1.12555	1.11236	-1.21212	-1.11388	-1.24057	1.04118	-1.04262	-1.09799
NM_029773	A_51_P395743	Mus musculus RIKEN cDNA 4921517N04 gene (4921517N04Rik), mRNA [NM_029773]	-1.06116	-1.22585	-1.27079	1.28194	1.27636	-1.28009	2.33751	-1.08074	1.04862	1.29567	1.30711	1.25793
NM_144901	A_51_P513934	Mus musculus DNA segment, Chr 3, MJeffers 1 (D3Jfr1), mRNA [NM_144901]	-1.11847	-1.42997	-1.51835	-1.2669	-1.0637	-2.33736	-1.16753	1.06965	-1.12459	-1.34144	1.19732	-1.04121
NM_207275	A_51_P241117	Mus musculus RIKEN cDNA 4930517K23 gene (4930517K23Rik), mRNA [NM_207275]	1.31376	2.24825	1.10305	2.33728	1.37221	1.54196	-1.17743	1.04462	-1.18552	1.3882	-1.23084	-1.03223
TC1464362	A_51_P120064	Q73IQ4 (Q73IQ4) SugE protein, partial (18%) [TC1464362]	-1.26456	-1.1631	-1.07252	1.05071	-1.10214	-1.02962	-1.14594	2.33722	1.1593	1.32476	1.47046	1.26709
NM_030749	A_51_P438200	Mus musculus endoplasmic reticulum chaperone SIL1 homolog (S. cerevisiae) (Sil1), mRNA [NM_030749]	-1.1557	-1.22526	-1.26513	-1.3534	-1.15649	-1.72715	-1.21746	-1.03078	-1.16583	-2.3371	-1.06008	-1.26862
NM_008150	A_51_P252725	Mus musculus glypican 4 (Gpc4), mRNA [NM_008150]	1.21535	1.28369	1.18942	-1.00108	-1.09783	-1.16862	2.33709	1.31673	-1.07024	2.26057	1.58701	1.30662
NM_009553	A_51_P287756	Mus musculus zinc finger protein 29 (Zfp29), mRNA [NM_009553]	1.01287	-1.1534	1.35947	1.11569	1.10786	1.17961	1.05392	1.17021	2.33706	1.08737	-1.12923	1.17756
NM_024215	A_51_P106474	Mus musculus RIKEN cDNA 3110024A21 gene (3110024A21Rik), mRNA [NM_024215]	2.13867	1.43042	1.30069	2.29774	2.33697	1.65742	1.79549	-1.15411	1.31756	1.41657	1.41063	-1.3538
NM_007725	A_51_P427663	Mus musculus calponin 2 (Cnn2), mRNA [NM_007725]	-1.31677	-1.35685	-1.45345	-1.27978	-2.33537	-1.10345	-1.17626	-1.05937	-1.85751	-1.53332	-1.19356	-1.48977
NM_021514	A_51_P117995	Mus musculus phosphofructokinase, muscle (Pfkm), mRNA [NM_021514]	-1.30874	-1.26175	-1.54487	-1.74234	-2.33484	-2.06463	1.83944	1.19008	-1.38559	-1.08429	-1.00426	-1.25045
AK044188	A_51_P174894	Mus musculus 10 days neonate cortex cDNA, RIKEN full-length enriched library, clone:A830098D13 product:similar to M	-2.33477	-1.3783	-1.64791	-1.53903	-1.46695	-1.77694	-1.26278	-1.40311	-1.54277	-1.57163	-1.66855	-1.54845
BU592067	A_51_P239821	BU592067 AGENCOURT_8813708 NIH_MGC_137 Mus musculus cDNA clone IMAGE:6432613 5', mRNA sequence [BU592067]	-1.63985	1.47856	-2.33449	-1.07041	1.00798	-1.48327	2.03041	1.01037	-1.05115	1.70352	1.16162	1.7793
XM_132089	A_51_P462102	PREDICTED: G protein-coupled receptor 125 [Mus musculus], mRNA sequence [XM_132089]	1.00371	-1.01615	-1.30642	-1.65314	-1.47839	-2.33418	-1.07594	-1.33222	-1.08251	-1.51763	-1.30111	-1.58478
NM_024210	A_51_P291819	Mus musculus RIKEN cDNA 2310033P09 gene (2310033P09Rik), mRNA [NM_024210]	-1.06757	-1.09692	-1.35999	-1.67431	-1.44772	-1.85217	-1.02191	-1.39966	-1.1432	-1.69466	-1.56021	-2.33393
NM_026960	A_51_P172231	Mus musculus gasdermin domain containing 1 (Gsdmdc1), mRNA [NM_026960]	1.17396	1.01852	1.18366	-1.12078	-1.16907	-1.80285	2.18981	2.33388	1.7794	1.29776	1.54926	1.2594
NM_133239	A_51_P478458	Mus musculus crumbs homolog 1 (Drosophila) (Crb1), mRNA [NM_133239]	-1.41278	-1.1277	-1.03457	1.24857	-1.04838	1.16271	-1.01385	1.62628	1.37597	2.33371	1.23114	1.32769
NM_009770	A_51_P340601	Mus musculus B-cell translocation gene 3 (Btg3), mRNA [NM_009770]	1.12984	-1.42651	-1.68295	-1.1436	-1.47686	-2.33342	1.44782	1.03603	1.24606	1.19606	1.27016	-1.32068
NM_027909	A_51_P342829	Mus musculus transmembrane protein 24 (Tmem24), mRNA [NM_027909]	1.75466	1.28391	1.4736	1.87651	2.33302	1.27808	1.57895	1.21354	1.39657	2.21372	2.12354	2.1195
NM_010094	A_51_P354706	Mus musculus left right determination factor 1 (Lefty1), mRNA [NM_010094]	-1.50077	-1.87146	-1.73683	-1.94697	-2.33292	-1.67137	-1.19819	-1.67091	-2.02655	-1.60423	-1.79468	-1.61539
NM_178394	A_51_P113865	Mus musculus gamma-aminobutyric acid (GABA-B) receptor binding protein (Gababrbp), mRNA [NM_178394]	-1.11317	-1.08971	1.0242	1.02524	-1.24716	1.04994	-1.27144	-1.0371	1.03138	2.33278	-1.13008	-1.16913
NM_013642	A_51_P430900	Mus musculus dual specificity phosphatase 1 (Dusp1), mRNA [NM_013642]	1.12071	-1.14116	1.31594	2.09795	2.17895	2.332	1.19196	-1.34386	1.14855	2.21827	2.02635	2.30342
NM_010357	A_51_P112223	Mus musculus glutathione S-transferase, alpha 4 (Gsta4), mRNA [NM_010357]	1.30694	-1.18027	1.16046	1.08336	-1.15735	1.13119	2.33101	1.60223	1.60423	1.53336	1.32751	1.57544
AK053602	A_51_P311699	Mus musculus 0 day neonate eyeball cDNA, RIKEN full-length enriched library, clone:E130113E03 product:hypothetical	1.53222	1.31336	1.35989	1.4101	1.20249	1.80584	1.00485	-1.01615	1.12509	2.33101	1.20504	-1.18168
NM_009716	A_51_P464238	Mus musculus activating transcription factor 4 (Atf4), mRNA [NM_009716]	1.70226	1.56738	2.01608	2.01095	1.83585	2.33046	1.8379	1.57682	1.20521	1.76806	1.82239	2.19536
NM_010255	A_51_P484869	Mus musculus guanidinoacetate methyltransferase (Gamt), mRNA [NM_010255]	-1.46206	-1.79134	-1.82096	-1.76843	-1.84412	-1.99167	-1.48968	-1.78881	-2.20105	-2.22377	-2.32994	-2.28723
AK016444	A_51_P480020	Mus musculus adult male testis cDNA, RIKEN full-length enriched library, clone:4931408D14 product:weakly similar to	1.58034	1.64714	1.33538	1.46432	1.64213	1.53876	1.61426	1.5261	1.58599	2.32994	2.08737	1.76719
NM_178930	A_51_P144712	Mus musculus golgi-specific brefeldin A-resistance factor 1 (Gbf1), mRNA [NM_178930]	-1.01188	-1.11672	-1.33648	-2.02146	-1.17593	-1.6307	-1.88167	-1.60785	-2.32964	-1.6746	-1.68186	-1.96475
NM_144897	A_51_P109939	Mus musculus apolipoprotein A-I binding protein (Apoa1bp), mRNA [NM_144897]	-1.17214	-1.09728	-1.75263	-1.65897	-1.61379	-1.60884	-1.26924	-1.11796	-1.44491	-2.02	-1.62548	-2.3296
NM_001003915	A_51_P507344	Mus musculus solute carrier family 5 (sodium/glucose cotransporter), member 12 (Slc5a12), mRNA [NM_001003915]	1.00237	1.01801	2.32946	1.04285	1.06578	1.28994	-1.24692	-1.15471	-1.04821	1.3054	-1.08264	1.04493
NM_007942	A_51_P143655	Mus musculus erythropoietin (Epo), mRNA [NM_007942]	1.18364	1.632	1.08255	2.32934	1.61557	-1.07532	-1.24787	1.17503	-1.26993	-1.05801	-1.44417	1.23424
NM_153106	A_51_P448094	Mus musculus peptidyl arginine deiminase, type VI (Padi6), mRNA [NM_153106]	1.09377	1.19611	1.22914	1.23654	2.32883	1.29462	-1.22345	-1.04082	1.0597	1.05069	-1.02183	1.18648
NM_010729	A_51_P304239	Mus musculus lysyl oxidase-like 1 (Loxl1), mRNA [NM_010729]	-1.46381	-1.40883	-1.57589	-1.86881	-2.22179	-1.66251	-1.1784	-1.61497	-1.66559	-2.32872	-1.33542	-1.44839
AK007620	A_51_P301499	Mus musculus 10 day old male pancreas cDNA, RIKEN full-length enriched library, clone:1810027L02 product:weakly sim	1.51048	-1.16242	-1.13835	1.09848	1.79402	1.6077	1.2338	1.20055	1.37335	2.3286	1.22444	1.47663
AK077275	A_51_P189105	Mus musculus 11 days pregnant adult female ovary and uterus cDNA, RIKEN full-length enriched library, clone:5033401	-1.32908	-1.32357	-1.91563	-1.78462	-1.64141	-2.00673	-1.28248	-1.34891	-1.87209	-2.05652	-1.9948	-2.32843
NM_146131	A_51_P146850	Mus musculus pre-B-cell leukemia transcription factor interacting protein 1 (Pbxip1), mRNA [NM_146131]	-1.22981	-1.52886	-2.03522	-1.68142	-1.79325	-2.3281	-1.20979	-1.53614	-1.86816	-2.06259	-1.59464	-1.90555
NM_019990	A_51_P191519	Mus musculus START domain containing 10 (Stard10), mRNA [NM_019990]	-1.33865	-1.52739	-2.32521	-1.43664	-1.4978	-1.85654	-1.16487	-1.55713	-1.5635	-2.32783	-2.04483	-2.27206
AK016384	A_51_P132574	Mus musculus adult male testis cDNA, RIKEN full-length enriched library, clone:4930592A05 product:plasma glutamate	1.06453	2.32758	1.40821	1.13194	1.30891	1.34869	-1.17377	-1.03726	-1.01311	1.10905	1.04797	-1.00837
AK084367	A_51_P261131	Mus musculus 12 days embryo eyeball cDNA, RIKEN full-length enriched library, clone:D230032H18 product:pentaxin rel	-1.20429	-1.45338	-1.24464	-1.25065	-1.51137	-1.22921	-1.45088	-1.84917	-1.87082	-1.90564	-2.32754	-1.84615
NM_177564	A_51_P432851	Mus musculus cDNA sequence BC022224 (BC022224), mRNA [NM_177564]	1.10565	1.02273	1.28254	1.12659	1.09597	1.26968	1.50389	1.30879	1.15364	-1.06534	2.32527	1.33714
NM_146226	A_51_P407977	Mus musculus acylpeptide hydrolase (Apeh), mRNA [NM_146226]	-1.0997	-1.2641	-1.43449	-1.40644	-1.53073	-2.32484	1.24348	-1.22564	-1.19176	-1.41895	-1.4246	-1.65415
NM_030699	A_51_P513000	Mus musculus netrin G1 (Ntng1), mRNA [NM_030699]	-1.25183	-1.07749	1.17873	-1.00221	-1.15248	1.04398	-2.32457	-1.92983	-1.49306	-1.3648	-1.39685	-1.79587
NM_010060	A_51_P240476	Mus musculus dynein, axonemal, heavy chain 11 (Dnahc11), mRNA [NM_010060]	-1.36526	2.18738	-1.29387	2.32437	-1.22329	-1.25601	-1.63738	-1.1326	-1.16449	-1.005	-1.4546	-1.21633
NM_172413	A_51_P189425	Mus musculus RAP2C, member of RAS oncogene family (Rap2c), mRNA [NM_172413]	-1.43757	-1.85376	-2.32426	-1.83695	-1.68738	-2.13911	-1.23243	-1.29079	-1.60088	-1.94457	-1.57372	-1.62219
AK053449	A_51_P476900	Mus musculus 0 day neonate eyeball cDNA, RIKEN full-length enriched library, clone:E130018M06 product:unknown EST,	-1.05994	-1.08899	-1.61575	-1.9543	-1.28589	-1.4492	-1.25287	-1.40918	-1.22604	-2.32418	-1.47919	-1.56052
AK035949	A_51_P381308	Mus musculus 16 days neonate cerebellum cDNA, RIKEN full-length enriched library, clone:9630020E17 product:weakly s	-1.20597	-1.08005	1.0367	1.0136	-1.18022	1.08842	1.16147	2.3236	1.22863	1.39776	1.13192	1.17877
NM_010293	A_51_P389396	Mus musculus glycerol kinase-like 1 (Gykl1), mRNA [NM_010293]	-1.06721	1.11987	1.16583	1.2193	1.13315	-1.03961	1.26655	1.34091	1.67666	2.32339	1.45635	1.67538
NM_080560	A_51_P392134	Mus musculus ubiquitin-conjugating enzyme E2N (Ube2n), mRNA [NM_080560]	-1.68237	-1.69839	-1.92487	-1.9094	-1.62345	-1.93122	-1.57291	-1.6254	-2.14376	-2.32319	-1.80143	-1.85913
AK079901	A_51_P257119	Mus musculus 0 day neonate thymus cDNA, RIKEN full-length enriched library, clone:A430109M17 product:hypothetical S	-1.15914	-1.4084	-1.56505	-2.32263	-1.92489	-2.11512	1.18075	-1.12386	-1.56924	1.3889	-1.25714	-1.05044
XM_487962	A_51_P517120	PREDICTED: similar to zinc finger protein [Mus musculus], mRNA sequence [XM_487962]	1.0853	-1.02659	-1.82621	-1.18037	1.31492	-1.41401	2.32232	-1.31617	1.05426	-1.10844	-1.00996	1.04618
NM_152803	A_51_P511861	Mus musculus heparanase (Hpse), mRNA [NM_152803]	-1.01325	-1.31623	-1.13376	-1.11995	-1.14259	-1.00418	1.03878	1.14206	1.44861	2.32223	1.38183	1.09444
NM_008791	A_51_P253984	Mus musculus Purkinje cell protein 4 (Pcp4), mRNA [NM_008791]	1.19968	1.09075	1.08743	1.53492	1.15915	1.29573	1.8031	1.48645	1.25111	2.32204	1.27759	1.23745
AK014168	A_51_P431999	Mus musculus 13 days embryo head cDNA, RIKEN full-length enriched library, clone:3110043A19 product:hypothetical pr	1.10685	-1.07345	1.27514	2.32202	1.09559	1.31944	1.20844	-1.14521	1.45576	1.17561	1.07885	1.08288
NM_172470	A_51_P324449	Mus musculus WD repeat domain 35 (Wdr35), mRNA [NM_172470]	-1.3494	-1.68076	-1.74031	-1.89616	-1.81262	-2.32176	-1.02066	-1.31863	-1.25435	-2.09464	-1.59952	-1.83123
XM_130363	A_51_P174921	PREDICTED: low density lipoprotein receptor-related protein 2 [Mus musculus], mRNA sequence [XM_130363]	-1.13059	1.06961	1.20145	1.51678	1.07535	2.32143	-1.14942	1.05518	1.05339	1.14856	1.00446	-1.03559
NM_029019	A_51_P397152	Mus musculus StAR-related lipid transfer (START) domain containing 6 (Stard6), mRNA [NM_029019]	-1.30337	-1.27803	-1.35348	-1.32734	-1.00839	1.05	-1.55621	-1.69109	-1.66148	-2.32115	-1.69346	-1.70697
NM_172813	A_51_P281096	Mus musculus RIKEN cDNA D230005D02 gene (D230005D02Rik), mRNA [NM_172813]	1.12097	1.1335	1.15532	1.22377	1.15545	1.157	2.32091	1.0565	1.25368	-1.06908	1.08433	-1.12638
NM_144907	A_51_P161354	Mus musculus sestrin 2 (Sesn2), mRNA [NM_144907]	1.8426	1.52887	1.05652	1.57271	2.32078	1.87349	1.29112	1.27815	-1.01808	1.73895	1.80636	1.50736
AK012530	A_51_P347332	Mus musculus 11 days embryo whole body cDNA, RIKEN full-length enriched library, clone:2700078F24 product:unknown E	1.651	1.37272	1.14131	2.06595	2.3207	2.01433	-1.03253	1.21723	-1.09627	1.18145	1.86868	1.67699
AK014671	A_51_P286935	Mus musculus 0 day neonate head cDNA, RIKEN full-length enriched library, clone:4833409J19 product:hypothetical Imm	-1.03669	1.47165	1.34265	2.3206	1.16364	2.10262	-1.34994	1.03232	-1.11375	1.23712	1.04347	-1.01421
NM_026960	A_51_P172231	Mus musculus gasdermin domain containing 1 (Gsdmdc1), mRNA [NM_026960]	1.15952	1.10612	1.17031	-1.19887	-1.19946	-1.22955	2.07369	2.32049	1.6348	1.19795	1.46293	1.19218
NM_172583	A_51_P204387	Mus musculus transmembrane protein 63c (Tmem63c), mRNA [NM_172583]	-1.81502	-1.74041	-1.79628	1.8248	-1.14649	1.03529	1.13543	1.20675	1.85458	2.32004	1.1636	2.0582
NM_008254	A_51_P308961	Mus musculus 3-hydroxy-3-methylglutaryl-Coenzyme A lyase (Hmgcl), mRNA [NM_008254]	1.08127	-1.05032	-1.43233	-1.1581	-1.10888	-1.22505	1.02841	-1.1578	-2.31977	-1.17131	-1.10705	-1.15225
NM_134111	A_51_P323583	Mus musculus ELL associated factor 2 (Eaf2), mRNA [NM_134111]	1.87368	1.4986	1.40162	2.31961	2.02112	2.31541	-1.18805	-1.48359	1.00962	1.58342	1.27058	1.23107
NM_024448	A_51_P296027	Mus musculus RAB12, member RAS oncogene family (Rab12), mRNA [NM_024448]	-1.13067	-1.41758	1.00724	-1.43431	-2.31952	1.16435	1.18956	-1.13081	-1.1461	-1.17363	-1.03722	-1.00089
NM_001001981	A_51_P153693	Mus musculus UTP14, U3 small nucleolar ribonucleoprotein, homolog B (yeast) (Utp14b), mRNA [NM_001001981]	-1.24555	-1.05637	1.12144	-1.00931	1.35081	2.3193	-1.15039	1.1483	1.04087	1.08555	1.24743	1.24592
XM_620751	A_51_P196889	PREDICTED: Mus musculus similar to Iron responsive element binding protein 2 (LOC546132), mRNA [XM_620751]	1.17921	1.00617	-1.2536	-1.45718	1.09326	-1.44407	-1.09127	-1.87371	-1.46454	-2.31799	-1.347	-1.78937
NM_177809	A_51_P430146	Mus musculus hypothetical protein E230025K15 (E230025K15), mRNA [NM_177809]	-1.29537	-1.03272	-1.15602	1.08837	-1.00215	1.12748	-1.51012	-1.39207	-1.08954	-1.26003	2.31749	-1.34394
NM_008330	A_51_P129229	Mus musculus interferon gamma inducible protein 47 (Ifi47), mRNA [NM_008330]	-1.00973	1.01326	-1.19215	-1.34032	-1.49548	-1.40873	-1.14107	-1.17966	-1.13654	-2.3171	-1.68389	-2.04225
AK016701	A_51_P371220	Mus musculus adult male testis cDNA, RIKEN full-length enriched library, clone:4933406L09 product:hypothetical prot	-1.12177	-1.07787	1.2382	1.07729	2.31699	1.24158	1.03441	1.3283	1.20473	1.1487	1.10472	1.20848
NM_024462	A_51_P303371	Mus musculus RIKEN cDNA 2410005K17 gene (2410005K17Rik), mRNA [NM_024462]	-1.12566	-1.44498	-1.8336	-1.79133	-1.61096	-2.31597	-1.12894	-1.64488	-1.53787	-1.62763	-1.48114	-1.73287
Y13832	A_51_P455997	Mus musculus mRNA for GT12 protein. [Y13832]	1.04602	1.34335	1.02784	2.31583	1.88901	1.0417	1.41472	1.33878	1.15284	1.34708	-1.11293	1.19573
NM_153796	A_51_P261585	Mus musculus progressive external ophthalmoplegia 1 (human) (Peo1), mRNA [NM_153796]	-1.23409	1.09301	1.11676	-1.03215	-1.047	1.21809	1.16077	1.34425	2.10779	1.04882	1.05548	2.31519
NM_007423	A_51_P510893	Mus musculus alpha fetoprotein (Afp), mRNA [NM_007423]	-2.31498	-2.04787	-2.01585	-1.09986	-1.24081	-1.92613	-1.50413	-1.32496	-1.10707	-1.00139	-1.3042	-1.36943
NM_011896	A_51_P490137	Mus musculus sprouty homolog 1 (Drosophila) (Spry1), mRNA [NM_011896]	1.14722	1.04306	1.15804	-1.01406	-1.12583	-1.28952	1.96754	2.31432	1.70593	1.03862	1.27899	1.01991
NM_010501	A_51_P359570	Mus musculus interferon-induced protein with tetratricopeptide repeats 3 (Ifit3), mRNA [NM_010501]	-1.42	-1.63446	-1.31818	-1.898	-1.63671	-1.68728	-1.68269	-1.71905	-1.39157	-2.31338	-1.65604	-1.62401
NM_021891	A_51_P383489	Mus musculus fidgetin-like 1 (Fignl1), mRNA [NM_021891]	-1.02552	-1.09846	-2.01623	-2.21257	-1.32682	-2.19875	-1.45535	-1.83005	-1.69511	-1.20815	-1.9826	-2.31309
NM_021475	A_51_P164296	Mus musculus ADAM-like, decysin 1 (Adamdec1), mRNA [NM_021475]	-1.09209	-1.08239	1.28681	-1.10777	1.27597	1.39539	-1.01715	2.31297	1.19569	1.16069	1.10302	1.28614
NM_019940	A_51_P465785	Mus musculus zinc finger protein 111 (Zfp111), mRNA [NM_019940]	1.29881	-1.10673	-1.52706	-1.35076	-1.20642	-1.57913	2.08809	-1.37719	-1.07711	-1.71171	-1.21098	-2.31283
AK014983	A_51_P184108	Mus musculus adult male testis cDNA, RIKEN full-length enriched library, clone:4921530D09 product:hypothetical prot	-1.16624	1.61307	1.23034	1.3066	1.5671	2.3123	-1.17391	1.30501	1.04467	1.25412	1.18824	1.14652
NM_147074	A_51_P172048	Mus musculus olfactory receptor 653 (Olfr653), mRNA [NM_147074]	1.763	1.4868	1.01411	2.2278	2.31173	1.61354	1.55883	1.36365	1.07985	1.67895	-1.06077	1.39373
NM_146332	A_51_P185071	Mus musculus olfactory receptor 135 (Olfr135), mRNA [NM_146332]	1.13165	1.03999	1.21137	1.15846	1.1492	1.3979	-1.29414	2.31167	1.05811	1.03271	-1.22147	1.16882
NM_001011834	A_51_P405733	Mus musculus olfactory receptor 1152 (Olfr1152), mRNA [NM_001011834]	1.13004	1.15988	2.31117	1.0552	1.22619	1.28386	-1.10616	-1.08075	1.05166	-1.07721	1.02042	-1.15881
NM_013706	A_51_P151126	Mus musculus CD52 antigen (Cd52), mRNA [NM_013706]	-1.29025	1.03593	-1.02919	-1.03599	-1.02538	1.02988	1.12013	-1.30068	2.31112	-1.2866	-1.01397	-1.06141
NM_171826	A_51_P446477	Mus musculus RIKEN cDNA 1110019C08 gene (1110019C08Rik), mRNA [NM_171826]	1.92114	1.77655	1.60773	1.16911	2.15456	1.38911	2.31084	2.04791	2.30898	1.47433	2.30859	1.90547
NM_026065	A_51_P410892	Mus musculus DNA segment, Chr 10, ERATO Doi 322, expressed (D10Ertd322e), mRNA [NM_026065]	-1.31133	-1.29045	-1.56673	-1.60659	-1.45536	-1.64776	-1.52352	-1.38536	-1.7348	-2.31078	-1.68616	-1.75944
NM_145568	A_51_P284678	Mus musculus EST AA792894 (AA792894), mRNA [NM_145568]	1.25454	-1.37272	-1.97192	-1.21798	-1.94423	-2.31034	1.10928	-1.11367	-1.03053	-1.43209	1.2308	-1.70647
NM_023738	A_51_P316816	Mus musculus ubiquitin-activating enzyme E1-like (Ube1l), mRNA [NM_023738]	-1.37124	-1.6534	-1.57207	-2.24946	-1.97726	-2.30959	1.06433	-1.03696	-1.16618	-2.29383	-1.70841	-2.17953
NM_027309	A_51_P233160	Mus musculus LysM, putative peptidoglycan-binding, domain containing 2 (Lysmd2), mRNA [NM_027309]	-1.15913	-1.43764	-1.80266	-1.93414	-1.71395	-2.30952	1.06833	1.06995	-1.36561	-1.49741	-1.14134	-1.29613
NM_172772	A_51_P391380	Mus musculus RIKEN cDNA B230380D07 gene (B230380D07Rik), mRNA [NM_172772]	-1.00778	-1.19394	-1.50088	-1.2006	-1.07782	-1.31026	-1.30419	-1.5464	-1.38883	-2.30923	-1.47442	-2.07401
NM_013504	A_51_P437166	Mus musculus desmocollin 1 (Dsc1), mRNA [NM_013504]	-1.03665	1.13597	2.02975	1.06136	-1.02574	1.54387	-1.22952	1.35517	1.03657	1.19582	1.21155	2.30847
M33036	A_51_P462563	MUSP358CSG Mus musculus melanoma progression-associated antigen (p3.58) mRNA, 3' end of cds [M33036]	-1.29188	-1.03697	-1.15445	-1.01848	1.14334	1.33981	1.01148	2.30812	1.05637	1.22124	1.28114	1.10967
XM_127084	A_51_P178843	PREDICTED: thyroid hormone receptor interactor 11 [Mus musculus], mRNA sequence [XM_127084]	-1.41556	2.12444	1.07981	-1.07454	-1.02787	2.3079	1.05108	1.51956	1.16954	1.23521	1.5211	1.31646
NM_029523	A_51_P100746	Mus musculus DEP domain containing 1a (Depdc1a), mRNA [NM_029523]	-1.17453	-1.20789	-1.11363	1.08358	-1.25631	-1.10211	-1.03275	2.30757	1.49807	1.22852	-1.02749	1.20852
NM_007732	A_51_P358342	Mus musculus procollagen, type XVII, alpha 1 (Col17a1), mRNA [NM_007732]	-1.2926	-1.01556	1.04274	2.30725	1.48589	-1.04587	-1.20835	1.02286	1.17735	1.13136	1.49394	1.14882
BC025832	A_51_P489501	Mus musculus cDNA clone MGC:37936 IMAGE:5125723, complete cds. [BC025832]	-1.04125	1.85909	1.2819	1.15149	-1.05181	2.30719	-1.10804	1.23913	-1.03464	-1.05779	-1.02844	-1.00155
NM_173184	A_51_P201580	Mus musculus relaxin 3 (Rln3), mRNA [NM_173184]	-2.01729	-2.03677	-1.34153	-1.22641	-1.20322	-1.77003	2.30708	1.45977	1.73885	1.66132	1.34884	1.42365
NM_011693	A_51_P210956	Mus musculus vascular cell adhesion molecule 1 (Vcam1), mRNA [NM_011693]	-1.39468	-1.81549	-2.30671	-1.95608	-1.7895	-2.21827	-1.43439	-1.95077	-1.81378	-1.94933	-1.3514	-1.64415
AK081212	A_51_P158814	Mus musculus adult male corpus striatum cDNA, RIKEN full-length enriched library, clone:C030005I21 product:HYPOTHET	-1.54333	-1.55895	1.08956	-1.17622	-1.46672	-2.30601	2.15421	-1.24534	1.0882	1.38129	-1.141	-1.11143
NM_019665	A_51_P146576	Mus musculus ADP-ribosylation factor-like 6 (Arl6), mRNA [NM_019665]	2.30573	1.42336	1.10624	1.47497	1.44921	1.15821	1.45411	-1.37797	1.0549	-1.28564	1.02742	-1.85871
AK003900	A_51_P192782	Mus musculus 18-day embryo whole body cDNA, RIKEN full-length enriched library, clone:1110021J02 product:hypothetic	-1.58143	-1.44123	-1.56144	-1.64594	-1.50316	-1.38674	-1.15915	-1.81427	-1.35534	-2.30567	-2.06315	-2.25536
NM_019398	A_51_P197116	Mus musculus eosinophil-associated, ribonuclease A family, member 5 (Ear5), mRNA [NM_019398]	1.01243	1.10663	1.59166	1.32607	1.3122	1.78565	-1.16006	2.30561	1.24402	1.13863	1.07855	1.35425
NM_146580	A_51_P352994	Mus musculus olfactory receptor 1020 (Olfr1020), mRNA [NM_146580]	-1.03004	-1.13808	1.06111	1.03864	1.02377	1.19856	1.39687	1.18345	1.32175	1.07867	1.12343	2.30531
NM_026263	A_51_P401591	Mus musculus RIKEN cDNA 4930519G04 gene (4930519G04Rik), mRNA [NM_026263]	-2.11288	-1.93309	-2.30529	-2.11013	-2.14129	-2.179	-1.36733	-1.10883	-1.01842	1.64461	-1.03085	1.00579
NM_146899	A_51_P163901	Mus musculus olfactory receptor 1219 (Olfr1219), mRNA [NM_146899]	1.19046	1.30313	1.38949	1.35241	1.96114	2.30491	-1.12741	1.17835	1.49065	1.30518	1.08343	1.19454
NM_175121	A_51_P458384	Mus musculus solute carrier family 38, member 2 (Slc38a2), mRNA [NM_175121]	2.20255	1.61173	1.06299	1.79002	1.44174	1.00767	2.30386	1.43318	1.33194	1.25981	1.545	-1.16806
NM_011945	A_51_P402193	Mus musculus mitogen activated protein kinase kinase kinase 1 (Map3k1), mRNA [NM_011945]	-1.15765	-1.17124	-1.46913	-1.37067	-1.35492	-1.67145	-1.58444	-1.42165	-1.64271	-2.30381	-1.41098	-1.50216
XM_134502	A_51_P288505	PREDICTED: TNFRSF1A-associated via death domain [Mus musculus], mRNA sequence [XM_134502]	-1.21029	-1.32839	-1.55901	-1.66985	-1.52708	-2.30335	-1.21104	-1.05992	-1.20419	-1.2789	-1.13576	-1.1827
NM_011684	A_51_P121086	Mus musculus vomeronasal 1 receptor, A2 (V1ra2), mRNA [NM_011684]	-1.09534	1.39772	2.30314	1.05167	1.32137	-1.03164	-1.20492	1.17131	-1.06301	1.23241	1.02011	-1.08943
NM_178719	A_51_P151775	Mus musculus expressed sequence AI452372 (AI452372), mRNA [NM_178719]	-1.00998	1.08482	-1.33408	-1.09261	1.27477	1.10113	-1.09222	-1.71238	-2.3031	-1.22912	1.13636	1.15195
NM_009523	A_51_P130475	Mus musculus wingless-related MMTV integration site 4 (Wnt4), mRNA [NM_009523]	-1.40892	-1.06395	1.15551	1.06783	-1.01243	2.30281	-1.17242	1.24871	1.18205	-1.20561	-1.21321	-1.01623
NM_146556	A_51_P471238	Mus musculus olfactory receptor 798 (Olfr798), mRNA [NM_146556]	1.20851	1.16815	1.40994	1.11132	1.17224	1.42809	-1.48237	-1.00061	2.30262	1.32167	1.27079	1.15653
NM_198037	A_51_P200339	Mus musculus RIKEN cDNA B430218L07 gene (B430218L07Rik), mRNA [NM_198037]	2.30254	1.85438	1.46387	1.6041	1.9301	1.48053	2.10778	1.66101	1.7334	2.04417	2.16052	2.03152
NM_009905	A_51_P193573	Mus musculus CDC-like kinase 1 (Clk1), mRNA [NM_009905]	1.20101	-1.01724	-1.02782	2.30177	1.76304	1.41106	1.23968	-1.26396	-1.00219	-1.00728	1.24967	1.18393
AK029884	A_51_P288509	Mus musculus adult male testis cDNA, RIKEN full-length enriched library, clone:4931423E04 product:CALCIUM BINDING A	1.22961	1.44175	1.99226	1.32765	1.57986	2.30176	1.14622	1.02461	1.53472	1.56622	1.43669	1.19672
NM_007930	A_51_P178692	Mus musculus ectodermal-neural cortex 1 (Enc1), mRNA [NM_007930]	-1.39109	-1.45825	-1.40535	-1.86525	-1.0431	-1.36812	-2.01995	-2.30175	-1.89376	-1.72354	-1.33202	-1.80216
NM_009387	A_51_P224020	Mus musculus thymidine kinase 1 (Tk1), mRNA [NM_009387]	-1.91921	-2.04587	-1.97258	-1.63878	-1.86072	-1.35953	-2.06747	-2.05585	-2.30143	-1.95181	-2.01757	-1.45764
NM_016671	A_51_P183915	Mus musculus interleukin 27 receptor, alpha (Il27ra), mRNA [NM_016671]	1.09445	1.20718	-1.07043	1.15696	-1.2966	-1.0629	1.82002	2.30138	1.37218	1.28329	-1.12106	1.11329
NM_010557	A_51_P464478	Mus musculus interleukin 4 receptor, alpha (Il4ra), transcript variant 2, mRNA [NM_010557]	1.3106	1.1616	1.19252	1.23509	-1.04174	-1.12444	2.30043	1.46311	1.57003	1.28854	1.35257	1.17614
NM_030688	A_51_P261739	Mus musculus interleukin 1 receptor accessory protein-like 2 (Il1rapl2), mRNA [NM_030688]	1.09469	1.18637	1.3109	1.26902	1.1628	1.39105	-1.23083	1.00675	1.16257	2.30042	1.31133	1.38643
NM_054072	A_51_P115205	Mus musculus protocadherin alpha 1 (Pcdha1), mRNA [NM_054072]	1.09695	1.38486	1.6885	1.25208	1.25113	1.16178	-1.12317	1.09522	1.22288	1.18299	1.1071	2.30042
NM_025472	A_51_P117666	Mus musculus RIKEN cDNA 1810032O08 gene (1810032O08Rik), mRNA [NM_025472]	2.30011	1.64427	1.83374	1.7076	2.15025	1.83758	1.71683	1.75184	1.82757	1.85523	2.25879	2.0095
NM_030705	A_51_P220889	Mus musculus mesoderm development candidate 1 (Mesdc1), mRNA [NM_030705]	-1.26465	-1.30971	-1.75887	-1.77481	-1.30472	-1.62735	-1.64834	-1.42332	-1.87946	-2.30008	-1.67251	-1.75107
NM_010357	A_51_P112223	Mus musculus glutathione S-transferase, alpha 4 (Gsta4), mRNA [NM_010357]	1.26422	1.00114	1.39461	-1.06774	1.05504	1.08293	2.2994	1.53356	1.70304	1.32862	1.3679	1.6002
AK086107	A_51_P244386	Mus musculus 15 days embryo head cDNA, RIKEN full-length enriched library, clone:D930006D18 product:MYOFERLIN (FER-	-1.35172	-1.3907	-1.69707	-2.09941	-1.3989	-2.00847	-1.48454	-1.71046	-1.9683	-2.14831	-1.94533	-2.29934
A_51_P140537	A_51_P140537	Unknown	-1.13432	1.04464	1.78728	1.30856	1.07096	2.29905	-1.28485	1.05144	1.31689	1.78653	-1.01914	1.25909
NM_028007	A_51_P442152	Mus musculus DNA segment, Chr 8, Wayne State University 49, expressed (D8Wsu49e), mRNA [NM_028007]	1.24271	-1.21948	-1.64734	-1.16759	-1.33308	-2.29816	1.18248	-1.14298	1.10939	-1.36615	1.06049	-1.71893
NM_178743	A_51_P113403	Mus musculus solute carrier family 26, member 11 (Slc26a11), mRNA [NM_178743]	1.44191	-1.37509	1.00171	1.21776	1.34083	1.26318	1.66431	-1.13168	1.24934	2.29721	1.74475	1.49031
TC1517761	A_51_P340892	Unknown	-1.19817	-1.08485	-1.05126	-1.19674	-1.22718	1.08448	1.02237	-1.0496	1.19936	2.297	1.17076	1.312
BC078451	A_51_P179877	Mus musculus RIKEN cDNA 2900019G14 gene, mRNA (cDNA clone IMAGE:5706647) [BC078451]	2.15762	2.2965	1.64254	1.44236	1.70141	1.5992	1.05472	-1.00589	1.14729	1.05162	-1.02087	1.06306
NM_021550	A_51_P503303	Mus musculus C1GALT1-specific chaperone 1 (C1galt1c1), mRNA [NM_021550]	-1.42396	-1.84795	-2.29476	-1.86814	-1.71617	-1.65977	-1.2339	-1.78189	-1.55646	-1.47358	-1.29131	-1.37965
XM_129448	A_51_P210174	PREDICTED: hypothetical protein LOC76422 [Mus musculus], mRNA sequence [XM_129448]	-1.04213	1.11842	1.04331	1.17977	1.13253	-1.06984	-1.14138	-1.1012	1.16848	-1.07091	1.02855	2.29437
NM_138955	A_51_P376558	Mus musculus ATP-binding cassette, sub-family G (WHITE), member 4 (Abcg4), mRNA [NM_138955]	-1.29876	1.0437	2.29433	1.00845	1.07528	1.81503	-1.00122	1.32248	1.2211	1.47127	1.39707	1.17298
NM_008030	A_51_P269404	Mus musculus flavin containing monooxygenase 3 (Fmo3), mRNA [NM_008030]	-1.44386	-1.43562	-1.11747	-1.26098	-1.11465	-1.22739	-2.28003	-2.15428	-2.13109	-2.07363	-2.15923	-2.29365
NM_145951	A_51_P267986	Mus musculus cytosolic ovarian carcinoma antigen 1 (Cova1), mRNA [NM_145951]	-1.12045	-1.47838	-2.00578	-1.88448	-1.34118	-1.72369	-1.15195	-1.34463	-1.73571	-2.29339	-1.53631	-1.86047
NM_029985	A_51_P281575	Mus musculus leucine rich repeat containing 42 (Lrrc42), mRNA [NM_029985]	-1.49941	-1.82786	-2.29288	-1.91598	-1.79865	-2.11485	-1.2752	-1.43325	-1.81352	-1.89468	-1.89191	-1.9977
NM_009866	A_51_P506204	Mus musculus cadherin 11 (Cdh11), mRNA [NM_009866]	-1.43276	-1.06298	-1.3178	-1.4301	-1.24784	-1.27778	-1.59949	-2.29271	-1.57478	-2.07966	-1.98731	-1.99554
NM_172767	A_51_P502661	Mus musculus loss of heterozygosity, 11, chromosomal region 2, gene A homolog (human) (Loh11cr2a), mRNA [NM_172767]	-1.21327	-1.43086	-2.09204	-1.7535	-2.28302	-2.29238	2.06068	-1.08069	-1.01652	-1.09389	-1.0315	-2.1733
NM_001001309	A_51_P309917	Mus musculus integrin alpha 8 (Itga8), mRNA [NM_001001309]	1.73157	1.06376	1.03474	1.13755	-1.1177	2.29199	-1.07071	1.43822	1.00392	1.30007	1.26625	1.24637
NM_023061	A_51_P268439	Mus musculus melanoma cell adhesion molecule (Mcam), mRNA [NM_023061]	-1.15002	1.07129	1.33898	2.29158	1.25946	1.19125	1.04592	-1.25744	1.16647	-1.60872	-1.03812	1.04596
NM_008253	A_51_P138548	Mus musculus high mobility group box 3 (Hmgb3), mRNA [NM_008253]	-1.70409	-2.11522	-2.28992	-2.07053	-1.99055	-2.1489	-1.02129	-1.03851	-1.56975	-1.48607	-1.28403	-1.2962
NM_177322	A_51_P236439	Mus musculus angiotensin receptor 1 (Agtr1), mRNA [NM_177322]	-1.06978	1.17351	1.10322	1.13182	1.10092	1.05009	2.28942	1.29123	1.97056	1.99123	1.50449	1.19331
NM_145552	A_51_P161362	Mus musculus guanine nucleotide binding protein-like 2 (nucleolar) (Gnl2), mRNA [NM_145552]	1.31916	1.20632	-1.3702	1.04171	-1.12443	-1.21192	2.28879	1.20497	1.63879	1.81534	1.6283	-1.03094
NM_011416	A_51_P504037	Mus musculus SWI/SNF related, matrix associated, actin dependent regulator of chromatin, subfamily a, member 2 (Sma	1.18755	1.34277	2.28831	-1.14569	1.07964	-1.18098	1.09539	1.14968	1.06833	-1.13209	1.00189	1.01768
NM_013703	A_51_P278333	Mus musculus very low density lipoprotein receptor (Vldlr), mRNA [NM_013703]	2.13587	1.54348	1.25737	1.5843	1.35223	1.27892	2.28828	2.1471	1.86748	1.80067	2.13368	1.81384
NM_173181	A_51_P266546	Mus musculus RIKEN cDNA 3110050N22 gene (3110050N22Rik), mRNA [NM_173181]	-1.20443	-1.44751	-1.66186	-1.81905	-1.56229	-2.1849	-1.18997	-1.46273	-1.68833	-2.28827	-1.80026	-1.77293
NM_153529	A_51_P308844	Mus musculus neuritin 1 (Nrn1), mRNA [NM_153529]	-1.56819	-2.14906	-1.933	-2.28817	-2.19723	-2.24556	-1.30846	-1.5103	-1.75539	-2.01854	-1.92298	-1.96808
AK048370	A_51_P201354	Mus musculus 16 days embryo head cDNA, RIKEN full-length enriched library, clone:C130053F07 product:L1 repeat, Tf s	1.08022	1.09092	2.28757	-1.04964	1.09454	-1.01727	1.11374	1.40013	1.3062	1.84057	1.10148	1.13676
NM_172616	A_51_P499237	Mus musculus RIKEN cDNA C330027C09 gene (C330027C09Rik), mRNA [NM_172616]	-1.39528	-1.38857	-1.80256	-1.22664	-1.60646	-1.64705	-1.14519	-1.30008	-1.65977	-1.68943	-1.31634	-2.28752
AK005461	A_51_P171394	Mus musculus adult female placenta cDNA, RIKEN full-length enriched library, clone:1600014N05 product:hypothetical	-1.12963	1.8748	1.78026	1.03358	1.00035	2.28665	-1.01576	1.36713	1.11399	1.21291	1.35877	1.35338
BC035276	A_51_P512630	Mus musculus RIKEN cDNA D630041K24 gene, mRNA (cDNA clone MGC:38699 IMAGE:5357408), complete cds. [BC035276]	-1.36298	-1.60584	-1.8054	-1.67575	-1.62878	-2.28597	-1.29724	-1.9311	-1.7278	-1.82196	-2.20046	-2.18855
NM_020047	A_51_P257938	Mus musculus tumor-associated calcium signal transducer 2 (Tacstd2), mRNA [NM_020047]	1.14198	1.14576	1.16512	1.34192	1.07412	1.45461	1.01545	1.30193	-1.02961	1.09511	2.28593	1.05031
NM_021610	A_51_P177451	Mus musculus glycoprotein A33 (transmembrane) (Gpa33), mRNA [NM_021610]	2.2859	-1.06297	1.08141	1.26197	2.16712	1.39786	1.37291	1.10692	1.02958	1.27556	1.23131	-1.08847
NM_020282	A_51_P229536	Mus musculus NAD(P)H dehydrogenase, quinone 2 (Nqo2), mRNA [NM_020282]	-1.1989	-1.51775	-1.97732	-1.63163	-1.43136	-2.28533	1.31331	-1.66956	-1.3377	-1.49469	-1.7658	-1.75899
NM_026960	A_51_P172231	Mus musculus gasdermin domain containing 1 (Gsdmdc1), mRNA [NM_026960]	1.03671	1.05369	1.07644	-1.23449	-1.28751	-1.42079	2.1691	2.2851	1.6449	1.27019	1.44432	1.26895
A_51_P481519	A_51_P481519	Unknown	1.05906	1.12022	1.22466	1.35412	1.05577	1.41	-1.01985	-1.04876	1.06725	1.25299	2.28486	1.25909
NM_018877	A_51_P345186	Mus musculus SET domain, bifurcated 1 (Setdb1), mRNA [NM_018877]	1.17432	-1.03134	-1.22545	1.03811	1.0493	-1.28019	1.26163	-1.12054	2.28471	-1.05407	1.22167	-1.0072
NM_010730	A_51_P283590	Mus musculus annexin A1 (Anxa1), mRNA [NM_010730]	-1.31477	-2.04939	-2.2843	-1.65507	-1.86024	-1.81258	-1.40299	-1.6503	-1.75596	-1.44216	-1.20782	-1.3777
NM_023284	A_51_P513682	Mus musculus cell division cycle associated 1 (Cdca1), mRNA [NM_023284]	-1.65678	-1.38071	-1.9193	-1.65799	-1.64357	-1.41292	-1.31767	-1.41835	-1.52918	-2.28418	-1.60595	-1.33323
AK004614	A_51_P436727	Mus musculus adult male lung cDNA, RIKEN full-length enriched library, clone:1200006I17 product:BETA-ARRESTIN 1 hom	-1.73431	-1.8765	-1.82123	-1.89808	-1.87895	-1.66683	-1.61014	1.12123	-1.66475	-2.05003	-2.20528	-2.2839
NM_029553	A_51_P507899	Mus musculus tetratricopeptide repeat domain 8 (Ttc8), transcript variant 1, mRNA [NM_029553]	2.28385	1.6034	1.27262	1.75598	1.53703	1.1492	1.84764	1.30919	1.34212	-1.28201	-1.00286	-1.61687
AB093212	A_51_P231782	Mus musculus mRNA for mKIAA0171 protein [AB093212]	1.10731	-1.08307	-2.28339	-1.09889	-1.06475	-1.48116	-1.03762	-1.0676	-1.03215	-1.50537	-1.13433	-1.38594
NM_026416	A_51_P134533	Mus musculus S100 calcium binding protein A16 (S100a16), mRNA [NM_026416]	-1.67924	-1.52084	-1.30334	-1.87942	-2.28326	-1.49902	-1.18785	-1.67498	-1.86088	-1.82204	-1.89135	-1.35817
NM_026062	A_51_P199187	Mus musculus RIKEN cDNA 2900024C23 gene (2900024C23Rik), mRNA [NM_026062]	-1.09689	-1.5016	-1.90782	-2.18855	-2.2037	-2.28307	1.29098	-1.36926	-1.3	-1.96721	-1.72549	-1.84133
NM_013495	A_51_P427674	Mus musculus carnitine palmitoyltransferase 1a, liver (Cpt1a), mRNA [NM_013495]	1.16196	1.14966	-1.33196	-1.23465	-1.53941	-1.99324	2.28295	1.43734	1.49445	1.54293	1.39626	-1.12715
NM_172491	A_51_P517001	Mus musculus RIKEN cDNA D130040H23 gene (D130040H23Rik), mRNA [NM_172491]	1.1151	1.4247	1.40054	1.47601	1.1986	2.28278	-1.10985	1.11463	1.21743	1.17096	1.28243	1.41608
NM_008593	A_51_P279931	Mus musculus forkhead box D2 (Foxd2), mRNA [NM_008593]	1.02938	-1.17728	-1.1036	-1.04523	-1.22449	-1.34694	1.34714	1.61359	1.42652	1.39585	1.58436	2.28275
NM_177864	A_51_P495747	Mus musculus RIKEN cDNA A030013N09 gene (A030013N09Rik), mRNA [NM_177864]	2.28244	1.24059	1.50285	1.24848	1.32445	1.73463	1.07674	1.03518	1.48515	1.29637	1.18634	1.16068
NM_009128	A_51_P129464	Mus musculus stearoyl-Coenzyme A desaturase 2 (Scd2), mRNA [NM_009128]	-1.45754	-1.52855	-1.67477	-1.86753	-2.21754	-2.2824	-1.5536	-1.14945	-1.52727	-1.42684	-1.24184	-1.2868
NM_177725	A_51_P485428	Mus musculus leucine rich repeat containing 8 (Lrrc8), mRNA [NM_177725]	-1.15337	-1.21847	-1.03987	2.28216	1.26298	-1.19688	1.507	1.25554	1.10756	1.15939	1.12974	1.25837
A_51_P222946	A_51_P222946	Unknown	1.2473	1.19264	1.24101	1.24689	1.03823	1.07493	1.09583	1.17858	-1.13176	2.28203	-1.10214	1.0685
AK010350	A_51_P296925	Mus musculus ES cells cDNA, RIKEN full-length enriched library, clone:2410003B16 product:strain Swiss Webster/NIH a	-1.62831	-1.8939	-2.24094	-1.91301	-1.65897	-2.06911	-1.88783	-1.84493	-2.13616	-2.28172	-2.08993	-2.09201
NM_018867	A_51_P184006	Mus musculus carboxypeptidase X 2 (M14 family) (Cpxm2), mRNA [NM_018867]	-1.18155	-1.08583	-1.11626	-1.00241	-1.23364	1.05253	-1.18453	1.01198	1.36311	2.28159	1.22657	1.31477
NM_010575	A_51_P275273	Mus musculus integrin alpha 2b (Itga2b), mRNA [NM_010575]	-1.18295	-1.46875	-1.36718	-1.86857	-1.7228	-1.9593	-1.27677	-1.85947	-1.34901	-2.28158	-1.83797	-2.11419
NM_026585	A_51_P209460	Mus musculus DNA segment, Chr 6, Wayne State University 116, expressed (D6Wsu116e), mRNA [NM_026585]	-1.08649	-2.28108	-2.24526	-1.21813	-1.55114	-2.21065	1.13579	-1.1526	-1.03171	-1.22937	-1.591	-1.8099
NM_010500	A_51_P456941	Mus musculus immediate early response 5 (Ier5), mRNA [NM_010500]	1.40912	1.08797	-1.19829	1.63521	1.73482	1.54284	1.41024	1.33381	1.28496	2.07913	2.28107	2.23409
XM_484075	A_51_P394244	PREDICTED: similar to B230105J10 protein [Mus musculus], mRNA sequence [XM_484075]	1.20072	1.07803	-1.0522	-1.12701	-1.04091	-1.15279	-1.78453	-1.56657	-1.60898	-2.06057	-2.28076	-1.52158
AK015933	A_51_P169305	Mus musculus adult male testis cDNA, RIKEN full-length enriched library, clone:4930529F22 product:A DISINTEGRIN AND	1.09229	1.17087	1.45793	2.28062	1.25182	1.7384	-1.11445	1.12749	1.22717	-1.00105	-1.04726	1.1861
NM_026960	A_51_P172231	Mus musculus gasdermin domain containing 1 (Gsdmdc1), mRNA [NM_026960]	1.46381	1.914	1.4363	-1.03059	-1.1066	1.15573	2.27973	1.96895	1.5594	1.42385	1.45698	1.24287
NM_145837	A_51_P154513	Mus musculus interleukin 17D (Il17d), mRNA [NM_145837]	-1.1448	-1.43339	-1.31258	-1.45457	-2.27893	-1.81006	-1.18601	-1.56725	-1.57823	-1.17856	-1.2944	-1.55306
NM_007730	A_51_P435167	Mus musculus procollagen, type XII, alpha 1 (Col12a1), mRNA [NM_007730]	-1.22974	-1.00627	1.05087	1.01408	1.08488	1.38683	-2.27803	-1.50045	-1.59958	-1.45715	-1.80206	-1.65933
NM_053197	A_51_P150555	Mus musculus sideroflexin 3 (Sfxn3), mRNA [NM_053197]	-1.21976	-1.50136	-1.82012	-1.9572	-1.88255	-2.27802	-1.22325	-1.1046	-1.41174	-1.82557	-1.54211	-1.8429
NM_133186	A_51_P215157	Mus musculus STEAP family member 3 (Steap3), mRNA [NM_133186]	1.56531	1.35889	1.48597	1.16756	1.26972	1.56219	-1.16426	2.27788	1.0693	1.03854	-1.1074	-1.0563
NM_010357	A_51_P112223	Mus musculus glutathione S-transferase, alpha 4 (Gsta4), mRNA [NM_010357]	1.29325	-1.04897	1.37319	-1.1223	-1.16104	1.17774	2.27785	1.16704	1.74602	1.45236	1.17696	1.48886
NM_027910	A_51_P148122	Mus musculus kelch domain containing 3 (Klhdc3), mRNA [NM_027910]	1.30859	-1.15819	-1.47857	1.05492	-1.01293	-1.71783	-1.10267	-1.2592	-1.26612	-1.02805	-2.27764	-2.24719
NM_008857	A_51_P387713	Mus musculus protein kinase C, iota (Prkci), mRNA [NM_008857]	-1.09218	1.16003	-1.00615	1.1	1.11343	1.24605	-1.93402	-2.00785	-1.99799	-2.2776	-1.82881	-2.03419
AK011097	A_51_P223887	Mus musculus 13 days embryo liver cDNA, RIKEN full-length enriched library, clone:2510042P03 product:4930506L13RIK	1.19749	-1.22478	-1.66662	-1.55134	-1.2751	-2.27758	1.42553	-1.13316	-1.22512	-1.58217	-1.21118	-1.63775
NM_028790	A_51_P414305	Mus musculus cytosolic acetyl-CoA hydrolase (Cach), mRNA [NM_028790]	-1.18746	-1.09482	-1.071	-1.01827	-1.09491	1.03265	-1.08885	1.25001	1.25973	2.27709	1.29101	1.06151
NM_028780	A_51_P455410	Mus musculus transmembrane 9 superfamily member 1 (Tm9sf1), mRNA [NM_028780]	-1.29025	-1.61056	-1.42837	-1.34756	-1.28694	-2.277	-1.01335	1.0088	-1.38037	-1.37159	-1.13415	-1.16825
NM_133940	A_51_P113722	Mus musculus F-box and leucine-rich repeat protein 14 (Fbxl14), mRNA [NM_133940]	-1.07109	-1.18089	-1.60341	-1.535	-1.29232	-1.63824	-1.30515	-1.65497	-1.53693	-2.27669	-1.5336	-1.54906
NM_025645	A_51_P397564	Mus musculus WD repeat domain 57 (U5 snRNP specific) (Wdr57), mRNA [NM_025645]	-1.10534	-1.3876	-1.40952	-1.35085	-1.25899	-2.27646	1.09351	1.01237	-1.28945	-1.03103	-1.00455	-1.02053
NM_019946	A_51_P287810	Mus musculus microsomal glutathione S-transferase 1 (Mgst1), mRNA [NM_019946]	-1.22275	-1.6662	-1.68088	-1.53201	-2.02456	-2.27599	1.17079	-1.00012	-1.3538	-1.26214	-1.29517	-1.60018
NM_008887	A_51_P209483	Mus musculus paired-like homeobox 2a (Phox2a), mRNA [NM_008887]	1.11861	1.03765	1.56852	1.1652	1.31008	2.27584	-1.22927	1.19481	-1.15489	1.40339	1.08484	1.083
AF151717	A_51_P456294	Mus musculus putative extracellular matrix protein MUSH2A mRNA, complete cds. [AF151717]	-1.47309	1.00797	-1.06728	-1.22259	1.04156	-1.00668	-1.02117	1.3143	1.14544	2.27576	1.19044	1.20928
NM_024257	A_51_P465582	Mus musculus haloacid dehalogenase-like hydrolase domain containing 3 (Hdhd3), mRNA [NM_024257]	-1.62839	-1.60924	-2.0593	-2.27556	-1.72164	-1.8158	-1.31688	-1.28129	-1.85305	-1.63447	-1.60623	-1.80676
NM_144927	A_51_P300960	Mus musculus cDNA sequence BC019943 (BC019943), mRNA [NM_144927]	1.49732	2.27527	1.12828	1.5492	1.56288	1.69409	-1.19769	1.09717	1.12528	1.02004	1.06295	1.27185
NM_016757	A_51_P160372	Mus musculus WW domain binding protein 1 (Wbp1), mRNA [NM_016757]	-1.45685	-1.64823	-1.83638	-2.06135	-1.93839	-2.27486	-1.32541	-1.1576	-1.63035	-1.56771	-1.64011	-1.86623
J00376	A_51_P305950	Mouse lens alpha-A-crystallin mRNA, 3' end. [J00376]	1.28219	1.48066	1.60448	1.38958	1.64005	2.27466	-1.0807	1.05726	1.54771	1.56248	1.35325	1.1697
NM_133774	A_51_P105445	Mus musculus StAR-related lipid transfer (START) domain containing 4 (Stard4), mRNA [NM_133774]	-1.09524	-1.046	1.20592	-1.13438	1.00236	1.24241	-1.39988	-2.27428	-1.914	-1.46347	-2.01726	-1.61401
NM_027426	A_51_P302488	Mus musculus RIKEN cDNA 2610109H07 gene (2610109H07Rik), mRNA [NM_027426]	1.01204	1.12847	2.27385	1.13994	1.32646	1.46169	-1.31176	1.0816	1.20914	1.46783	1.01832	1.12324
BC016608	A_51_P275427	Mus musculus cDNA clone MGC:27981 IMAGE:3596365, complete cds. [BC016608]	-1.39372	-1.02059	-2.09752	-1.0291	1.537	-2.27369	-1.16016	-1.28727	-1.04865	1.52815	-1.1006	-1.10421
A_51_P264161	A_51_P264161	Unknown	1.39433	1.19639	2.27348	-1.0956	1.01917	1.13678	-1.00237	1.06103	-1.07114	1.105	-1.02379	1.25269
NM_172540	A_51_P303433	Mus musculus RIKEN cDNA 4732479N06 gene (4732479N06Rik), mRNA [NM_172540]	-1.01909	1.20668	-1.29705	-1.53449	-1.50267	1.58838	-1.04502	-1.55261	-1.59912	-2.27317	-1.62882	-1.64297
AK031275	A_51_P162017	Mus musculus 13 days embryo male testis cDNA, RIKEN full-length enriched library, clone:6030400N17 product:CGMP-BIN	-1.08956	-1.081	1.14163	-1.04071	-1.06705	1.19224	-1.08443	2.27281	1.17848	1.51268	1.29519	1.39136
NM_013508	A_51_P120674	Mus musculus ELK3, member of ETS oncogene family (Elk3), transcript variant 1, mRNA [NM_013508]	-1.32861	-1.48875	-1.76303	-2.00744	-1.86827	-2.27228	-1.32967	-1.20306	-1.50699	-2.12553	-1.46233	-1.73213
NM_026167	A_51_P521304	Mus musculus kelch-like 13 (Drosophila) (Klhl13), mRNA [NM_026167]	-1.6912	-1.61881	-2.15	-1.69963	-2.02837	-1.66412	-1.68874	-1.73154	-1.71256	-2.27207	-1.9681	-1.53713
AK044553	A_51_P227417	Mus musculus adult retina cDNA, RIKEN full-length enriched library, clone:A930022E18 product:G-PROTEIN COUPLED RECE	1.21413	1.4994	1.40971	1.25515	1.30553	2.27187	1.21939	1.59456	1.40197	1.22645	1.36541	1.21078
NM_153156	A_51_P493879	Mus musculus stomatin (Epb7.2)-like 3 (Stoml3), mRNA [NM_153156]	1.28372	-1.23168	1.06467	1.11807	1.05025	1.01959	1.32971	1.25451	1.27124	2.03775	1.66603	2.2718
NM_026283	A_51_P246077	Mus musculus sterile alpha motif domain containing 8 (Samd8), mRNA [NM_026283]	1.28809	1.16128	-1.04156	1.17283	1.22157	1.13363	2.27177	-1.1922	1.02	1.04331	1.13617	1.02678
NM_178902	A_51_P341801	Mus musculus mitochondrial tumor suppressor 1 (Mtus1), transcript variant 2, mRNA [NM_178902]	-1.48487	2.27123	-1.19404	-1.50775	-1.18222	-1.12733	-1.40464	-1.31978	-1.46766	-1.55393	-1.42687	-1.73805
NM_008577	A_51_P472901	Mus musculus solute carrier family 3 (activators of dibasic and neutral amino acid transport), member 2 (Slc3a2), m	1.72372	1.57672	1.58803	1.96986	1.83339	1.94162	1.00638	1.26775	1.32995	1.65	1.87582	2.271
NM_026175	A_51_P504442	Mus musculus splicing factor 3a, subunit 1 (Sf3a1), mRNA [NM_026175]	1.87333	2.27055	1.37326	1.73995	1.98058	1.24595	1.21095	-1.23602	-1.31625	-1.29643	-1.04265	-1.27152
NM_026862	A_51_P385718	Mus musculus RIKEN cDNA 1190003K14 gene (1190003K14Rik), mRNA [NM_026862]	1.25609	1.18596	1.02654	1.09032	1.16291	1.07359	1.21972	1.24502	2.27035	1.50667	-1.0103	1.28557
NM_010451	A_51_P501803	Mus musculus homeo box A2 (Hoxa2), mRNA [NM_010451]	1.44191	1.2713	-1.02048	1.05476	-1.38055	-1.3085	2.2679	1.68179	1.24215	-1.33767	-1.09317	-1.74074
AK007938	A_51_P312268	Mus musculus 10 day old male pancreas cDNA, RIKEN full-length enriched library, clone:1810062O18 product:hypothetic	1.89247	1.35963	1.74292	1.60322	1.85684	1.63071	1.34265	1.01429	2.26786	1.89256	1.97765	1.7272
AK077047	A_51_P302527	Mus musculus adult male testis cDNA, RIKEN full-length enriched library, clone:4932438I04 product:NIMA (never in mi	1.10419	1.47228	1.08803	2.26697	1.29645	1.66103	-1.05305	1.14908	1.00728	1.01717	-1.01557	1.24351
BC027640	A_51_P211880	Mus musculus similar to Methylcrotonoyl-Coenzyme A carboxylase 2 (beta) (predicted), mRNA (cDNA clone MGC:41339 IMA	-1.87964	-1.65123	-1.49015	1.00725	-1.6494	-2.03028	1.03702	1.21742	1.65838	2.26661	1.14981	-1.07616
AK010010	A_51_P442765	Mus musculus adult male tongue cDNA, RIKEN full-length enriched library, clone:2310061N02 product:hypothetical prot	1.26945	1.23753	1.19333	1.15677	1.27806	1.63325	1.07219	1.24084	1.44441	2.26629	1.42318	1.74049
NM_008110	A_51_P220806	Mus musculus growth differentiation factor 9 (Gdf9), mRNA [NM_008110]	1.53364	-1.02557	1.4302	1.79252	2.26584	1.92498	1.46752	-1.04447	1.28903	1.77821	2.18447	1.79524
AK034197	A_51_P489034	Mus musculus adult male diencephalon cDNA, RIKEN full-length enriched library, clone:9330162L24 product:hypothetica	-1.00187	-1.26228	-1.09379	1.07922	1.26237	-1.09688	-1.3555	1.0943	-1.03381	2.26579	-1.15587	1.24354
NM_013641	A_51_P144303	Mus musculus prostaglandin E receptor 1 (subtype EP1) (Ptger1), mRNA [NM_013641]	-1.19106	-1.51216	-1.1366	-1.34527	-1.25182	-1.28062	-2.26577	-2.07397	-1.99251	-1.57194	-2.09926	-1.8168
XM_135854	A_51_P389050	PREDICTED: hypothetical protein LOC75404 [Mus musculus], mRNA sequence [XM_135854]	-1.17837	-1.20403	-1.15691	1.0687	-1.19803	-1.08599	-1.00096	2.2655	-1.02135	1.23156	1.15504	1.23845
NM_025976	A_51_P511691	Mus musculus bifunctional apoptosis regulator (Bfar), mRNA [NM_025976]	2.26541	-1.17442	1.73719	1.93914	2.12593	1.90742	1.08699	-1.00549	1.06282	-1.02866	1.13291	1.13405
AF138742	A_51_P483576	Mus musculus immunoglobulin J-C lambda 3 cluster mRNA sequence. [AF138742]	-1.1495	1.74037	2.26535	1.14024	1.52913	1.62417	-1.0681	1.15141	1.28168	-1.05865	1.4835	1.2976
NM_023042	A_51_P297961	Mus musculus RecQ protein-like (Recql), mRNA [NM_023042]	-1.29024	-1.51665	-1.8777	-2.2651	-1.9435	-1.68979	-1.25424	-1.50687	-1.3964	-1.59593	-1.77568	-1.70392
NM_010068	A_51_P341540	Mus musculus DNA methyltransferase 3B (Dnmt3b), transcript variant 3, mRNA [NM_010068]	1.03673	1.19135	1.16544	1.24166	1.01014	1.10196	1.15778	-1.04231	1.83265	2.26477	1.14064	1.15719
NM_025578	A_51_P121325	Mus musculus mitochondrial ribosomal protein S25 (Mrps25), mRNA [NM_025578]	2.26466	2.01189	1.97984	1.50667	1.7761	1.63849	-1.13013	-1.33949	-1.0697	-1.13478	-1.18433	-1.20127
NM_021426	A_51_P434041	Mus musculus RIKEN cDNA C030019F02 gene (C030019F02Rik), mRNA [NM_021426]	-1.15598	-1.31181	-1.29465	-1.87461	-1.35625	-1.67728	-1.17247	-1.29735	-1.63926	-2.08187	-1.91114	-2.26357
AK172914	A_51_P148069	Mus musculus mRNA for mKIAA0205 protein [AK172914]	1.15511	-1.16586	-1.36092	-1.3507	-1.25406	-1.73059	-1.32693	-1.31555	-1.29485	-2.26302	-1.63544	-1.81441
NM_013717	A_51_P472241	Mus musculus endothelial precursor protein B9 (Eppb9), mRNA [NM_013717]	2.26299	2.21522	1.73833	1.28588	1.59391	1.76951	1.25754	-1.01717	-1.23035	-1.2234	-1.30442	-1.57803
NAP024847-00	A_51_P270093	Unknown	-1.09852	1.04126	2.26272	1.26674	1.10098	1.45088	1.12753	1.38244	1.11384	1.4448	1.07606	1.4122
NM_009531	A_51_P392705	Mus musculus xeroderma pigmentosum, complementation group C (Xpc), mRNA [NM_009531]	2.26256	1.59285	1.42944	1.68041	1.67382	1.29731	2.05089	1.15994	1.21198	1.16478	1.04026	-1.2879
AK018549	A_51_P481788	Mus musculus adult male colon cDNA, RIKEN full-length enriched library, clone:9030612K14 product:unknown EST, full	-1.0073	-1.28536	-1.47741	-1.29345	-1.25666	-2.26248	-1.02086	-1.17528	-1.28375	-1.43591	-1.15639	-1.36211
A_51_P211757	A_51_P211757	Unknown	1.01577	-1.07101	-1.0594	1.04759	-1.13129	-1.35972	1.3262	1.09797	-1.046	2.26225	1.0374	-1.00901
NM_023363	A_51_P453926	Mus musculus RIKEN cDNA 2810426N06 gene (2810426N06Rik), mRNA [NM_023363]	-1.93061	-1.456	-1.94866	-1.53158	-1.4541	-2.26219	1.07526	2.03178	1.08427	-1.05222	-1.06058	1.0313
NM_010171	A_51_P236846	Mus musculus coagulation factor III (F3), mRNA [NM_010171]	2.01861	1.3269	1.25092	2.26209	2.19502	1.66817	2.26188	1.22095	1.63678	1.33042	2.08685	1.10202
NM_138951	A_51_P198673	Mus musculus cDNA sequence BC021608 (BC021608), mRNA [NM_138951]	-1.63316	-2.01209	-1.69836	1.53483	-1.85376	-1.69192	1.4246	1.4025	2.26197	1.55093	1.40597	1.18177
NM_026071	A_51_P467006	Mus musculus solute carrier family 25 (mitochondrial deoxynucleotide carrier), member 19 (Slc25a19), mRNA [NM_02607	1.58919	1.17195	-1.0178	1.2162	1.38866	-1.10898	2.26196	-1.11335	1.29994	1.191	1.06244	-1.38418
BC058094	A_51_P363537	Mus musculus small optic lobes homolog (Drosophila), mRNA (cDNA clone MGC:66979 IMAGE:6824892), complete cds. [BC05	1.29091	2.26163	1.19224	1.35638	1.20639	1.12941	1.03837	-1.00485	1.19097	1.00546	1.01878	-1.17036
NM_178597	A_51_P132849	Mus musculus calcium/calmodulin-dependent protein kinase II gamma (Camk2g), mRNA [NM_178597]	-1.32776	-1.31595	-2.23689	-1.36324	-1.23003	-1.39411	-1.27252	-1.6144	-1.30874	-2.26152	-1.47272	-1.85169
NM_198899	A_51_P148838	Mus musculus UDP-glucose ceramide glucosyltransferase-like 1 (Ugcgl1), mRNA [NM_198899]	-1.0476	1.25011	1.43808	1.03178	1.0815	1.26759	1.28901	-1.17555	2.2615	1.09728	1.0275	1.41175
AK015139	A_51_P273613	Mus musculus adult male testis cDNA, RIKEN full-length enriched library, clone:4930414N06 product:hypothetical prot	1.01535	1.21962	1.703	1.13522	1.19457	2.26129	-1.1725	-1.08379	1.05855	-1.03823	-1.06514	1.1003
NM_145465	A_51_P221625	Mus musculus serine/threonine kinase 24 (STE20 homolog, yeast) (Stk24), mRNA [NM_145465]	1.32504	-1.01144	-1.27923	1.20346	1.27569	-1.26185	2.26119	-1.0824	1.25787	1.19272	-1.06177	1.07775
NM_020024	A_51_P347716	Mus musculus TAF10 RNA polymerase II, TATA box binding protein (TBP)-associated factor (Taf10), mRNA [NM_020024]	-1.01431	-1.1542	-1.19139	-1.48828	-1.21953	-2.26096	-1.02089	1.03415	-1.22825	-1.14089	-1.05189	-1.13999
NM_008650	A_51_P193935	Mus musculus methylmalonyl-Coenzyme A mutase (Mut), mRNA [NM_008650]	-1.01141	-1.26124	-1.57957	-1.75407	-1.56765	-2.26096	-1.24804	-1.47837	-1.21054	-1.7725	-1.37883	-1.94189
BC003460	A_51_P195534	Mus musculus ankyrin repeat domain 22, mRNA (cDNA clone MGC:6812 IMAGE:2648395), complete cds. [BC003460]	1.0676	1.14325	-1.08407	1.19653	1.1217	2.14522	-2.26016	-1.8447	-2.01989	-1.44569	-1.73206	-1.60106
NM_019832	A_51_P459320	Mus musculus G kinase anchoring protein 1 (Gkap1), mRNA [NM_019832]	1.26949	-1.21369	-1.29469	-1.01923	-1.1456	-2.26002	1.46364	1.2281	1.06018	1.23981	1.2736	1.13147
NM_021369	A_51_P499653	Mus musculus cholinergic receptor, nicotinic, alpha polypeptide 6 (Chrna6), mRNA [NM_021369]	1.35767	1.33745	1.3936	1.58346	1.44599	1.2262	1.22265	-1.09481	1.26499	2.25958	1.02447	1.17642
NM_033608	A_51_P156113	Mus musculus immunoglobulin superfamily, member 9 (Igsf9), mRNA [NM_033608]	-1.48267	-2.25944	-2.0027	-1.56978	-1.45152	-2.1528	-1.08492	1.13207	1.32299	1.53755	-1.00811	1.10173
NM_146948	A_51_P376207	Mus musculus olfactory receptor 342 (Olfr342), mRNA [NM_146948]	-1.10704	1.1256	1.11472	1.01226	-1.01778	1.06806	1.07664	1.15063	-1.0101	1.26916	1.30181	2.25922
NM_153789	A_51_P324303	Mus musculus myosin regulatory light chain interacting protein (Mylip), mRNA [NM_153789]	1.70341	1.33359	1.48958	1.76073	1.19654	1.09306	1.59083	1.13833	2.25906	1.13737	1.18234	-1.35882
NM_008468	A_51_P425944	Mus musculus karyopherin (importin) alpha 6 (Kpna6), mRNA [NM_008468]	-2.10672	-1.50431	-1.43341	-1.22618	-1.79669	-1.76621	2.0697	1.61152	2.25897	1.91297	1.36222	2.07654
XM_139378	A_51_P281795	PREDICTED: similar to mKIAA1750 protein [Mus musculus], mRNA sequence [XM_139378]	-1.67739	-1.76921	-2.25806	-1.02754	-1.06896	-1.94614	-1.10289	1.10617	-1.27902	1.57442	1.27704	1.05499
NM_146191	A_51_P398436	Mus musculus leucine-rich repeat kinase 1 (Lrrk1), mRNA [NM_146191]	-1.19174	-1.17504	-1.73544	-2.06793	-2.06677	-2.25751	1.08085	-1.43406	-1.57896	-1.49128	-1.70101	-1.89114
NM_013561	A_51_P175988	Mus musculus 5-hydroxytryptamine (serotonin) receptor 3A (Htr3a), mRNA [NM_013561]	-1.21262	1.60198	-1.1185	1.67313	1.19752	1.30574	-1.23653	1.25144	1.23315	1.6176	1.02779	2.257
NM_025499	A_51_P179461	Mus musculus RIKEN cDNA 1700027M21 gene (1700027M21Rik), mRNA [NM_025499]	-1.0378	2.257	1.04943	1.1962	1.27774	1.19567	1.00839	1.41623	1.05445	1.55362	1.70672	1.5297
AK009939	A_51_P130203	Mus musculus adult male tongue cDNA, RIKEN full-length enriched library, clone:2310056B04 product:unknown EST, full	-1.40716	-1.70362	-1.64712	-2.01206	-1.56811	-2.03428	-1.2491	-1.23066	-1.47445	-2.2568	-1.52048	-1.82336
NM_030744	A_51_P466781	Mus musculus ropporin, rhophilin associated protein 1 (Ropn1), mRNA [NM_030744]	1.01099	1.01265	1.17638	1.29037	2.02785	1.14657	-1.97194	-1.80715	-2.25635	-1.50019	-1.77131	-1.97833
NM_172532	A_51_P491504	Mus musculus aldehyde dehydrogenase family 5, subfamily A1 (Aldh5a1), mRNA [NM_172532]	-1.02721	-1.44323	-1.60875	-1.66227	-1.40597	-1.78717	1.04777	-1.69034	-1.34488	-1.99532	-1.56542	-2.25564
NM_022022	A_51_P484653	Mus musculus ubiquitination factor E4B, UFD2 homolog (S. cerevisiae) (Ube4b), mRNA [NM_022022]	1.1208	1.03722	-1.20891	-1.41507	-1.4706	-1.62908	2.25538	1.19313	1.30462	-1.12443	1.03371	-1.49306
BC022619	A_51_P473918	Mus musculus pam, highwire, rpm 1, mRNA (cDNA clone IMAGE:4188302), containing frame-shift errors. [BC022619]	-1.04098	-1.18935	-1.85523	-1.77325	-1.66272	-2.25528	-1.02868	-1.16882	-1.25166	-1.95207	-1.25795	-1.49336
NM_015808	A_51_P305640	Mus musculus keratin associated protein 5-1 (Krtap5-1), mRNA [NM_015808]	2.25524	1.78751	1.61078	1.71578	1.80749	1.10852	1.61334	1.06978	1.17576	1.10634	-1.13146	-1.00716
AK015642	A_51_P203547	Mus musculus adult male testis cDNA, RIKEN full-length enriched library, clone:4930488B01 product:unknown EST, full	-1.41549	-1.28651	-1.27206	-1.45029	-1.62808	-1.42805	-1.15025	-1.04554	2.25484	-1.0602	-1.36811	-1.37869
NM_011504	A_51_P304469	Mus musculus syntaxin binding protein 3 (Stxbp3), transcript variant 2, mRNA [NM_011504]	-1.15822	-1.37978	-1.50737	-1.54745	-1.33332	-1.46882	-1.33038	-1.62397	-1.31857	-2.25455	-1.47006	-1.557
NM_133804	A_51_P169275	Mus musculus heat shock 70kDa protein 5 binding protein 1 (Hspa5bp1), mRNA [NM_133804]	-1.54583	-1.98035	-1.58327	-1.41759	-1.76856	-1.66092	-1.33841	-1.66862	-2.06247	-2.25454	-2.03845	-2.19725
NM_133947	A_51_P106011	Mus musculus nuclear mitotic apparatus protein 1 (Numa1), mRNA [NM_133947]	-1.3394	-1.11053	-1.21829	-2.25425	-1.19301	-1.57114	-1.51231	-1.42528	-1.91467	-1.99675	-2.02738	-1.86471
NM_177152	A_51_P428134	Mus musculus leucine-rich repeats and immunoglobulin-like domains 3 (Lrig3), mRNA [NM_177152]	-1.00257	-1.06353	-1.98113	1.0236	1.15116	-1.04604	-1.03338	-1.18569	-1.10895	-2.25351	-1.36714	-1.67367
NM_026837	A_51_P441837	Mus musculus transmembrane protein 53 (Tmem53), mRNA [NM_026837]	-1.08345	-1.23298	-1.62791	-1.77222	-1.64742	-2.25238	1.03051	-1.07578	-1.30248	-1.85822	-1.53177	-1.14942
NM_029576	A_51_P344947	Mus musculus RAB1B, member RAS oncogene family (Rab1b), mRNA [NM_029576]	-1.55213	-1.43219	-1.50335	-1.52763	-1.34539	-1.32195	-1.09526	-2.25199	-1.93146	-1.66727	-1.8373	-1.60608
NM_023480	A_51_P389421	Mus musculus fumarylacetoacetate hydrolase domain containing 1 (Fahd1), mRNA [NM_023480]	-1.19947	-1.4418	-1.69733	-1.72905	-1.80648	-2.25195	1.2287	1.03852	-1.07181	-1.42074	-1.14709	-1.54494
BG293504	A_51_P470077	BG293504 602390431F1 NIH_MGC_94 Mus musculus cDNA clone IMAGE:4502574 5', mRNA sequence [BG293504]	2.25163	1.04697	1.1402	1.10731	-1.08516	1.0968	1.04366	-1.15516	-1.00748	1.09133	1.16135	1.03421
NM_025439	A_51_P359237	Mus musculus transmembrane protein 9 (Tmem9), mRNA [NM_025439]	-1.5371	-1.58335	-2.25121	-2.10884	-1.67853	-2.04396	-1.21999	-1.11967	-1.43571	-1.61289	-1.44454	-1.51113
NM_033146	A_51_P272147	Mus musculus RIKEN cDNA 1500005A01 gene (1500005A01Rik), mRNA [NM_033146]	-1.34197	-1.59916	-1.66696	-2.18315	-1.80414	-2.25114	-1.23933	-1.43457	-1.58862	-1.98061	-1.9174	-1.87273
XM_129785	A_51_P367734	PREDICTED: similar to 130kDa-Ins(1,4,5)P3 binding protein [Mus musculus], mRNA sequence [XM_129785]	1.3477	2.01236	1.28629	1.46782	1.25464	1.18525	-1.19213	-1.05727	1.02592	2.25033	1.09759	1.5331
NM_022331	A_51_P434101	Mus musculus homocysteine-inducible, endoplasmic reticulum stress-inducible, ubiquitin-like domain member 1 (Herpud	1.93471	1.83274	1.91582	2.05764	2.06374	2.25032	1.33695	-1.30706	1.17933	1.29528	1.57923	1.53749
AK013921	A_51_P510914	Mus musculus 13 days embryo head cDNA, RIKEN full-length enriched library, clone:3100002L24 product:similar to KRUP	-1.07574	-2.0782	-2.2499	-1.67061	-1.88618	-1.79208	1.0028	-1.19464	-1.60748	-1.44252	-1.33348	-1.24368
XM_125902	A_51_P323365	PREDICTED: exportin, tRNA (nuclear export receptor for tRNAs) [Mus musculus], mRNA sequence [XM_125902]	1.68707	1.29376	-1.16618	1.5661	-1.82392	-1.95824	1.13767	1.28343	1.46156	-1.53155	2.24981	-1.08148
A_51_P194968	A_51_P194968	Unknown	1.2503	2.24974	-1.2202	-1.30208	-1.25032	2.06183	1.17088	1.62735	1.27229	1.44403	1.33917	1.50195
NM_019877	A_51_P230904	Mus musculus coatomer protein complex, subunit zeta 2 (Copz2), mRNA [NM_019877]	-1.29058	-1.23695	-1.19551	-1.60815	-1.8901	-1.41043	-1.05622	-1.39827	-1.77791	-2.23121	-2.24924	-2.14996
NM_011141	A_51_P511269	Mus musculus POU domain, class 3, transcription factor 1 (Pou3f1), mRNA [NM_011141]	1.2006	-1.00326	-1.00738	1.32465	-1.0647	1.30498	1.58802	1.31488	1.12661	2.01633	1.68432	2.24911
NM_178020	A_51_P390480	Mus musculus hyaluronidase 3 (Hyal3), mRNA [NM_178020]	-1.49966	-1.26023	1.10109	-1.18823	-1.32329	-1.33012	1.00658	-1.03347	1.24193	2.24899	1.10629	1.48152
AK035739	A_51_P302796	Mus musculus adult male urinary bladder cDNA, RIKEN full-length enriched library, clone:9530097O21 product:hypothet	1.38573	-1.00673	-1.18435	-1.05123	-1.02122	-1.03987	1.08527	1.29609	1.5476	2.24899	1.29713	1.69367
NM_026712	A_51_P503543	Mus musculus zinc finger protein 414 (Zfp414), mRNA [NM_026712]	-1.14498	-1.41349	-1.85973	-1.78308	-1.55635	-2.24829	-1.06115	-1.64385	-1.49206	-1.92105	-1.68557	-2.02481
NM_026538	A_51_P363030	Mus musculus DEAD (Asp-Glu-Ala-Asp) box polypeptide 56 (Ddx56), mRNA [NM_026538]	1.06036	1.04258	-1.03186	1.27382	-1.11466	-1.11027	1.16251	2.24815	-1.52819	1.4212	-1.20778	-1.59961
BC037217	A_51_P449911	Mus musculus CCR4-NOT transcription complex, subunit 6, mRNA (cDNA clone IMAGE:5355497), with apparent retained int	-1.17697	-1.29475	-1.94369	-1.61582	-1.74731	-1.95985	1.17194	-1.28587	-1.53547	-2.24759	-1.82584	-2.0824
BC027085	A_51_P364188	Mus musculus, clone IMAGE:5360508, mRNA [BC027085]	-1.27498	-1.50729	-1.39366	-1.56958	-1.76345	-2.24751	-1.08623	-1.06273	-1.27273	-1.41545	-1.29698	-1.32703
NM_018805	A_51_P410715	Mus musculus heparan sulfate (glucosamine) 3-O-sulfotransferase 3B1 (Hs3st3b1), mRNA [NM_018805]	-2.24733	-1.09565	-2.04493	-1.81795	-2.18132	-1.85229	-1.91171	-1.48145	-1.52095	-1.33469	-1.7535	-1.60569
NM_011406	A_51_P277376	Mus musculus solute carrier family 8 (sodium/calcium exchanger), member 1 (Slc8a1), mRNA [NM_011406]	-1.39447	-1.45807	-1.88143	-1.40399	-1.57625	-1.71141	-1.40212	-2.24706	-1.68904	-1.9818	-1.42615	-1.59548
NM_010147	A_51_P511930	Mus musculus epsin 1 (Epn1), mRNA [NM_010147]	1.10205	-1.23929	1.79622	1.17432	-1.03737	-1.13136	1.4182	1.82288	1.72398	2.24676	1.52513	-1.00271
NM_008286	A_51_P187242	Mus musculus histamine receptor H 2 (Hrh2), transcript variant 2, mRNA [NM_008286]	-1.08899	1.04475	1.56477	1.57549	1.55782	1.33212	1.23213	1.19423	1.42864	2.24669	1.33939	2.05293
NM_153576	A_51_P294235	Mus musculus cDNA sequence BC024561 (BC024561), mRNA [NM_153576]	1.11177	-2.24629	-2.06887	-1.42006	-1.30779	-1.96926	1.19223	-1.62184	-1.95825	-1.50977	-1.85255	-1.54952
AK046964	A_51_P299632	Mus musculus 10 days neonate cerebellum cDNA, RIKEN full-length enriched library, clone:B930008C19 product:HYPOTHET	-1.13118	-1.32828	-1.49037	-1.30108	-1.13874	-2.24607	-1.06833	-1.05786	-1.15528	-1.17865	-1.01999	-1.08173
NM_025316	A_51_P201904	Mus musculus NADH dehydrogenase (ubiquinone) 1 beta subcomplex, 5 (Ndufb5), mRNA [NM_025316]	1.91248	1.33354	1.25136	1.20951	1.25532	1.44963	2.24559	1.62272	1.6913	1.68548	1.82138	1.49162
NM_027470	A_51_P328760	Mus musculus p21 (CDKN1A)-activated kinase 4 (Pak4), mRNA [NM_027470]	-1.38704	-1.42385	-1.56263	-1.60654	-1.51251	-2.2454	-1.33561	-1.30637	-1.73443	-1.81068	-1.54533	-1.66873
AK046680	A_51_P208109	Mus musculus 4 days neonate male adipose cDNA, RIKEN full-length enriched library, clone:B430308D21 product:hypothe	1.04355	1.02299	-1.02225	-1.15331	-1.12938	1.01643	2.24538	1.12563	1.48276	1.09154	1.13549	1.03648
AK004912	A_51_P250777	Mus musculus adult male liver cDNA, RIKEN full-length enriched library, clone:1300005N15 product:hypothetical Prote	1.20039	1.35576	1.08133	1.43454	1.08914	1.17816	1.03448	1.01959	1.03146	1.12872	2.24481	1.05443
NM_181399	A_51_P442719	Mus musculus USP6 N-terminal like (Usp6nl), mRNA [NM_181399]	1.72598	1.94891	2.24467	1.34164	1.67274	1.42406	1.26049	-1.13778	-1.05974	-1.32143	1.09437	1.05367
NM_172761	A_51_P511899	Mus musculus cDNA sequence BC052066 (BC052066), mRNA [NM_172761]	-1.64845	-1.9853	-2.24466	-1.60697	-1.73876	-2.19105	-1.02179	-1.18223	-1.6583	-1.37515	-1.33543	-1.32834
NM_011821	A_51_P372112	Mus musculus glypican 6 (Gpc6), mRNA [NM_011821]	-1.09276	-1.10541	1.19834	1.26281	1.08847	1.00143	1.00371	2.24461	1.08352	1.295	1.1655	1.54238
NM_031999	A_51_P330298	Mus musculus transmembrane 7 superfamily member 1 (Tm7sf1), mRNA [NM_031999]	2.14568	1.34015	1.17296	1.47171	1.66565	1.33498	2.04235	1.1833	1.64968	1.69215	2.24459	1.88466
BC016522	A_51_P120048	Mus musculus TAO kinase 1, mRNA (cDNA clone MGC:29021 IMAGE:3495957), complete cds. [BC016522]	-1.1255	-1.17833	-1.64963	-1.37447	1.05281	-1.51481	-1.12564	-1.26966	-1.49057	-2.24458	-1.26981	-1.80672
AK014668	A_51_P406877	Mus musculus 0 day neonate head cDNA, RIKEN full-length enriched library, clone:4833409A17 product:hypothetical FAD	-1.14817	-1.1572	1.00555	1.22276	1.00355	1.57109	-1.2619	1.01668	1.28859	1.22163	2.2444	1.23798
NM_145611	A_51_P383737	Mus musculus ankyrin repeat domain 25 (Ankrd25), mRNA [NM_145611]	-1.22348	-1.2482	-1.73382	1.12982	-2.1608	-2.24437	1.19483	1.15737	1.30537	1.08516	-1.23895	-1.3199
NM_013865	A_51_P346722	Mus musculus N-myc downstream regulated gene 3 (Ndrg3), mRNA [NM_013865]	1.48756	-1.00339	1.18324	1.17687	1.21674	1.08244	2.24376	1.75648	1.45494	1.69589	1.70651	1.39721
NM_010255	A_51_P484869	Mus musculus guanidinoacetate methyltransferase (Gamt), mRNA [NM_010255]	-1.64711	-1.96468	-2.1375	-1.98096	-1.99319	-2.23837	-1.66206	-1.54348	-2.24365	-2.08536	-2.08827	-2.11867
NM_008446	A_51_P254811	Mus musculus kinesin family member 4 (Kif4), mRNA [NM_008446]	-1.2597	-1.13718	-1.80712	-1.50924	-1.51726	-1.64761	-1.21605	-1.06717	-1.69465	-2.2436	-1.60872	-1.57571
NM_001011862	A_51_P119135	Mus musculus olfactory receptor 699 (Olfr699), mRNA [NM_001011862]	1.26493	1.5911	1.42981	-1.06895	1.18985	1.25131	1.10575	-1.02495	-1.00683	2.24339	-1.03697	1.13486
NM_009196	A_51_P397363	Mus musculus solute carrier family 16 (monocarboxylic acid transporters), member 1 (Slc16a1), mRNA [NM_009196]	-1.15596	-1.43733	-1.475	1.0005	1.00724	-1.08662	-1.32452	-2.24329	-1.97485	-2.12091	-1.63776	-1.69526
NM_021793	A_51_P192491	Mus musculus transmembrane protein 8 (five membrane-spanning domains) (Tmem8), mRNA [NM_021793]	1.27294	1.29323	2.24243	1.30246	-1.03473	1.62431	-1.01568	-1.10563	1.28401	-1.12117	-1.37051	-1.04191
NM_008228	A_51_P507380	Mus musculus histone deacetylase 1 (Hdac1), mRNA [NM_008228]	-1.21911	-1.21427	-2.24229	-1.34811	-1.32658	-1.55374	-1.26457	-1.38224	-1.34739	-1.72983	-1.45276	-1.68135
NM_010150	A_51_P184353	Mus musculus nuclear receptor subfamily 2, group F, member 6 (Nr2f6), mRNA [NM_010150]	-1.51353	-1.639	-1.75749	-2.06733	-1.80663	-2.24067	-1.37854	-1.2323	-1.67987	-1.7617	-1.59407	-1.64762
NM_016767	A_51_P114616	Mus musculus basic leucine zipper transcription factor, ATF-like (Batf), mRNA [NM_016767]	-2.24035	-1.95619	-1.44226	-2.20905	-1.7659	-1.36408	1.10627	2.06015	1.12788	1.16848	1.3325	1.47527
NM_172628	A_51_P202592	Mus musculus SH3 domain and tetratricopeptide repeats 2 (Sh3tc2), mRNA [NM_172628]	1.01595	-1.166	-1.45057	-1.64912	-1.45309	-2.24032	1.12901	-1.30786	-1.57448	-1.84508	-1.83231	-2.21311
AK006128	A_51_P449878	Mus musculus adult male testis cDNA, RIKEN full-length enriched library, clone:1700019L09 product:ATP-binding casse	-1.68666	-1.6519	-1.27167	-1.60525	-1.53624	-1.69595	-2.04393	-2.2402	-1.73812	-2.00496	-2.02884	-1.90072
NM_013665	A_51_P232530	Mus musculus short stature homeobox 2 (Shox2), mRNA [NM_013665]	-1.23753	-1.19453	-1.32536	-1.40015	-1.00446	-1.06007	-2.20242	-2.23993	-1.50084	-1.64823	-2.00176	-1.71752
NM_008089	A_51_P318168	Mus musculus GATA binding protein 1 (Gata1), mRNA [NM_008089]	1.04241	1.30407	1.29784	1.32208	1.11466	1.51338	-1.32295	-1.07767	-1.00572	2.23941	1.08625	1.02296
AK077029	A_51_P468807	Mus musculus adult male testis cDNA, RIKEN full-length enriched library, clone:4932416M14 product:hypothetical prot	-1.21754	1.13362	-1.12473	1.21457	-1.24492	2.23914	1.54369	1.96151	1.15298	1.80324	1.16029	1.12707
NM_178620	A_51_P238734	Mus musculus RIKEN cDNA 2600014M03 gene (2600014M03Rik), mRNA [NM_178620]	1.4081	1.26524	1.17843	1.62859	1.31016	1.08848	2.23857	1.08276	1.10373	1.35132	1.43647	1.35071
NM_024223	A_51_P314397	Mus musculus cysteine rich protein 2 (Crip2), mRNA [NM_024223]	-1.6015	-1.81389	-1.65526	-1.66982	-1.14327	-1.2502	-1.53472	-1.45339	-1.43144	-2.23845	-1.39507	-1.19663
NM_010999	A_51_P459908	Mus musculus olfactory receptor 56 (Olfr56), mRNA [NM_010999]	-1.24369	1.91178	-1.13738	-1.50152	-1.20978	-2.18647	-2.2384	-1.06199	-1.44109	-1.01454	-1.38255	2.23761
NM_019394	A_51_P343276	Mus musculus melanoma inhibitory activity 1 (Mia1), mRNA [NM_019394]	-1.2155	1.25463	1.09826	1.33253	1.49605	2.23838	-1.19588	1.13369	1.21079	1.95789	1.2215	1.30833
BC016891	A_51_P183446	Mus musculus CEA-related cell adhesion molecule 1, mRNA (cDNA clone MGC:18556 IMAGE:4218391), complete cds [BC01689	-1.13945	-1.0977	1.13855	1.03507	-1.06438	1.08054	-1.16899	2.23738	1.00572	1.11882	1.11189	1.29246
NM_028803	A_51_P273686	Mus musculus glucan (1,4-alpha-), branching enzyme 1 (Gbe1), mRNA [NM_028803]	1.78115	1.08819	-1.06263	1.3814	1.14818	-1.01683	2.2373	2.00048	1.69583	1.70864	1.96808	2.13446
NM_011542	A_51_P351273	Mus musculus transcription elongation factor A (SII), 3 (Tcea3), mRNA [NM_011542]	-1.68791	-1.43649	-1.18484	1.10005	-2.23727	-2.02489	-1.09334	-1.55316	-1.23567	-1.88443	-1.80892	-1.79498
NM_019810	A_51_P241868	Mus musculus solute carrier family 5 (sodium/glucose cotransporter), member 1 (Slc5a1), mRNA [NM_019810]	1.44159	2.23707	1.78199	1.35742	1.57976	1.46547	1.02265	1.16266	1.05011	1.31455	1.02739	1.26745
NM_198249	A_51_P419925	Mus musculus RIKEN cDNA E130112L23 gene (E130112L23Rik), mRNA [NM_198249]	-1.59653	-1.34491	-1.4805	-2.00325	-2.23615	-1.88041	1.09768	-1.52363	-1.4913	-1.8789	-1.71486	-1.47052
NM_011723	A_51_P312121	Mus musculus xanthine dehydrogenase (Xdh), mRNA [NM_011723]	1.74034	1.61858	1.23865	1.55753	1.65008	-1.05158	2.23559	1.44633	2.13224	1.26284	1.1074	-1.18622
NM_016671	A_51_P183915	Mus musculus interleukin 27 receptor, alpha (Il27ra), mRNA [NM_016671]	2.23555	1.3599	1.38968	-1.39258	1.18881	1.18878	-1.27205	1.1523	1.56677	-1.4399	-2.10381	-1.71197
AK079363	A_51_P441942	Mus musculus 16 days neonate cerebellum cDNA, RIKEN full-length enriched library, clone:9630044B19 product:Tial1 cy	-1.24765	-1.35736	-1.50933	-1.64629	-1.65503	-1.50894	-1.32995	-1.36909	-1.44333	-2.23531	-1.78654	-1.82737
NM_010795	A_51_P385697	Mus musculus mannoside acetylglucosaminyltransferase 3 (Mgat3), mRNA [NM_010795]	-1.78227	-1.64195	-1.79675	-1.9703	-1.86591	-1.65933	-1.59929	-1.47439	-1.37664	-2.22819	-2.23523	-2.21567
NM_025584	A_51_P351765	Mus musculus RIKEN cDNA 2410026K10 gene (2410026K10Rik), mRNA [NM_025584]	-1.40038	-1.38644	-1.1023	-1.4042	-1.31778	-1.48602	1.04703	-1.30553	-2.2352	-1.94189	-1.57599	-1.64754
NM_026393	A_51_P480233	Mus musculus RIKEN cDNA 1110025F24 gene (1110025F24Rik), mRNA [NM_026393]	1.15953	-1.57478	-1.15827	-2.23513	-1.28432	-1.80155	1.47682	-1.07303	1.14193	-1.31872	-1.07756	-1.78681
NM_011275	A_51_P483379	Mus musculus ribonuclease H1 (Rnaseh1), mRNA [NM_011275]	1.48191	1.19914	1.19679	2.23229	1.27357	1.05934	1.3422	-1.08395	1.21596	1.04842	1.05605	-1.18953
A_51_P442164	A_51_P442164	Unknown	1.23306	1.1578	2.23219	1.16496	1.12784	1.10945	1.00238	1.06843	1.08454	1.23164	1.08701	-1.02729
NM_019920	A_51_P173555	Mus musculus mitogen-activated protein kinase kinase 1 interacting protein 1 (Map2k1ip1), mRNA [NM_019920]	1.12161	-1.28618	-2.23188	-1.20647	-1.17443	-1.33034	1.10943	-1.12218	-1.06566	-1.25354	-1.05088	-1.17457
AK016981	A_51_P217273	Mus musculus adult male testis cDNA, RIKEN full-length enriched library, clone:4933429H19 product:hypothetical TonB	-1.62523	1.30117	1.45475	1.11846	1.39136	1.15148	1.12786	2.2313	1.32839	1.25622	1.2093	1.23838
XM_146248	A_51_P295277	PREDICTED: MYST histone acetyltransferase (monocytic leukemia) 3 [Mus musculus], mRNA sequence [XM_146248]	2.12732	1.24071	1.15272	1.04213	1.15439	2.2309	1.06604	1.3932	1.09226	1.19637	1.32045	1.01897
NM_144916	A_51_P164934	Mus musculus cDNA sequence BC014685 (BC014685), mRNA [NM_144916]	1.08458	1.01765	-1.18431	-1.3229	-1.41913	-1.30795	1.68977	-1.44827	1.15669	-1.0658	1.11245	-2.23023
NM_010790	A_51_P358633	Mus musculus maternal embryonic leucine zipper kinase (Melk), mRNA [NM_010790]	-1.61809	-1.51476	-2.12137	-2.23003	-1.99744	-2.02839	-1.20874	-1.26673	-1.86327	-2.20884	-1.97146	-1.83865
NM_026365	A_51_P150608	Mus musculus jagunal homolog 1 (Drosophila) (Jagn1), mRNA [NM_026365]	2.22994	1.21984	1.44013	1.90068	1.92872	1.42546	1.38711	1.05154	1.10035	1.38305	1.52659	1.30791
NM_178384	A_51_P223624	Mus musculus zinc finger protein 74 (Zfp74), mRNA [NM_178384]	1.1881	1.47774	1.4617	1.68871	1.45857	1.85027	1.08211	2.22993	1.38329	1.06336	1.17632	1.15606
NM_009386	A_51_P390734	Mus musculus tight junction protein 1 (Tjp1), mRNA [NM_009386]	-1.0592	-1.21577	-1.7956	-1.6067	-1.33343	-1.98673	-1.1665	-1.6036	-1.56771	-2.09691	-1.61032	-2.22925
NM_028871	A_51_P339273	Mus musculus heterogeneous nuclear ribonucleoprotein R (Hnrpr), mRNA [NM_028871]	-1.39522	-1.53039	-2.22903	-1.72415	-1.92872	-2.04634	-1.28891	-1.78994	-1.83976	-2.15674	-1.60982	-1.8805
NM_008378	A_51_P483220	Mus musculus imprinted and ancient (Impact), mRNA [NM_008378]	1.87202	1.47333	1.34439	2.19432	2.22855	1.66085	1.55005	-1.03275	1.30107	-1.13837	1.52966	1.3339
NM_019574	A_51_P176522	Mus musculus zinc finger protein 278 (Zfp278), mRNA [NM_019574]	-1.12434	-1.10237	-1.18274	-1.33743	-1.02122	1.1323	2.22807	1.1592	-1.09028	-1.08765	-1.19412	-1.00815
NM_172295	A_51_P460748	Mus musculus cDNA sequence BC037703 (BC037703), mRNA [NM_172295]	-1.22143	-1.0111	-1.09057	1.18022	1.01842	1.08181	1.19536	2.22737	1.06248	1.29743	1.1746	1.35466
NM_026459	A_51_P166346	Mus musculus RIKEN cDNA 1700112P19 gene (1700112P19Rik), mRNA [NM_026459]	1.12674	1.22732	2.22718	1.00244	1.55402	1.14874	1.08578	2.13757	1.06761	1.51352	1.54407	1.27463
BU605312	A_51_P444795	BU605312 mah89f12.y1 McCarrey Eddy 18 day leptotene and zygotene spermatocytes Mus musculus cDNA clone IMAGE:636765	-1.10497	-1.15904	-1.0905	1.30206	1.1377	1.12195	1.4962	1.78266	1.49005	1.08145	2.22686	1.27317
NM_021316	A_51_P323518	Mus musculus RIKEN cDNA 1500001H12 gene (1500001H12Rik), mRNA [NM_021316]	1.19931	1.54866	2.22678	1.23837	1.38053	1.60157	1.16851	1.0066	1.53064	1.36263	1.03367	1.33348
NM_178848	A_51_P411909	Mus musculus sirtuin 5 (silent mating type information regulation 2 homolog) 5 (S. cerevisiae) (Sirt5), mRNA [NM_17	-1.25018	-1.31232	-1.67048	-1.91451	-1.85261	-2.22656	1.06888	1.1317	-1.37366	-1.60892	-1.41568	-1.66366
AK015926	A_51_P115526	Mus musculus adult male testis cDNA, RIKEN full-length enriched library, clone:4930528G09 product:similar to CDNA F	-1.17266	-1.04226	-1.02868	1.14935	1.0797	1.12433	-1.02404	1.23913	1.07729	2.22649	1.3317	1.13769
NM_020619	A_51_P188666	Mus musculus glucosidase 1 (Gcs1), mRNA [NM_020619]	1.0956	1.04681	-1.21362	-1.13732	-1.07364	-1.44298	2.22647	-1.16136	1.06071	-1.23426	-1.20884	-1.44161
NM_145404	A_51_P298538	Mus musculus cDNA sequence BC006705 (BC006705), mRNA [NM_145404]	-1.09138	-1.18046	-1.42751	-1.61685	-1.37626	-2.22642	-1.12237	1.12502	-1.11423	-1.17412	-1.06282	-1.26356
NM_199021	A_51_P141580	Mus musculus dipeptidylpeptidase 10 (Dpp10), mRNA [NM_199021]	2.22636	-1.06711	1.05946	1.03611	1.15421	-1.43022	-1.12101	1.06212	1.18762	1.43859	1.05301	1.24843
NM_146067	A_51_P516078	Mus musculus RIKEN cDNA C530044N13 gene (C530044N13Rik), mRNA [NM_146067]	1.02081	-1.05307	-1.166	-1.3996	-1.26674	-1.33533	1.04488	1.20865	-1.37967	-1.90014	-1.88837	-2.22622
NM_147022	A_51_P124242	Mus musculus olfactory receptor 381 (Olfr381), mRNA [NM_147022]	1.30338	-1.30589	-1.07756	1.18481	1.26879	1.02571	1.25005	1.97419	1.36227	2.22561	1.2412	1.32793
NM_011740	A_51_P480709	Mus musculus tyrosine 3-monooxygenase/tryptophan 5-monooxygenase activation protein, zeta polypeptide (Ywhaz), mRNA	-1.36985	-1.37555	-2.10133	-1.59185	-1.00657	-1.29484	-1.13872	-1.63029	-1.38382	-2.22554	-1.54137	-1.48423
NM_080433	A_51_P206489	Mus musculus zinc finger protein 312 (Zfp312), mRNA [NM_080433]	-1.37395	-1.01475	-1.00616	-1.05778	-1.24442	1.04893	1.0461	1.09445	1.21593	1.28171	2.22528	1.37169
NM_028774	A_51_P228802	Mus musculus ring finger protein (C3H2C3 type) 6 (Rnf6), mRNA [NM_028774]	1.12831	-1.06868	-2.22502	-1.09951	1.04262	-1.43886	1.10185	-1.11987	-1.23682	-1.61245	-1.0265	-1.18479
NM_013640	A_51_P342748	Mus musculus proteasome (prosome, macropain) subunit, beta type 10 (Psmb10), mRNA [NM_013640]	-1.02048	-1.1502	-1.39025	-1.90772	-1.78575	-2.22499	1.28216	-1.09579	1.02871	-1.71211	-1.71662	-2.12309
M77003	A_51_P471819	Mouse glycerol-3-phosphate acyltransferase mRNA, complete cds. [M77003]	-1.14661	-1.39769	-1.99945	-1.65031	-1.56835	-2.22494	-1.01115	-1.92007	-1.49237	-1.63408	-1.61354	-1.88954
NM_175145	A_51_P411019	Mus musculus RIKEN cDNA 2310003P10 gene (2310003P10Rik), mRNA [NM_175145]	1.0391	-1.01046	-1.03977	-2.22484	-1.28666	-1.73046	1.4062	-1.15121	1.11949	1.0048	1.0813	-1.89321
XM_144076	A_51_P446106	PREDICTED: similar to FLJ45686 protein [Mus musculus], mRNA sequence [XM_144076]	1.10821	-1.05944	-1.09304	-1.00186	1.01385	-1.108	2.22481	1.10561	1.18908	1.15195	-1.05323	-1.08099
NM_019785	A_51_P341324	Mus musculus ARP10 actin-related protein 10 homolog (S. cerevisiae) (Actr10), mRNA [NM_019785]	-1.10935	-1.20903	-1.21837	-1.06896	-1.30112	-2.22466	-1.27465	-1.19149	-1.34404	-1.01135	1.0612	-1.06052
AI595224	A_51_P171533	ml32b05.y1 Stratagene mouse testis (#937308) Mus musculus cDNA clone IMAGE:513681 5'. [AI595224]	1.20923	1.16674	1.14331	1.20187	1.02053	2.22394	-1.11216	1.12056	1.14254	1.2002	1.16564	1.06559
NM_011462	A_51_P195135	Mus musculus spindlin (Spin), transcript variant 1, mRNA [NM_011462]	-1.10017	-1.4939	-2.22373	-1.5799	-1.65578	-2.00698	1.00489	-1.38324	-1.3345	-1.7876	-1.48758	-1.86906
NM_001011870	A_51_P192219	Mus musculus olfactory receptor 1329 (Olfr1329), mRNA [NM_001011870]	-1.16666	1.06092	1.04048	-1.26781	1.06154	1.16577	-2.22326	-1.85089	-1.987	-1.85658	-1.87214	-1.7773
NM_011942	A_51_P520084	Mus musculus lysophospholipase 2 (Lypla2), mRNA [NM_011942]	-1.28922	-1.45578	-1.75838	-1.86957	-1.39456	-2.22276	-1.15356	-1.37913	-1.59477	-1.78464	-1.33583	-1.51436
NAP057016-1	A_51_P444871	Unknown	-1.56223	-1.1165	-2.00409	-1.05314	1.08868	-1.76572	-1.72194	1.01174	-1.34747	1.59678	-1.59867	2.22214
NM_026740	A_51_P430585	Mus musculus DNA segment, Chr 11, ERATO Doi 18, expressed (D11Ertd18e), mRNA [NM_026740]	-1.2883	-1.13024	-1.25078	-1.59612	-1.749	-2.22207	-1.02294	1.05195	-1.06146	-1.7077	-1.42655	-1.50075
NM_030058	A_51_P492270	Mus musculus serine protease inhibitor, Kunitz type 4 (Spint4), mRNA [NM_030058]	-1.04412	-1.09894	-1.12621	-1.0389	-1.04907	-1.2003	-1.0795	1.11143	1.1761	2.22154	1.10892	1.0879
BE980346	A_51_P132944	BE980346 UI-M-BG2-bch-f-04-0-UI.s1 NIH_BMAP_MSC_S1 Mus musculus cDNA clone UI-M-BG2-bch-f-04-0-UI 3', mRNA sequence	1.00543	1.24971	-1.01563	1.18883	1.19143	2.22113	1.05782	1.36974	-1.21469	1.38238	1.17658	1.51952
NM_029763	A_51_P332580	Mus musculus polymerase (RNA) III (DNA directed) polypeptide F (Polr3f), mRNA [NM_029763]	2.01419	-1.02063	1.57649	1.75105	2.22107	2.0653	1.14123	-1.05692	-1.15789	-1.03657	-1.05191	1.03781
AK007175	A_51_P346874	Mus musculus adult male testis cDNA, RIKEN full-length enriched library, clone:1700112E06 product:CDA017 homolog [H	-1.05313	-1.30205	-1.30046	-1.26519	-1.10961	-1.06628	-1.71053	-2.22097	-1.45704	-1.98744	-1.49438	-1.46262
NM_009462	A_51_P280200	Mus musculus ubiquitin specific protease 10 (Usp10), mRNA [NM_009462]	1.43707	1.26754	-1.07286	-1.13554	1.19135	1.38575	2.21548	1.80706	1.63503	1.85361	2.22092	1.97461
NM_178373	A_51_P490456	Mus musculus cell death-inducing DFFA-like effector c (Cidec), mRNA [NM_178373]	1.41371	1.23424	1.38236	1.16913	1.02171	2.22059	1.13198	1.3372	1.11191	1.4247	1.05181	1.40848
NM_144523	A_51_P129090	Mus musculus zinc finger protein 622 (Zfp622), mRNA [NM_144523]	-1.07336	2.22023	1.62733	1.05064	1.03831	1.28197	-1.02668	1.42203	1.15084	1.33437	1.45147	1.25926
NM_028238	A_51_P345560	Mus musculus Rab38, member of RAS oncogene family (Rab38), mRNA [NM_028238]	-1.12484	-1.51512	-1.61021	-1.86814	-1.69273	-2.22004	1.11695	-1.02482	-1.22177	-1.77547	-1.37846	-1.4726
NM_172715	A_51_P306731	Mus musculus hypothetical protein 4933408F15 (4933408F15), mRNA [NM_172715]	-1.21932	-1.05031	-1.04369	-1.12526	-1.13585	-1.17312	1.58356	1.35284	2.2199	1.22712	1.5691	1.62895
XM_620331	A_51_P201607	PREDICTED: Mus musculus similar to Rnf26 protein (LOC545856), mRNA [XM_620331]	-1.51357	-1.4457	-1.8296	-1.92415	-2.03606	-2.21957	-1.03623	1.03188	-1.59342	-1.56281	-1.54572	-1.67744
A_51_P464490	A_51_P464490	Unknown	-1.25012	1.06542	1.0928	-1.01958	-1.13393	1.03234	1.02429	1.3634	1.15074	2.21925	1.09846	1.22483
NM_199034	A_51_P488321	Mus musculus RIKEN cDNA 4922502D21 gene (4922502D21Rik), mRNA [NM_199034]	-1.78012	-2.21924	-1.8038	-1.47064	-2.00384	-1.64654	-1.31271	1.01113	-1.09066	1.05173	-1.04808	-1.05715
NM_177771	A_51_P429739	Mus musculus kelch-like 18 (Drosophila) (Klhl18), mRNA [NM_177771]	-1.15666	-1.06614	1.03277	1.09781	1.0319	1.11915	1.04981	1.2713	1.62189	2.21882	1.3223	1.61915
AK007218	A_51_P380556	Mus musculus adult male testis cDNA, RIKEN full-length enriched library, clone:1700120J03 product:hypothetical Rhod	1.11847	-1.21125	-1.04716	1.14664	-1.0276	-1.03743	2.21871	1.23974	1.49512	1.67583	1.32857	1.13515
NM_178192	A_51_P412050	Mus musculus histone 1, H4a (Hist1h4a), mRNA [NM_178192]	-1.41688	1.01145	-1.0153	-1.84993	-1.25592	-1.37238	-1.38183	-1.24961	-2.03879	-2.2183	-1.60641	-1.79652
NM_011999	A_51_P444092	Mus musculus C-type lectin domain family 4, member a2 (Clec4a2), mRNA [NM_011999]	-1.60283	1.14626	2.21794	-1.22921	-1.17881	1.01539	1.01762	1.5111	1.07957	1.39097	1.34331	1.22386
AK031899	A_51_P488024	Mus musculus adult male medulla oblongata cDNA, RIKEN full-length enriched library, clone:6330442B14 product:weakly	1.14404	1.10226	1.06985	2.21785	1.76389	1.99722	-1.25671	-1.18263	1.0071	1.37627	1.40388	1.16728
NM_026627	A_51_P303147	Mus musculus RIKEN cDNA 1700113O17 gene (1700113O17Rik), mRNA [NM_026627]	-1.27549	-1.27362	-1.96748	-1.09719	-1.12026	-2.21784	-1.16731	-1.07749	1.77655	1.32487	-1.48458	-1.5534
TC1430646	A_51_P146164	CA1C_MOUSE (Q60847) Collagen alpha 1(XII) chain precursor, partial (5%) [TC1430646]	-1.1078	-1.09509	-1.43132	-1.09301	-1.06991	-1.43603	-1.50163	-1.52928	-1.50537	-2.21779	-1.38789	-2.12959
NM_008127	A_51_P187121	Mus musculus gap junction membrane channel protein beta 4 (Gjb4), mRNA [NM_008127]	-1.52564	-1.32672	-1.5602	-1.54945	-1.40712	-1.52574	-1.82356	-1.88038	-2.21749	-2.10129	-1.99666	-2.06044
AK032526	A_51_P268896	Mus musculus adult male olfactory brain cDNA, RIKEN full-length enriched library, clone:6430581H11 product:retinobl	-1.02918	1.19838	1.38319	1.26587	1.06516	1.34817	1.0559	1.16098	1.10746	2.21742	1.08378	1.005
NM_009569	A_51_P360840	Mus musculus zinc finger protein, multitype 1 (Zfpm1), mRNA [NM_009569]	-1.09423	-1.17631	-1.54438	-1.54014	-1.4132	-1.72721	-1.1506	-1.21367	-2.2172	-1.36393	-1.16621	-1.18115
NM_010514	A_51_P516826	Mus musculus insulin-like growth factor 2 (Igf2), mRNA [NM_010514]	1.02526	-1.1004	-1.11214	-1.12232	-1.15596	-1.25165	2.21668	2.12269	1.70472	1.19707	1.8206	-1.01144
NM_010160	A_51_P182471	Mus musculus CUG triplet repeat, RNA binding protein 2 (Cugbp2), mRNA [NM_010160]	-1.2099	-1.40512	-2.15787	-2.21649	-1.73111	-1.66362	-1.14077	-1.53951	-1.05078	-1.46722	-1.04143	-2.17612
NM_198655	A_51_P419685	Mus musculus RIKEN cDNA 4921509C19 gene (4921509C19Rik), mRNA [NM_198655]	-1.04663	1.87375	2.21647	1.22741	-1.01782	1.50983	-1.05825	1.08162	1.14898	1.14748	1.04899	1.17595
NM_178665	A_51_P306076	Mus musculus LIM domain containing preferred translocation partner in lipoma (Lpp), mRNA [NM_178665]	-1.01027	1.02754	-1.3922	-1.1172	-1.06448	-1.29276	-1.29855	-1.14229	-1.03994	-2.21635	1.02771	-1.24353
NM_177667	A_51_P472003	Mus musculus RIKEN cDNA 4732467L16 gene (4732467L16Rik), mRNA [NM_177667]	1.13268	1.27469	2.21615	1.36413	1.43907	1.26964	1.04584	1.26273	-1.12394	1.19383	1.09451	1.22004
AK019216	A_51_P211458	Mus musculus 11 days embryo whole body cDNA, RIKEN full-length enriched library, clone:2700078E11 product:hypotheti	1.88646	1.29166	1.57402	1.27944	1.81216	1.64325	1.96508	1.12683	1.55717	2.2161	1.48452	1.1701
BC027189	A_51_P292630	Mus musculus uridine phosphorylase 2, mRNA (cDNA clone MGC:28547 IMAGE:4196835), complete cds [BC027189]	-1.25559	-1.46074	-1.49174	1.00526	-1.19008	-1.72388	2.21561	1.10195	1.47232	1.29274	1.11748	1.34918
NM_146368	A_51_P364871	Mus musculus olfactory receptor 361 (Olfr361), mRNA [NM_146368]	1.00095	1.07039	-1.05192	1.10966	1.1018	1.37926	-1.7943	-2.21516	-1.40345	-1.6276	-1.55966	-1.39645
AK029271	A_51_P450952	Mus musculus 0 day neonate head cDNA, RIKEN full-length enriched library, clone:4832408F05 product:SYNAPTONEMAL COM	-1.51052	-1.84649	-1.99556	-2.15515	-1.99993	-2.21488	-1.45338	-1.51813	-1.82294	-2.14595	-2.03154	-2.00486
NM_013538	A_51_P127196	Mus musculus cell division cycle associated 3 (Cdca3), mRNA [NM_013538]	-1.86761	-1.6494	-2.21476	-2.05705	-2.0529	-1.92994	-1.5835	-1.25807	-1.64742	-1.69272	-1.87275	-1.65808
NM_025824	A_51_P483739	Mus musculus basic leucine zipper and W2 domains 1 (Bzw1), mRNA [NM_025824]	-1.17329	-1.47507	-1.71368	-1.20773	-1.20305	-1.55011	1.03509	1.06764	-1.33444	-2.21435	1.15416	-1.06286
NM_207232	A_51_P123615	Mus musculus expressed sequence AW456874 (AW456874), mRNA [NM_207232]	1.04195	-1.14767	-1.39494	-1.65978	-1.48186	-2.21423	1.4386	1.18352	1.10866	-1.28422	1.03247	-1.20457
AF155547	A_51_P489629	Mus musculus dematin 52 kDa subunit mRNA, complete cds. [AF155547]	1.0839	1.21128	1.13072	-1.01168	-1.04352	1.02804	2.21349	1.46009	1.29809	1.22562	1.42867	1.2354
NM_022378	A_51_P190650	Mus musculus forkhead box B1 (Foxb1), mRNA [NM_022378]	1.50354	1.12549	1.38456	1.45159	1.45354	1.16012	2.21236	-1.0523	1.2386	1.44324	-1.11584	-1.16851
NM_144792	A_51_P367189	Mus musculus transmembrane protein 23 (Tmem23), mRNA [NM_144792]	-1.09241	-1.21018	-1.49667	-1.47309	-1.43871	-1.80093	-1.26007	-1.48457	-1.1882	-2.21148	-1.60035	-1.88209
AK080276	A_51_P487788	Mus musculus 3 days neonate thymus cDNA, RIKEN full-length enriched library, clone:A630019C20 product:BETA-2 ADRENE	1.16899	-1.03164	1.05285	-1.12522	-1.2861	-1.27352	2.21128	1.30713	1.15464	-1.11959	-1.04988	-1.20769
NM_009493	A_51_P196044	Mus musculus vomeronasal 2, receptor, 4 (V2r4), mRNA [NM_009493]	-1.19738	1.07875	2.21073	1.17131	-1.13145	-1.18752	-1.0548	-1.04562	1.17914	1.4037	1.60582	1.01982
AK045650	A_51_P233939	Mus musculus adult male corpora quadrigemina cDNA, RIKEN full-length enriched library, clone:B230218J24 product:hyp	1.06814	-1.10447	1.11161	-1.0305	-1.21403	-1.02899	1.23726	-1.06482	2.21052	1.23387	1.08846	1.10769
NM_009236	A_51_P472274	Mus musculus SRY-box containing gene 18 (Sox18), mRNA [NM_009236]	-1.10191	1.45039	1.07752	1.08096	1.49668	1.0298	1.11709	1.16859	1.29488	2.20956	1.41061	1.48625
AK050381	A_51_P177721	Mus musculus adult male liver tumor cDNA, RIKEN full-length enriched library, clone:C730042B03 product:weakly simil	-1.3295	-1.01264	-1.69862	-2.13265	-1.78131	-2.05798	-1.03236	1.16289	-1.75534	-2.20919	-1.97038	-2.09493
NM_011276	A_51_P363668	Mus musculus ring finger protein 12 (Rnf12), mRNA [NM_011276]	1.03238	-1.05819	-1.94457	-1.2473	-1.04464	-1.45282	-1.15132	-1.56609	-2.20892	-1.81414	1.04379	-1.09756
NM_173440	A_51_P152747	Mus musculus nuclear receptor interacting protein 1 (Nrip1), mRNA [NM_173440]	1.2802	1.13848	1.14589	1.15433	1.2297	1.09157	2.2087	1.50099	1.74033	1.30733	1.72484	1.60845
NM_025416	A_51_P267441	Mus musculus RIKEN cDNA 1110038F21 gene (1110038F21Rik), mRNA [NM_025416]	1.14694	2.20866	2.06663	1.30361	1.35593	1.33014	-1.03694	1.03399	1.18824	1.30958	1.07435	1.16534
A_51_P447568	A_51_P447568	Unknown	-1.02804	-1.07684	-1.06545	1.12974	1.06658	-1.07916	-1.03964	1.26509	2.20858	1.60024	1.44457	1.17198
XM_159553	A_51_P318182	PREDICTED: Mus musculus similar to RIKEN cDNA 9530057J20 gene (LOC546232), mRNA [XM_159553]	-1.10666	-1.06772	1.18577	2.20811	1.64246	1.90712	-1.06598	-1.26446	1.28912	1.56045	1.67976	2.10094
NM_010603	A_51_P325941	Mus musculus potassium inwardly-rectifying channel, subfamily J, member 12 (Kcnj12), mRNA [NM_010603]	-1.0589	1.28044	1.25942	-1.00775	2.20762	2.10426	-1.51461	1.16509	-1.04061	1.65354	-1.16703	-1.0339
NM_012059	A_51_P520879	Mus musculus SH3 domain protein D19 (Sh3d19), mRNA [NM_012059]	1.15224	-1.03523	-1.2968	-1.66758	-1.39104	-2.20755	1.26209	-1.03521	-1.16947	-1.69556	-1.16149	-1.41778
NM_178632	A_51_P333949	Mus musculus RIKEN cDNA 5930412E23 gene (5930412E23Rik), mRNA [NM_178632]	-1.06005	-1.04108	-1.30004	-1.2035	-1.20266	-1.20025	-1.16357	-2.20752	-1.50346	-1.62916	-1.26386	-1.23063
NM_021301	A_51_P267278	Mus musculus solute carrier family 15 (H+/peptide transporter), member 2 (Slc15a2), mRNA [NM_021301]	2.20749	1.39375	1.31343	-1.04309	1.1205	1.44512	1.08552	1.37857	1.38599	1.35022	1.56183	1.8848
AK090134	A_51_P402775	Mus musculus 7 days embryo nullipotent stem cell CRL-2070 NE cDNA, RIKEN full-length enriched library, clone:G43100	-1.14458	-1.07871	1.01865	-1.56458	-1.45581	-1.77077	-1.35547	-2.06465	-1.70926	-2.20701	-2.12856	-1.736
BC020447	A_51_P200604	Mus musculus zinc finger and BTB domain containing 12, mRNA (cDNA clone IMAGE:3596879). [BC020447]	-1.51208	-1.64443	-1.38732	-2.20681	-1.67204	-1.62415	-1.59023	-1.25102	-1.64294	-2.01399	-1.94416	-1.70999
AK035153	A_51_P313067	Mus musculus 12 days embryo embryonic body between diaphragm region and neck cDNA, RIKEN full-length enriched libra	-1.01175	1.11991	-1.0264	1.11423	1.49381	1.38607	1.02499	1.14437	-1.09981	2.20678	1.12553	-1.01794
NM_016904	A_51_P227003	Mus musculus CDC28 protein kinase 1b (Cks1b), mRNA [NM_016904]	-1.49417	-1.20366	-1.29706	-1.26601	-1.55935	-1.14845	-1.10966	-1.85184	-2.20668	-1.76656	-1.58386	-1.5119
NM_023597	A_51_P432724	Mus musculus WD repeat domain 31 (Wdr31), mRNA [NM_023597]	1.45487	1.19901	-1.18773	2.07054	1.34258	1.04975	-1.08252	-1.06685	2.20663	1.5555	1.03301	1.4328
NM_007474	A_51_P183261	Mus musculus aquaporin 8 (Aqp8), mRNA [NM_007474]	1.48778	1.81309	1.32628	1.17897	2.1653	1.12434	2.2064	1.23275	1.5533	1.57302	1.15008	1.38542
NM_175507	A_51_P423608	Mus musculus transmembrane protein 20 (Tmem20), mRNA [NM_175507]	-1.47431	-1.49877	-1.80364	-2.20571	-2.06955	-2.02172	1.07269	-1.0684	-1.28257	-1.43241	-1.07547	-1.33728
NM_012012	A_51_P239984	Mus musculus exonuclease 1 (Exo1), mRNA [NM_012012]	-1.33864	-1.19829	-1.77695	-2.20557	-1.91376	-2.15369	-1.24328	-1.46452	-1.46277	-1.89328	-1.95365	-1.98257
A_51_P376590	A_51_P376590	Unknown	1.37766	1.12484	1.11947	1.04039	1.17133	-1.03608	1.03427	1.14487	1.28493	2.20536	1.5465	1.20952
NM_019831	A_51_P182174	Mus musculus zinc finger protein 261 (Zfp261), mRNA [NM_019831]	-1.27038	-1.46148	-1.8163	-2.02574	-1.57552	-2.05999	-1.09299	-1.77228	-1.42805	-1.99141	-1.7432	-2.20528
XM_138397	A_51_P243513	PREDICTED: similar to hypothetical protein [Mus musculus], mRNA sequence [XM_138397]	-1.07725	1.14231	2.2051	1.09784	1.17251	1.32207	-1.86528	-1.81464	-1.14777	-1.71797	-1.57819	-1.37201
AK046843	A_51_P251438	Mus musculus 10 days neonate medulla oblongata cDNA, RIKEN full-length enriched library, clone:B830024C08 product:s	-1.55177	-1.78779	-2.20505	-2.1523	-1.73515	-1.7889	1.01201	-1.29034	-1.53553	-1.59664	-1.286	-1.54843
XM_355243	A_51_P280455	PREDICTED: Mus musculus proteoglycan 4 (megakaryocyte stimulating factor, articular superficial zone protein) (Prg4	1.30851	1.04956	1.02554	1.43566	1.42748	2.20492	1.39686	1.2563	1.48212	1.79849	2.05975	1.74729
AK045075	A_51_P293017	Mus musculus 9.5 days embryo parthenogenote cDNA, RIKEN full-length enriched library, clone:B130024P04 product:unkn	-1.31166	-1.69539	-2.01303	-1.73086	-1.30848	-1.84718	-1.20511	-1.09104	-1.1585	-2.20427	-1.13867	-1.19722
A_51_P385790	A_51_P385790	Unknown	-1.15243	1.03044	1.69375	-1.17002	-1.02306	-1.17965	-1.46502	1.01105	-1.03323	2.20415	-1.09523	1.04693
NM_016800	A_51_P438692	Mus musculus vesicle transport through interaction with t-SNAREs 1B homolog (Vti1b), mRNA [NM_016800]	-1.17599	-1.53719	-1.67216	-2.20364	-1.54704	-1.73667	-1.40338	-1.07569	-1.49189	-1.96128	-1.11326	-1.31542
NM_010070	A_51_P275979	Mus musculus docking protein 1 (Dok1), mRNA [NM_010070]	1.09323	-1.11436	-2.20363	-1.14364	1.06818	-1.26771	1.19921	1.10739	1.00375	-1.35938	1.11452	-1.12981
NM_175350	A_51_P401154	Mus musculus RIKEN cDNA 4933402B14 gene (4933402B14Rik), mRNA [NM_175350]	1.04557	-1.07896	1.60391	1.24698	-1.00611	2.20277	1.08786	1.02465	1.17468	1.1751	1.10482	1.54285
NM_026082	A_51_P141110	Mus musculus dedicator of cytokinesis 7 (Dock7), mRNA [NM_026082]	-1.35326	-1.57579	-2.20228	-1.90398	-1.92764	-1.97306	-1.05068	-1.87791	-1.44997	-1.7927	-1.66238	-1.55022
AK029838	A_51_P135037	Mus musculus adult male testis cDNA, RIKEN full-length enriched library, clone:4931409I21 product:prolactin regulat	-1.00825	1.31252	-1.23467	1.42021	-1.10996	-1.16233	-1.09736	-1.01922	-1.18063	1.62612	-1.03851	2.20198
NM_016771	A_51_P481721	Mus musculus sulfotransferase family 1D, member 1 (Sult1d1), mRNA [NM_016771]	-1.1218	1.13378	1.22183	1.03498	1.12416	1.31347	-1.33682	2.2015	-1.0638	1.0118	-1.03885	1.00964
BC087623	A_51_P437847	Mus musculus potassium channel tetramerisation domain containing 1, mRNA (cDNA clone MGC:103021 IMAGE:6528794), com	1.29181	1.08794	-1.06405	-1.31514	-1.11387	-1.51293	1.53013	1.15745	1.58958	-1.23184	-1.13593	-2.20108
NM_009977	A_51_P137419	Mus musculus cystatin F (leukocystatin) (Cst7), mRNA [NM_009977]	1.10522	1.1957	1.7882	1.52765	1.20673	1.48906	1.03808	2.20058	1.10139	1.14499	1.1602	1.0693
NM_021364	A_51_P398376	Mus musculus C-type lectin domain family 5, member a (Clec5a), mRNA [NM_021364]	1.58187	2.08245	2.20042	2.07678	1.41042	2.02007	-1.22786	1.10917	1.07507	1.93088	1.06364	1.17806
NAP057209-1	A_51_P164004	Unknown	-2.20023	-1.40939	-1.81431	1.17546	-1.73693	-1.11165	-1.40043	-1.10231	-1.05375	-1.06906	-1.26702	-1.27188
NM_178382	A_51_P142299	Mus musculus fibronectin leucine rich transmembrane protein 3 (Flrt3), mRNA [NM_178382]	-1.58877	-2.05194	-2.20013	-2.16296	-1.95904	-2.02576	-1.12093	-1.36021	-1.74696	-1.99978	-1.80038	-2.06296
AK020699	A_51_P187872	Mus musculus 6 days neonate skin cDNA, RIKEN full-length enriched library, clone:A030007E19 product:weakly similar	-1.05329	1.01216	1.08289	-1.03649	1.04863	1.28708	1.26188	2.19925	-1.1587	1.4484	-1.04779	1.17076
NM_019756	A_51_P302056	Mus musculus tubulin, delta 1 (Tubd1), mRNA [NM_019756]	-1.60839	-1.67709	-1.88098	-2.02362	-2.19923	-1.87788	-1.01455	-1.04105	-1.38139	-1.7193	-1.48285	-1.51505
AK082166	A_51_P416606	Mus musculus 0 day neonate cerebellum cDNA, RIKEN full-length enriched library, clone:C230016J21 product:unknown ES	-1.11218	-1.82004	-1.84743	-2.12938	-1.78704	-1.96942	-1.0611	-1.43754	-1.22344	-2.19916	-1.56186	-1.47488
NM_028325	A_51_P366306	Mus musculus zinc finger, CCHC domain containing 12 (Zcchc12), mRNA [NM_028325]	-1.05	1.14886	1.45994	1.09842	1.27723	1.26172	1.05697	1.02438	1.34219	2.19911	1.1583	-1.03686
AK029863	A_51_P479583	Mus musculus adult male testis cDNA, RIKEN full-length enriched library, clone:4931417C03 product:hypothetical Immu	-1.48272	-1.68054	-1.71062	-1.87689	-2.07105	-2.19855	-1.06243	-1.41127	-1.5982	-1.62162	-1.61915	-1.81314
NM_173433	A_51_P453330	Mus musculus hypothetical protein 4932416A15 (4932416A15), mRNA [NM_173433]	1.2568	2.19822	1.76472	1.5424	1.28167	1.19439	-1.14926	1.22024	-1.21019	1.12862	1.07732	-1.0163
AK004787	A_51_P236314	Mus musculus adult male lung cDNA, RIKEN full-length enriched library, clone:1200015G06 product:unknown EST, full i	-1.23059	-1.26874	-1.57889	-2.02102	-2.19821	-2.06993	1.57462	-1.14886	1.01504	-1.17989	1.0048	-2.14433
AK018107	A_51_P244531	Mus musculus adult male medulla oblongata cDNA, RIKEN full-length enriched library, clone:6330403L08 product:unknow	-1.37965	-1.47025	-1.88551	-1.9236	-1.69968	-2.01116	-1.18272	-1.32093	-1.33499	-2.19809	-1.60437	-1.71512
NM_008212	A_51_P196590	Mus musculus L-3-hydroxyacyl-Coenzyme A dehydrogenase, short chain (Hadhsc), mRNA [NM_008212]	-1.34902	-1.48388	-1.34784	-2.19762	-1.54918	-1.74108	-1.09022	1.00015	-1.61827	-1.81583	-1.51318	-1.69038
NM_009790	A_51_P503933	Mus musculus calmodulin 1 (Calm1), mRNA [NM_009790]	-1.37957	-1.50818	-1.86486	-2.19708	-1.94215	-2.16682	-1.20758	-1.95955	-1.5907	-2.18489	-1.65936	-1.72116
NM_026592	A_51_P220723	Mus musculus RIKEN cDNA B230118H07 gene (B230118H07Rik), mRNA [NM_026592]	-1.13927	-1.55464	-2.06584	-1.85894	-1.59873	-2.19655	-1.16891	-1.06471	-1.31399	-2.05351	-1.18622	-1.37454
NM_033373	A_51_P287198	Mus musculus keratin complex 1, acidic, gene 23 (Krt1-23), mRNA [NM_033373]	1.53736	1.62079	1.24544	1.27011	1.95902	1.78637	1.85752	1.06063	1.68859	2.19644	1.55644	1.11024
BC023025	A_51_P479659	Mus musculus eukaryotic translation initiation factor 5B, mRNA (cDNA clone IMAGE:5362343). [BC023025]	1.04233	-1.03981	-1.38995	-1.40937	1.00089	-1.2368	-1.37229	-2.1957	-2.00773	-1.74321	-1.265	-1.39161
AK082675	A_51_P264634	Mus musculus 0 day neonate cerebellum cDNA, RIKEN full-length enriched library, clone:C230082I21 product:hypothetic	1.08296	2.15017	1.39323	1.17011	-1.01211	1.02537	-1.08568	2.1954	1.07442	-1.0239	1.1446	-1.04051
NM_024467	A_51_P179652	Mus musculus zinc finger protein 319 (Zfp319), mRNA [NM_024467]	-1.08968	1.09668	1.08157	1.40987	1.41061	1.73805	1.26284	2.19521	1.25061	1.47952	1.4503	1.46419
NM_016969	A_51_P108978	Mus musculus myeloid-associated differentiation marker (Myadm), mRNA [NM_016969]	-1.67308	-1.48331	-1.53381	-1.76025	-1.67564	-1.61811	-1.5655	-1.33696	-1.51752	-2.19494	-1.5959	-1.54607
XM_622288	A_51_P328069	PREDICTED: Mus musculus nebulette (Nebl), mRNA [XM_622288]	1.16739	-1.06585	1.11529	1.09569	-1.03214	-1.08739	1.45622	2.19487	1.16116	1.46251	1.19274	1.2288
NM_011866	A_51_P419016	Mus musculus phosphodiesterase 10A (Pde10a), mRNA [NM_011866]	1.67095	1.16796	2.19453	1.45525	1.34295	1.33057	1.2421	-1.35719	-1.1212	1.05799	1.11748	-1.21369
NM_146601	A_51_P257010	Mus musculus olfactory receptor 710 (Olfr710), mRNA [NM_146601]	-1.05584	1.12795	1.43483	1.28745	1.227	1.39308	-1.02154	1.81265	2.19409	-1.08484	1.00318	1.23507
X89687	A_51_P444920	M.musculus mRNA for TPCR35 protein [X89687]	1.11465	1.12896	1.0922	2.19407	1.20396	1.25426	-1.21767	1.18893	1.1011	2.18198	1.21693	1.13133
[truncated: 8,989 more rows]
